# Supplementary material for: International Comparative Study on PISA Mathematics Achievement Test Based on Cognitive Diagnostic Models
Source: Front Psychol. 2020 Sep 9;11:2230. doi: 10.3389/fpsyg.2020.02230 (PMC7509072; doi:10.3389/fpsyg.2020.02230)
Supplement: Supplementary file 1 [file Data_Sheet_1.CSV]

	Item1	Item2	Item3	Item4	Item5	Item6	Item7	Item8	Item9	Item10	Item11	Item12
ID1	1	1	1	1	1	1	1	0	1	1	0	0
ID2	0	1	1	1	1	1	0	0	1	1	0	0
ID3	1	0	1	1	1	1	1	1	0	1	0	1
ID4	1	0	1	1	1	1	0	0	1	0	0	1
ID5	0	0	1	1	1	1	0	0	1	1	0	0
ID6	1	0	1	1	1	0	1	0	1	1	0	0
ID7	0	0	1	1	1	0	1	0	1	0	0	1
ID8	1	1	1	1	0	1	0	0	0	1	0	1
ID9	0	0	1	1	1	1	0	0	1	1	0	0
ID10	0	0	1	1	1	0	0	0	1	1	0	1
ID11	0	0	1	0	1	1	1	0	1	1	0	0
ID12	0	0	1	1	0	0	0	0	0	0	0	0
ID13	1	0	1	1	1	0	0	0	1	1	0	1
ID14	0	0	1	0	0	0	0	0	0	0	0	0
ID15	1	0	1	1	1	0	0	0	0	1	0	1
ID16	1	0	1	1	1	1	1	0	1	1	0	1
ID17	1	1	1	1	1	1	1	1	1	1	1	1
ID18	0	0	1	1	1	0	0	1	1	1	0	1
ID19	1	0	1	1	0	1	1	0	1	1	0	1
ID20	1	0	1	1	1	1	1	0	1	1	0	0
ID21	1	0	1	1	1	1	1	0	1	1	0	1
ID22	1	0	1	1	0	1	0	0	1	1	0	0
ID23	1	0	1	0	0	1	0	0	1	0	1	0
ID24	1	0	1	1	1	1	0	0	1	0	0	0
ID25	0	0	1	1	1	0	0	0	1	1	0	1
ID26	1	1	1	1	1	0	0	0	0	1	0	1
ID27	1	1	1	1	1	1	1	1	1	1	0	1
ID28	0	0	1	1	1	1	1	0	1	1	0	1
ID29	1	1	1	1	1	1	1	0	1	1	1	1
ID30	1	1	0	1	1	1	1	1	1	1	0	0
ID31	1	1	1	1	1	1	1	0	1	1	0	1
ID32	0	0	1	1	1	1	1	0	1	0	0	0
ID33	0	0	1	1	1	1	0	1	1	1	0	0
ID34	0	1	1	1	1	1	0	0	1	1	0	1
ID35	0	0	1	0	0	0	1	0	0	0	0	0
ID36	0	0	1	1	1	0	1	0	0	0	0	0
ID37	1	1	1	1	0	1	1	0	1	1	0	1
ID38	0	0	1	1	1	0	1	0	0	1	0	0
ID39	0	0	0	1	1	0	0	0	0	0	0	0
ID40	0	0	1	1	1	0	1	0	0	0	0	0
ID41	1	1	1	1	1	1	1	1	1	1	0	1
ID42	0	0	1	1	1	1	0	0	1	1	0	1
ID43	0	0	1	0	0	0	0	0	0	0	0	0
ID44	1	0	1	1	1	1	1	0	0	1	0	0
ID45	1	0	1	0	1	1	0	0	1	1	0	0
ID46	0	0	1	1	1	0	0	0	0	0	0	0
ID47	0	0	0	0	0	0	0	0	0	0	0	1
ID48	1	0	1	1	1	1	1	0	1	1	0	1
ID49	0	0	0	1	1	1	1	0	1	1	0	1
ID50	0	0	1	1	1	1	0	0	1	0	0	1
ID51	1	0	1	0	0	0	0	0	1	1	0	1
ID52	1	1	1	1	1	1	1	0	1	0	0	1
ID53	0	0	1	0	1	0	0	0	0	1	0	1
ID54	0	0	1	1	1	0	1	0	1	1	0	0
ID55	0	0	0	1	1	0	0	0	0	0	0	0
ID56	1	0	1	1	0	1	1	0	1	0	0	0
ID57	1	1	1	1	1	1	0	1	1	1	0	0
ID58	1	0	1	1	0	1	1	0	1	1	0	1
ID59	0	1	1	1	1	1	1	0	1	1	0	1
ID60	1	1	1	1	1	1	1	1	1	1	1	1
ID61	1	0	1	1	1	1	1	0	1	0	0	0
ID62	0	0	1	1	1	1	1	0	0	1	0	0
ID63	1	0	1	1	1	1	0	0	1	0	0	0
ID64	1	0	1	1	1	1	1	0	1	0	0	1
ID65	1	0	1	1	1	1	1	0	0	1	0	1
ID66	1	1	1	1	1	1	0	1	1	1	0	1
ID67	1	0	1	1	1	0	1	0	0	1	0	0
ID68	0	0	1	1	0	0	1	0	0	0	0	0
ID69	1	1	1	1	1	1	1	1	1	1	0	1
ID70	1	1	1	1	0	0	1	0	1	1	0	1
ID71	1	0	1	1	1	1	1	0	1	1	0	1
ID72	1	1	1	1	1	0	0	0	1	0	0	1
ID73	0	0	1	1	1	1	1	0	0	0	0	1
ID74	0	0	1	1	1	0	0	0	0	0	0	1
ID75	1	0	0	1	1	0	0	0	0	1	0	1
ID76	1	0	1	1	1	1	0	0	0	1	0	0
ID77	0	0	1	1	0	1	0	0	0	1	0	0
ID78	0	1	1	1	1	1	0	0	0	0	0	0
ID79	1	1	1	1	0	0	1	0	1	0	0	1
ID80	1	0	1	1	1	0	0	0	0	0	0	0
ID81	1	0	1	1	1	0	1	0	1	1	0	1
ID82	0	0	1	1	1	1	1	0	0	1	0	0
ID83	0	1	1	1	1	1	1	1	1	1	0	1
ID84	1	0	1	1	1	1	1	0	0	0	0	0
ID85	0	0	1	1	1	0	0	0	1	0	0	0
ID86	0	0	0	0	0	0	0	0	1	1	0	0
ID87	1	0	1	0	1	1	1	0	1	1	0	1
ID88	0	0	1	1	1	0	0	0	0	1	0	0
ID89	0	0	1	0	1	0	1	0	0	1	0	1
ID90	1	0	1	1	1	0	0	0	1	0	0	0
ID91	0	0	1	1	1	0	0	0	0	1	0	0
ID92	1	0	1	1	0	1	1	0	1	1	0	1
ID93	0	0	1	1	1	1	0	0	1	0	0	1
ID94	0	0	1	1	1	1	0	1	1	1	0	1
ID95	1	1	1	1	1	1	0	0	1	0	0	1
ID96	1	1	1	1	1	1	0	0	1	1	0	1
ID97	0	0	1	0	0	1	0	0	0	0	0	0
ID98	1	1	1	1	1	1	1	1	1	1	0	1
ID99	0	1	1	0	1	1	0	0	1	0	0	0
ID100	0	0	1	1	0	0	1	0	0	0	0	0
ID101	1	0	1	1	1	1	1	0	1	1	0	1
ID102	0	0	1	0	0	0	0	0	0	0	0	0
ID103	0	0	1	1	1	0	0	0	1	1	0	1
ID104	0	0	0	1	0	0	1	0	0	0	0	0
ID105	1	1	1	1	1	1	1	1	1	1	0	1
ID106	0	1	1	1	1	0	0	0	1	1	0	1
ID107	1	0	1	1	0	1	0	0	0	0	0	0
ID108	0	0	1	1	1	1	1	0	0	0	0	0
ID109	1	1	1	1	0	1	0	0	1	1	0	0
ID110	1	0	1	1	1	0	1	0	1	1	0	0
ID111	1	0	1	1	1	0	1	0	0	1	0	1
ID112	1	1	1	1	1	1	1	0	1	1	0	1
ID113	0	0	0	1	0	0	0	0	1	0	0	0
ID114	0	1	0	0	1	0	1	0	0	0	0	1
ID115	1	0	1	1	1	0	0	0	0	1	0	0
ID116	0	0	1	1	0	0	0	0	0	0	0	0
ID117	1	1	1	1	0	0	0	0	0	1	0	1
ID118	0	0	1	1	1	0	0	0	0	0	0	0
ID119	0	0	1	1	0	1	0	0	1	0	0	0
ID120	1	0	1	1	1	1	0	0	0	1	0	1
ID121	0	0	1	1	1	1	0	0	1	0	0	0
ID122	1	0	1	1	1	0	0	0	1	1	0	1
ID123	0	0	1	1	0	1	1	0	0	1	0	0
ID124	0	0	0	0	0	1	0	0	0	0	0	0
ID125	0	0	0	1	1	0	1	0	0	1	0	0
ID126	0	0	0	0	0	0	0	0	0	0	0	0
ID127	0	0	1	1	1	1	1	0	1	0	0	1
ID128	0	0	1	1	1	0	1	0	1	0	0	0
ID129	0	0	1	0	0	1	0	0	0	0	0	0
ID130	0	0	1	1	1	0	0	0	1	0	0	0
ID131	1	0	1	0	0	1	0	0	1	1	0	1
ID132	0	0	1	1	1	0	0	0	0	0	0	0
ID133	0	0	1	0	0	0	1	0	1	0	0	0
ID134	0	0	1	0	0	1	0	0	0	0	0	0
ID135	1	0	1	1	0	1	1	0	1	1	0	0
ID136	1	0	1	1	1	1	0	0	1	1	0	1
ID137	0	0	1	1	1	0	0	0	0	0	0	0
ID138	0	0	1	1	1	1	1	0	1	1	0	1
ID139	0	0	0	1	1	0	0	0	0	0	0	0
ID140	0	0	1	1	1	0	0	0	0	0	0	1
ID141	1	1	1	1	1	1	0	0	1	1	0	0
ID142	0	0	0	0	1	0	1	0	0	0	0	0
ID143	1	0	1	1	1	1	1	0	1	1	0	0
ID144	0	0	1	1	0	0	0	0	0	0	0	0
ID145	0	0	0	0	0	0	0	0	0	0	0	0
ID146	0	0	1	1	1	0	1	0	1	0	0	0
ID147	0	0	1	1	1	0	0	0	0	0	0	0
ID148	0	0	0	0	0	0	0	0	1	0	0	0
ID149	0	0	1	1	1	0	1	0	0	0	0	0
ID150	0	0	0	0	0	0	0	0	0	0	0	0
ID151	0	0	1	1	1	0	1	0	0	0	0	0
ID152	0	0	1	0	0	0	0	0	0	0	0	0
ID153	1	1	1	1	1	1	0	0	1	1	0	1
ID154	0	0	1	0	1	0	0	0	1	0	0	0
ID155	1	0	1	1	1	0	1	1	1	1	0	1
ID156	0	0	1	1	0	1	0	0	0	0	0	0
ID157	1	0	1	1	1	0	0	0	0	0	0	0
ID158	0	0	1	0	0	0	0	0	1	0	0	0
ID159	0	0	1	0	0	0	1	0	0	1	0	0
ID160	1	1	1	0	1	1	1	0	1	1	0	1
ID161	1	0	0	1	0	1	0	0	0	0	0	0
ID162	0	0	0	1	0	0	0	0	0	1	0	0
ID163	1	0	1	1	1	1	1	0	1	1	0	1
ID164	1	0	1	1	1	1	1	0	1	1	0	1
ID165	1	1	1	1	1	1	1	1	1	1	0	1
ID166	0	0	1	1	1	1	1	0	0	1	0	1
ID167	1	0	1	1	1	1	1	0	1	1	0	1
ID168	1	0	1	1	0	1	0	0	1	0	0	1
ID169	1	0	1	1	0	0	0	0	0	1	0	0
ID170	0	0	1	1	1	1	1	0	1	0	0	1
ID171	0	0	1	1	1	0	1	0	1	0	0	0
ID172	0	0	1	1	0	0	1	0	1	0	0	0
ID173	1	0	1	1	1	0	1	0	1	1	0	1
ID174	0	0	1	1	1	0	1	0	1	0	0	1
ID175	1	0	1	1	1	1	1	0	1	1	0	1
ID176	1	0	0	1	1	1	1	0	0	1	0	0
ID177	1	1	1	1	1	1	1	0	1	1	0	1
ID178	1	0	1	1	0	1	0	0	1	1	0	0
ID179	1	0	1	1	1	1	0	0	0	1	0	0
ID180	0	0	1	1	1	1	0	0	0	0	0	0
ID181	1	1	1	1	1	1	1	0	1	1	1	1
ID182	0	0	1	1	0	1	1	0	1	0	0	1
ID183	0	0	0	0	0	0	0	0	0	0	0	0
ID184	0	0	0	1	1	0	1	0	0	0	0	0
ID185	0	0	0	1	0	0	0	0	0	0	0	1
ID186	0	0	0	0	0	1	0	0	1	0	0	0
ID187	0	0	1	0	0	0	1	0	1	0	0	0
ID188	0	0	0	1	0	0	0	0	0	0	0	0
ID189	1	0	1	1	1	1	0	0	1	1	0	0
ID190	0	0	1	0	0	0	1	0	0	1	0	0
ID191	0	0	1	1	1	0	0	0	0	0	0	0
ID192	0	0	1	1	1	1	1	0	1	1	0	0
ID193	1	1	1	1	1	1	0	0	0	1	0	1
ID194	0	0	1	1	0	0	0	0	0	0	0	1
ID195	0	0	1	1	0	0	0	0	1	0	0	0
ID196	1	1	1	1	1	1	1	0	1	1	0	1
ID197	0	0	0	0	1	0	1	0	0	1	0	1
ID198	1	0	1	1	1	1	1	1	1	1	0	0
ID199	1	0	0	1	1	1	1	0	1	1	0	1
ID200	1	0	1	1	1	1	1	0	1	1	0	1
ID201	1	0	1	1	1	1	0	0	1	1	0	0
ID202	0	0	0	0	0	1	0	0	0	0	0	0
ID203	0	0	1	1	1	1	0	0	0	0	0	0
ID204	0	0	1	0	0	0	0	0	0	0	0	0
ID205	0	0	1	1	1	0	1	0	0	0	0	0
ID206	0	0	1	1	1	1	1	0	0	0	0	0
ID207	0	0	1	1	0	1	0	0	0	0	0	0
ID208	0	0	1	0	1	0	1	0	1	1	0	1
ID209	0	0	1	1	1	0	0	0	1	0	0	0
ID210	1	0	1	1	1	1	1	0	1	1	0	0
ID211	0	0	1	1	0	0	0	0	0	0	0	1
ID212	1	1	0	1	1	1	1	0	0	1	0	0
ID213	1	0	0	1	1	0	0	0	0	1	0	0
ID214	0	0	1	0	1	0	0	0	0	0	0	0
ID215	1	1	1	1	1	0	1	0	1	1	0	1
ID216	0	0	1	1	1	0	1	0	0	0	0	0
ID217	0	1	1	1	1	1	0	1	1	1	0	0
ID218	1	0	1	1	1	1	1	0	0	1	0	0
ID219	1	0	1	1	1	0	1	0	1	1	0	1
ID220	1	0	1	1	1	0	0	0	0	0	0	0
ID221	1	0	1	1	1	0	0	0	0	0	0	0
ID222	0	0	1	1	0	1	1	0	0	1	0	0
ID223	1	0	1	1	1	0	1	0	0	0	0	0
ID224	0	1	1	1	1	0	1	0	0	0	0	0
ID225	0	0	1	1	0	1	0	0	1	0	0	0
ID226	0	0	1	1	1	0	1	0	0	0	0	0
ID227	0	0	1	1	1	0	0	0	1	0	0	0
ID228	1	0	1	1	1	1	1	1	1	1	0	0
ID229	0	0	1	1	1	1	0	1	1	1	0	1
ID230	0	0	1	1	0	1	0	0	0	0	0	0
ID231	0	0	1	1	1	1	1	0	0	0	0	0
ID232	1	1	1	1	1	1	0	0	1	1	0	1
ID233	0	0	0	1	1	0	1	0	0	0	0	0
ID234	0	0	1	0	0	0	1	0	0	0	0	0
ID235	0	0	1	1	1	1	1	0	1	1	0	1
ID236	1	1	1	1	1	1	1	0	0	1	0	1
ID237	0	1	1	1	1	1	0	0	0	0	0	0
ID238	0	0	1	1	1	0	0	0	0	1	0	0
ID239	1	0	1	1	1	1	1	0	1	1	1	1
ID240	1	1	1	1	1	1	1	0	1	1	1	1
ID241	0	0	1	1	1	1	1	0	0	0	0	0
ID242	0	0	0	1	0	0	0	0	1	0	0	0
ID243	0	0	1	0	1	0	0	0	1	1	0	0
ID244	0	1	1	1	1	1	1	1	1	1	1	1
ID245	1	1	1	1	1	1	0	0	0	1	0	0
ID246	1	0	1	1	1	1	1	0	1	1	0	1
ID247	0	0	1	1	1	0	1	0	0	0	0	1
ID248	0	0	1	1	1	1	1	1	0	0	0	0
ID249	0	1	1	1	1	0	1	0	1	1	0	1
ID250	1	1	1	1	1	1	1	1	1	1	0	1
ID251	1	1	1	0	1	1	1	0	1	1	0	0
ID252	1	1	1	1	1	1	1	1	1	1	0	0
ID253	0	1	1	1	1	1	1	1	1	1	0	1
ID254	1	1	1	1	1	1	1	0	1	1	0	0
ID255	0	0	1	1	1	1	0	0	0	0	0	0
ID256	1	0	1	1	1	0	1	0	0	0	0	0
ID257	0	0	1	0	1	1	0	0	0	0	0	0
ID258	0	0	1	1	0	1	1	0	0	0	0	0
ID259	1	0	1	1	1	1	0	0	1	1	0	1
ID260	1	1	1	1	1	0	1	0	1	1	0	1
ID261	1	0	1	1	1	0	1	0	1	1	0	1
ID262	1	0	1	1	1	1	0	0	1	0	0	1
ID263	0	0	0	1	1	0	0	0	0	0	0	0
ID264	1	0	1	0	1	0	1	0	0	0	0	1
ID265	0	0	1	1	1	0	0	0	0	0	0	0
ID266	0	0	1	1	1	1	0	0	1	0	0	1
ID267	1	1	1	0	1	1	1	1	1	1	0	1
ID268	0	0	1	1	0	0	1	0	0	0	0	0
ID269	0	0	1	0	1	1	0	0	0	0	0	0
ID270	1	0	1	1	1	1	0	0	0	0	0	0
ID271	0	0	1	1	1	0	0	0	0	1	0	0
ID272	0	0	1	0	1	0	0	0	0	0	0	0
ID273	1	0	1	1	1	1	1	1	1	1	0	1
ID274	0	0	1	1	1	1	0	0	0	0	0	1
ID275	1	0	0	1	1	1	1	0	1	1	0	1
ID276	0	0	1	0	1	0	1	0	0	0	0	0
ID277	0	0	1	1	0	1	1	0	0	0	0	1
ID278	0	0	1	1	1	1	1	0	1	1	0	1
ID279	0	0	1	1	1	0	0	0	1	0	0	0
ID280	0	0	1	1	1	0	0	0	0	0	0	0
ID281	0	0	1	0	0	0	0	0	0	0	0	0
ID282	0	0	1	1	1	0	1	0	0	0	0	0
ID283	1	1	0	1	1	1	0	0	1	1	0	1
ID284	0	0	1	1	1	1	0	0	1	0	0	0
ID285	0	0	1	1	0	0	0	0	1	1	0	0
ID286	0	0	1	1	1	1	0	0	0	0	0	0
ID287	0	0	1	1	1	1	0	0	0	0	0	0
ID288	1	0	1	1	1	0	0	0	1	1	0	0
ID289	1	0	1	0	1	0	0	0	1	0	0	0
ID290	0	0	1	0	1	0	0	0	0	0	0	0
ID291	0	0	1	0	1	1	1	0	1	0	0	1
ID292	0	1	1	1	1	1	0	1	1	1	0	1
ID293	0	0	0	1	1	0	0	0	1	0	0	0
ID294	1	1	1	1	1	1	1	1	1	1	0	0
ID295	0	0	0	1	0	0	0	0	0	0	0	0
ID296	0	1	0	1	1	1	1	0	1	1	0	1
ID297	0	0	1	1	1	0	0	0	0	0	0	0
ID298	1	1	1	1	1	1	1	0	0	1	0	1
ID299	0	0	1	1	1	1	1	0	0	1	0	0
ID300	0	0	0	0	0	1	0	0	0	0	0	0
ID301	1	0	1	1	0	1	0	0	1	0	0	1
ID302	0	0	0	0	0	0	1	0	0	0	0	0
ID303	0	0	1	1	1	0	0	0	0	1	0	0
ID304	1	0	1	1	1	1	0	1	0	1	0	0
ID305	1	0	1	1	1	0	1	0	1	0	0	0
ID306	1	0	1	1	1	0	0	0	0	1	0	1
ID307	1	0	1	1	1	0	0	0	0	1	0	1
ID308	1	1	1	1	1	1	1	0	1	1	0	1
ID309	0	0	0	1	1	0	0	0	0	1	0	1
ID310	1	1	1	1	1	1	1	0	1	1	1	1
ID311	0	0	1	0	0	0	0	0	0	0	0	0
ID312	0	1	1	1	1	0	0	0	0	0	0	0
ID313	0	0	0	1	0	0	0	0	0	0	0	0
ID314	0	0	1	0	0	0	0	0	0	0	0	0
ID315	0	0	0	0	1	0	1	0	0	0	0	0
ID316	0	1	1	1	0	1	1	0	1	0	0	1
ID317	1	1	1	1	1	1	0	0	1	1	0	1
ID318	0	0	1	1	1	0	0	0	0	0	0	1
ID319	1	0	1	1	1	0	1	0	1	0	0	0
ID320	1	0	1	1	1	0	1	0	0	0	0	1
ID321	0	0	1	1	1	1	0	0	0	0	1	1
ID322	0	0	1	0	0	0	0	0	0	0	0	0
ID323	0	0	1	0	1	0	0	0	1	1	0	1
ID324	1	0	1	1	0	0	1	0	0	0	0	0
ID325	1	0	1	0	1	0	0	0	0	0	0	0
ID326	0	0	1	1	0	0	0	0	0	1	0	0
ID327	1	0	1	1	1	1	0	1	1	1	0	1
ID328	0	0	1	0	0	0	0	0	0	0	0	0
ID329	0	0	1	1	1	1	1	0	0	0	0	1
ID330	1	0	1	1	1	1	0	1	1	1	0	1
ID331	1	1	1	1	1	1	0	1	1	1	0	1
ID332	1	1	1	1	1	0	0	0	0	1	0	0
ID333	1	0	1	1	1	1	0	1	0	1	0	1
ID334	1	0	1	0	0	1	0	0	0	0	0	0
ID335	0	0	1	1	1	0	0	0	0	0	0	0
ID336	0	0	0	0	0	0	1	0	0	0	0	0
ID337	1	1	0	1	1	1	1	1	1	1	0	1
ID338	0	0	0	1	1	0	0	0	1	1	0	1
ID339	1	1	1	1	1	1	0	0	1	1	1	1
ID340	1	1	1	1	1	1	1	0	1	1	0	1
ID341	1	1	1	1	1	1	0	0	1	1	0	1
ID342	0	1	1	1	1	1	0	0	0	1	0	0
ID343	0	0	1	1	0	1	0	0	0	1	0	0
ID344	0	1	1	1	1	1	1	0	0	1	0	1
ID345	0	0	1	1	1	1	0	0	1	0	0	0
ID346	1	0	1	1	1	1	0	0	0	1	0	0
ID347	1	1	1	0	0	1	0	0	1	1	0	0
ID348	1	1	1	1	1	1	0	0	1	1	0	1
ID349	0	0	1	1	1	1	0	0	0	0	0	0
ID350	0	0	1	1	0	0	0	0	1	1	0	1
ID351	0	0	1	1	1	0	0	0	1	0	0	1
ID352	1	0	1	0	1	1	1	0	0	0	0	0
ID353	0	1	1	1	1	0	0	0	0	1	1	1
ID354	1	0	1	1	1	0	1	1	0	1	0	0
ID355	1	0	1	1	1	1	1	0	1	1	0	0
ID356	1	0	1	1	1	1	1	1	1	1	0	1
ID357	1	1	1	1	1	1	0	0	1	0	0	1
ID358	1	1	1	1	1	1	1	0	1	1	1	1
ID359	1	0	1	1	1	1	0	0	1	1	0	1
ID360	0	0	1	0	0	0	0	0	1	0	0	0
ID361	0	1	1	1	1	1	1	1	1	0	0	0
ID362	0	0	1	1	1	1	0	0	0	1	0	0
ID363	1	1	1	1	1	1	1	1	1	1	0	1
ID364	1	0	1	1	1	1	0	0	0	1	0	1
ID365	1	1	1	1	1	1	0	1	1	1	0	1
ID366	1	1	1	1	1	0	1	0	1	1	0	1
ID367	1	1	0	1	1	1	1	1	1	1	0	1
ID368	0	0	1	1	0	1	1	0	0	1	0	0
ID369	1	0	1	1	1	1	1	1	1	1	1	1
ID370	1	1	1	1	1	1	1	0	1	1	0	1
ID371	0	0	1	0	1	0	0	0	0	0	0	0
ID372	0	0	0	1	0	1	1	0	0	0	0	0
ID373	0	1	1	0	1	1	1	0	1	1	0	0
ID374	1	1	1	1	1	1	1	0	0	1	0	1
ID375	1	1	1	1	1	1	1	1	1	1	0	1
ID376	1	1	1	1	1	1	1	0	0	1	0	0
ID377	1	1	1	1	1	1	1	1	1	1	0	0
ID378	0	0	1	1	1	0	1	0	1	0	0	0
ID379	1	1	1	1	1	1	1	1	1	1	0	1
ID380	0	0	1	1	1	1	1	0	0	1	0	0
ID381	0	0	1	1	1	1	0	0	1	0	0	1
ID382	1	1	1	1	1	1	0	0	1	1	0	0
ID383	0	0	1	0	1	0	0	0	0	0	0	1
ID384	0	0	1	1	0	0	1	0	0	0	0	0
ID385	1	0	1	0	0	1	0	0	1	1	0	0
ID386	0	0	1	1	1	0	0	0	0	0	0	1
ID387	1	1	0	1	1	1	1	0	0	1	0	1
ID388	0	0	1	1	1	1	1	0	0	0	0	0
ID389	1	0	1	1	0	0	0	0	0	1	0	0
ID390	1	0	1	1	1	1	0	0	0	0	0	1
ID391	0	0	1	1	0	1	1	0	1	1	0	1
ID392	1	0	1	1	1	1	0	0	1	1	0	1
ID393	0	0	1	1	1	0	0	0	0	0	0	0
ID394	0	0	1	1	1	0	0	0	0	0	0	1
ID395	1	1	1	1	1	1	1	0	1	1	0	1
ID396	0	1	1	1	1	1	1	0	1	1	0	1
ID397	1	0	1	1	1	1	0	0	0	1	0	0
ID398	0	0	1	1	1	1	1	0	1	1	0	1
ID399	1	0	1	1	1	1	1	0	1	1	0	1
ID400	0	0	0	1	0	0	0	0	1	1	0	0
ID401	0	0	1	1	1	1	1	0	1	1	0	1
ID402	1	0	1	1	1	0	1	0	0	1	0	1
ID403	0	0	1	1	1	1	1	1	1	1	0	1
ID404	0	0	1	1	1	1	0	0	1	1	0	1
ID405	0	0	1	1	1	1	0	0	0	0	0	1
ID406	0	0	1	1	0	0	0	0	0	1	0	0
ID407	0	1	1	1	1	0	1	0	1	1	0	1
ID408	0	0	0	0	0	0	1	0	0	0	0	0
ID409	1	0	1	0	1	0	1	0	1	1	0	1
ID410	0	0	1	1	1	1	0	0	0	0	0	0
ID411	0	0	1	1	0	1	0	0	1	0	0	1
ID412	1	0	1	1	1	1	1	0	1	1	0	1
ID413	1	0	1	1	1	0	0	0	0	1	0	1
ID414	1	1	1	1	0	1	1	0	1	1	0	1
ID415	0	0	0	0	1	1	0	0	1	1	0	1
ID416	0	0	0	1	0	0	0	0	1	0	0	0
ID417	1	0	1	1	1	0	0	0	1	1	0	0
ID418	1	1	1	1	0	1	1	0	1	1	0	1
ID419	1	1	1	1	1	1	1	1	1	1	1	1
ID420	1	0	1	1	1	1	0	0	1	0	0	0
ID421	0	0	1	0	1	0	0	0	0	0	0	0
ID422	1	1	1	1	1	0	0	0	1	0	0	0
ID423	0	0	1	0	0	0	0	0	0	0	0	0
ID424	0	0	1	1	1	1	1	0	0	0	0	0
ID425	1	1	1	1	1	1	1	1	1	1	0	1
ID426	0	0	1	0	0	0	0	0	1	0	0	0
ID427	0	0	1	1	1	1	1	0	1	1	0	1
ID428	1	0	1	0	0	1	0	0	1	1	0	0
ID429	1	0	1	1	1	1	0	0	1	1	0	0
ID430	0	0	1	1	1	0	1	0	1	0	0	1
ID431	1	1	1	1	1	1	0	0	1	1	0	0
ID432	1	1	1	1	1	0	1	0	0	0	0	1
ID433	0	0	1	1	1	0	0	0	0	1	0	1
ID434	1	1	1	1	1	1	1	1	1	1	1	1
ID435	1	1	1	1	1	1	1	1	1	1	0	1
ID436	1	1	1	1	1	1	1	1	1	1	0	1
ID437	1	0	0	1	1	1	1	1	1	0	1	0
ID438	1	1	1	1	1	1	1	1	1	1	0	1
ID439	1	1	1	1	1	1	1	0	1	1	1	1
ID440	0	1	1	1	1	1	1	0	1	1	1	1
ID441	1	1	1	1	1	1	1	1	1	1	0	1
ID442	0	1	1	1	1	1	1	1	1	1	0	1
ID443	1	1	1	1	1	1	1	1	1	1	0	0
ID444	1	1	1	1	1	1	1	1	1	1	0	1
ID445	1	1	1	1	1	1	1	1	1	1	1	1
ID446	0	1	1	1	1	0	0	0	1	1	0	0
ID447	1	1	1	1	1	1	1	1	1	1	0	1
ID448	0	1	1	1	1	1	1	1	0	0	0	0
ID449	1	1	1	1	1	1	0	1	1	1	0	1
ID450	0	1	1	1	1	1	0	0	1	1	0	0
ID451	1	1	1	1	1	1	1	1	1	1	0	1
ID452	1	1	1	1	1	1	1	1	1	1	0	1
ID453	1	1	1	1	1	1	1	1	1	1	0	1
ID454	1	1	1	1	1	1	1	1	1	1	0	0
ID455	1	1	1	1	1	1	1	1	1	1	0	1
ID456	1	0	1	1	1	0	0	0	1	0	0	0
ID457	1	1	1	0	1	1	1	1	1	1	0	1
ID458	1	1	0	1	1	1	1	1	1	1	0	1
ID459	1	1	1	1	1	1	1	1	1	1	1	1
ID460	1	1	1	1	1	1	1	1	1	1	0	1
ID461	1	1	1	1	1	1	1	1	1	1	0	1
ID462	0	0	1	1	1	1	1	1	1	1	1	1
ID463	1	1	1	1	1	1	1	0	1	1	0	1
ID464	1	1	1	1	1	1	1	1	1	1	1	1
ID465	1	1	1	1	1	1	1	0	1	1	1	0
ID466	0	0	0	1	0	0	1	0	1	1	0	1
ID467	1	1	1	1	1	1	1	1	1	1	0	0
ID468	0	1	1	1	1	1	1	1	1	1	0	1
ID469	1	1	1	1	1	1	1	1	1	1	0	1
ID470	1	1	1	1	1	1	1	0	1	1	0	1
ID471	0	0	1	1	1	1	1	0	1	1	0	1
ID472	1	1	0	1	1	1	1	1	1	1	0	1
ID473	0	0	1	1	1	1	0	0	1	1	0	1
ID474	1	1	1	0	1	1	1	1	1	1	0	1
ID475	0	1	0	1	1	1	1	0	1	1	0	1
ID476	1	1	1	1	1	1	1	1	1	1	1	1
ID477	0	1	1	1	0	0	0	0	1	1	0	0
ID478	1	0	1	1	1	0	0	0	1	1	0	1
ID479	1	1	1	1	0	0	1	0	0	1	0	1
ID480	1	1	1	1	1	1	1	1	1	1	1	1
ID481	1	1	1	1	1	1	1	1	1	1	1	1
ID482	0	1	1	1	1	1	1	0	1	1	1	1
ID483	1	1	1	1	1	1	1	0	1	1	1	0
ID484	1	1	1	1	1	1	1	1	1	1	0	1
ID485	1	1	1	1	1	1	0	0	1	1	0	1
ID486	1	1	0	0	1	1	1	1	1	1	0	0
ID487	1	1	1	1	1	1	1	1	1	1	1	1
ID488	0	0	1	0	1	1	1	0	1	1	0	1
ID489	1	1	1	1	1	1	1	1	1	0	1	1
ID490	1	1	1	1	1	0	1	1	1	1	0	1
ID491	1	1	1	1	0	1	1	1	1	1	0	1
ID492	1	1	1	1	1	1	1	1	1	1	0	1
ID493	1	0	1	1	1	1	1	0	1	1	0	1
ID494	1	0	1	1	1	1	1	1	1	0	1	1
ID495	1	1	1	1	1	1	1	1	1	1	1	0
ID496	1	1	1	1	1	1	1	0	0	1	0	0
ID497	0	0	0	1	0	0	1	1	1	1	0	1
ID498	1	1	1	1	1	1	1	1	1	1	0	1
ID499	1	1	1	1	1	1	1	0	1	1	0	1
ID500	1	1	1	1	1	1	1	1	1	1	0	1
ID501	1	1	1	1	1	1	1	1	1	1	0	1
ID502	1	1	1	1	1	1	1	1	1	1	0	1
ID503	1	0	1	1	1	1	1	0	1	1	0	0
ID504	0	1	1	1	1	0	1	0	1	1	0	1
ID505	1	1	1	1	1	1	1	0	1	1	0	0
ID506	1	0	1	1	1	1	1	1	1	1	0	1
ID507	1	1	1	1	1	1	1	0	1	1	0	1
ID508	0	0	1	0	1	1	0	0	1	1	0	1
ID509	0	1	1	1	1	1	1	0	1	1	0	1
ID510	1	1	1	1	1	1	0	0	1	1	0	0
ID511	1	1	1	1	1	1	1	1	1	1	0	1
ID512	1	1	1	1	1	0	1	1	1	1	0	1
ID513	1	1	0	1	1	1	1	0	1	1	0	1
ID514	1	1	1	1	1	1	1	1	1	1	0	1
ID515	1	1	1	1	1	1	1	1	1	1	0	1
ID516	0	0	1	1	1	0	1	0	1	1	0	0
ID517	1	1	1	0	1	1	1	1	0	1	0	1
ID518	1	1	1	1	1	1	1	1	1	1	0	1
ID519	0	1	1	1	0	1	1	0	1	1	0	1
ID520	1	1	1	1	1	1	1	0	0	1	0	1
ID521	0	0	1	1	1	1	0	0	1	1	0	1
ID522	0	0	1	1	1	1	1	0	1	1	0	1
ID523	0	0	0	1	1	0	0	0	1	1	0	1
ID524	0	0	1	1	0	0	0	0	1	0	0	1
ID525	1	0	1	1	1	1	1	1	0	1	0	1
ID526	1	0	1	1	1	1	0	0	1	1	0	1
ID527	0	0	1	1	0	0	0	0	1	0	0	0
ID528	1	1	1	1	1	1	1	1	1	1	0	0
ID529	0	0	1	0	1	0	0	0	0	0	0	0
ID530	1	0	1	1	1	1	1	0	1	1	0	1
ID531	1	0	1	1	1	1	1	0	0	1	0	1
ID532	1	0	0	1	1	1	1	0	1	1	0	1
ID533	0	0	1	0	1	0	0	0	1	1	0	0
ID534	1	0	1	1	1	0	0	0	1	1	0	1
ID535	1	0	1	1	1	1	1	1	1	1	0	1
ID536	0	0	1	1	1	1	0	0	1	1	0	1
ID537	0	0	1	1	1	0	1	0	1	1	0	0
ID538	0	0	1	1	1	0	1	0	0	1	0	1
ID539	1	1	1	1	0	1	0	0	1	1	0	0
ID540	1	1	1	1	1	1	1	0	1	1	0	1
ID541	1	0	1	1	0	1	1	1	1	1	0	1
ID542	1	0	1	1	1	1	0	0	1	1	0	0
ID543	0	0	1	1	1	1	0	0	0	0	0	0
ID544	0	0	0	1	1	1	0	0	0	0	0	0
ID545	0	0	1	1	0	1	1	0	0	0	0	1
ID546	1	0	1	1	1	0	0	0	0	0	0	0
ID547	1	0	1	1	1	1	0	0	1	0	0	1
ID548	1	1	1	1	1	1	1	1	1	1	1	1
ID549	0	0	1	1	0	0	0	0	0	0	0	0
ID550	1	1	1	1	1	1	1	0	1	1	0	1
ID551	0	0	1	0	1	0	0	0	0	0	0	0
ID552	1	0	1	1	1	1	1	1	1	1	0	1
ID553	0	0	1	1	1	1	0	0	1	1	0	1
ID554	1	0	1	1	0	0	0	0	1	1	0	1
ID555	0	0	1	1	1	1	1	0	0	0	0	1
ID556	1	1	1	1	1	1	1	1	1	1	0	1
ID557	0	0	1	1	0	0	0	1	1	1	0	0
ID558	0	0	1	1	1	1	1	0	1	0	0	1
ID559	0	0	0	1	1	1	1	0	1	0	0	1
ID560	1	0	1	1	1	1	1	0	1	1	0	1
ID561	1	1	1	1	1	1	1	0	1	1	0	1
ID562	0	0	1	1	1	0	0	0	1	0	0	1
ID563	1	1	1	1	1	1	0	0	1	1	0	1
ID564	0	0	1	1	1	1	0	0	0	1	0	1
ID565	1	0	1	1	1	0	0	0	0	0	0	1
ID566	0	0	1	0	0	0	1	0	1	0	0	0
ID567	1	1	1	1	1	1	0	0	1	1	0	1
ID568	0	0	1	1	1	1	0	0	1	1	0	0
ID569	0	0	1	1	1	0	1	0	0	0	0	0
ID570	0	0	1	1	1	1	1	0	1	1	0	0
ID571	0	0	1	1	1	0	1	0	1	0	0	0
ID572	1	0	1	1	1	1	0	0	1	1	0	1
ID573	1	0	1	1	1	1	0	0	1	1	0	1
ID574	1	0	0	1	1	1	0	0	1	1	0	0
ID575	0	1	1	1	1	1	0	0	1	0	0	0
ID576	1	1	1	1	1	1	0	0	1	1	0	0
ID577	0	0	0	1	1	0	0	0	1	0	0	1
ID578	0	0	1	1	1	1	0	0	1	1	0	1
ID579	1	1	1	1	1	1	1	1	1	1	1	1
ID580	1	0	1	1	0	1	0	0	0	0	0	0
ID581	0	0	1	1	1	1	1	0	1	1	0	1
ID582	0	0	1	1	0	1	0	0	1	0	0	0
ID583	0	0	1	1	1	1	0	0	1	1	0	0
ID584	0	0	1	0	1	0	0	0	0	0	0	0
ID585	1	1	1	1	1	1	0	0	1	1	0	1
ID586	0	1	1	1	1	1	1	0	1	1	1	1
ID587	0	0	0	1	1	0	0	0	1	0	0	1
ID588	0	0	0	0	1	1	1	1	1	0	0	0
ID589	1	0	1	1	0	1	1	0	1	1	0	1
ID590	1	1	1	1	1	1	1	0	1	1	0	1
ID591	0	0	1	0	1	1	0	0	0	0	0	0
ID592	1	0	1	1	1	1	1	1	1	1	1	1
ID593	1	0	1	1	1	0	0	0	1	0	0	0
ID594	1	0	1	1	1	1	1	0	1	1	0	1
ID595	1	0	1	1	1	1	1	0	1	1	0	1
ID596	1	1	1	1	1	0	1	1	1	1	1	0
ID597	1	0	1	1	1	1	1	0	1	1	0	1
ID598	0	0	1	1	1	1	0	0	1	0	0	0
ID599	1	0	1	1	1	1	1	0	0	0	0	0
ID600	0	0	0	1	1	1	1	0	1	0	0	1
ID601	1	1	1	1	1	1	1	1	1	1	0	1
ID602	0	0	1	1	1	1	1	0	0	0	0	0
ID603	1	0	1	1	1	1	0	0	1	1	0	0
ID604	0	0	1	1	1	0	0	0	0	0	0	1
ID605	0	0	1	1	1	1	0	0	1	0	0	1
ID606	1	0	1	1	1	1	1	0	0	0	0	1
ID607	1	0	1	1	1	0	0	0	1	1	0	1
ID608	1	0	1	1	1	1	1	0	1	1	0	1
ID609	0	0	1	0	1	0	0	0	0	1	0	0
ID610	0	0	1	1	1	1	1	0	1	1	0	1
ID611	0	0	0	0	1	0	0	0	1	0	0	0
ID612	1	0	0	1	1	1	1	0	1	1	0	1
ID613	1	0	1	1	1	1	0	0	1	0	0	1
ID614	0	0	0	1	1	0	0	0	0	0	0	0
ID615	1	0	1	1	1	1	0	0	0	1	0	1
ID616	1	1	1	1	1	1	1	1	1	1	0	0
ID617	0	0	1	1	1	0	0	0	0	1	0	1
ID618	1	0	1	1	1	1	1	0	1	1	0	1
ID619	1	0	0	0	1	0	0	0	0	0	0	0
ID620	0	0	0	0	1	0	0	0	1	0	0	0
ID621	1	0	1	1	1	1	0	1	1	1	0	1
ID622	1	0	1	1	0	0	0	0	0	0	0	0
ID623	0	0	1	0	1	0	0	0	0	1	0	0
ID624	0	0	1	1	1	1	0	0	1	1	0	1
ID625	1	0	0	0	0	1	0	0	1	1	0	1
ID626	0	0	1	1	1	0	0	0	1	0	0	1
ID627	0	0	1	1	1	0	0	0	0	0	0	0
ID628	1	0	1	1	1	1	0	0	0	1	0	0
ID629	1	0	1	1	1	1	0	0	1	1	0	1
ID630	1	1	1	1	1	1	1	0	1	1	0	0
ID631	0	0	1	1	1	1	0	0	1	1	0	1
ID632	0	0	1	1	0	0	1	0	0	0	0	0
ID633	1	0	1	1	1	0	0	0	1	0	0	1
ID634	1	0	0	1	1	1	1	0	1	1	0	1
ID635	1	0	0	1	1	1	1	0	1	1	0	1
ID636	0	0	1	1	0	0	0	0	1	1	0	0
ID637	1	0	1	0	1	1	0	0	0	0	0	1
ID638	0	0	1	1	1	0	0	0	0	0	0	0
ID639	0	0	1	1	1	0	1	0	1	1	0	0
ID640	0	0	1	1	1	1	1	0	0	0	0	0
ID641	1	1	1	1	1	1	1	0	1	1	0	1
ID642	1	0	1	1	1	1	1	0	1	1	0	1
ID643	0	0	0	1	1	0	0	0	1	0	0	0
ID644	0	0	1	1	0	0	0	0	0	0	0	1
ID645	0	0	1	1	1	1	0	0	0	0	0	0
ID646	1	0	1	1	1	1	1	0	1	1	0	0
ID647	1	0	1	1	1	1	1	0	1	1	0	1
ID648	0	0	1	1	1	1	1	0	1	1	0	0
ID649	1	0	1	1	0	1	1	0	0	1	1	0
ID650	1	0	1	1	1	1	1	0	1	0	0	0
ID651	1	0	1	1	1	1	1	0	1	1	0	1
ID652	0	0	1	1	1	1	0	0	1	0	0	0
ID653	1	0	1	1	1	1	0	0	1	1	0	0
ID654	1	0	1	1	1	1	1	0	1	0	0	1
ID655	0	0	1	1	1	1	0	0	1	0	0	1
ID656	1	0	0	0	1	0	1	0	1	1	0	0
ID657	1	0	1	1	1	1	1	0	1	1	0	1
ID658	1	1	1	1	1	1	0	0	1	0	0	0
ID659	1	0	0	1	1	0	1	0	0	0	0	0
ID660	0	0	1	1	1	1	1	0	0	0	0	0
ID661	1	0	1	1	1	1	0	1	0	1	0	0
ID662	1	0	1	1	1	1	0	0	1	1	0	1
ID663	1	0	1	1	1	0	1	0	1	1	0	0
ID664	0	0	1	1	1	1	0	0	1	0	0	1
ID665	0	0	0	1	1	0	1	0	0	0	0	0
ID666	1	0	0	1	1	1	1	0	1	0	0	0
ID667	0	0	1	1	0	1	1	0	1	1	0	0
ID668	1	0	1	1	1	1	0	1	0	1	0	1
ID669	1	0	1	1	1	0	1	0	1	1	0	1
ID670	1	1	1	1	1	1	1	1	1	1	0	1
ID671	0	1	1	1	1	1	1	1	1	1	0	1
ID672	0	0	1	0	1	1	1	0	1	0	0	0
ID673	0	0	1	1	1	1	1	0	1	1	0	0
ID674	1	0	1	1	1	0	0	0	1	1	0	1
ID675	1	0	1	1	0	1	1	0	1	1	0	0
ID676	0	0	1	1	1	1	0	0	0	1	0	1
ID677	1	0	1	0	1	1	0	0	1	0	0	0
ID678	0	0	1	1	1	0	1	0	0	0	0	0
ID679	0	0	0	1	1	0	0	0	1	0	0	1
ID680	0	0	1	1	1	0	1	0	0	1	0	0
ID681	0	0	1	0	0	0	0	0	1	0	0	0
ID682	0	0	1	0	1	0	0	0	1	1	0	1
ID683	0	0	1	0	0	0	0	0	0	0	0	0
ID684	1	0	1	1	1	1	1	0	1	1	0	0
ID685	1	0	1	1	1	1	1	1	1	1	1	1
ID686	0	0	1	1	0	1	0	0	0	1	0	0
ID687	0	0	1	1	1	0	0	0	0	0	0	0
ID688	1	1	1	1	1	1	1	1	0	1	0	0
ID689	0	0	1	1	1	1	0	0	1	1	0	1
ID690	0	0	0	0	0	0	0	0	0	0	0	0
ID691	1	1	1	1	1	1	0	0	0	1	0	0
ID692	0	0	0	1	1	1	0	0	0	0	0	0
ID693	0	0	1	1	1	1	0	0	1	0	0	1
ID694	1	0	1	1	1	1	0	0	0	1	0	1
ID695	1	0	0	0	1	1	1	0	1	0	0	1
ID696	1	0	1	1	1	1	0	0	1	1	0	1
ID697	1	0	1	1	1	1	1	0	1	1	0	1
ID698	1	0	1	1	1	1	0	0	1	1	0	1
ID699	0	0	1	1	1	1	0	0	1	1	0	0
ID700	1	0	0	1	1	1	0	0	0	0	0	0
ID701	1	0	1	1	1	1	1	0	0	0	0	1
ID702	1	0	1	1	0	1	0	0	1	1	0	0
ID703	1	1	1	1	1	1	0	1	1	1	0	1
ID704	1	1	1	1	1	1	1	0	1	1	0	1
ID705	0	0	1	1	1	0	0	0	1	0	0	1
ID706	1	0	1	1	1	1	1	1	1	1	1	1
ID707	1	0	1	1	1	1	1	0	1	1	0	1
ID708	0	0	1	1	1	1	0	0	0	0	0	1
ID709	0	0	1	1	1	0	0	0	0	1	0	0
ID710	0	0	1	1	1	1	0	0	1	1	0	0
ID711	0	1	1	1	1	1	0	0	1	1	0	1
ID712	0	0	0	0	0	0	0	0	1	1	0	0
ID713	0	0	1	1	1	0	0	0	0	0	0	0
ID714	1	0	1	1	1	1	1	0	0	0	0	1
ID715	0	0	1	1	0	1	0	0	0	0	0	0
ID716	0	0	1	1	0	0	1	0	0	0	0	0
ID717	0	0	1	1	0	1	0	0	1	0	0	0
ID718	0	0	0	1	0	0	0	0	0	0	0	0
ID719	1	0	1	1	1	0	0	0	1	0	0	0
ID720	0	0	1	1	0	0	1	0	1	0	0	1
ID721	0	0	1	1	1	1	1	0	1	0	0	0
ID722	0	0	1	1	1	1	1	0	0	0	0	0
ID723	0	0	1	1	1	0	0	0	1	1	0	0
ID724	0	0	1	1	1	1	0	0	1	1	0	1
ID725	1	0	1	1	1	1	0	0	0	0	0	0
ID726	1	0	1	1	1	1	1	0	1	1	0	1
ID727	0	0	1	1	1	0	1	0	1	1	0	1
ID728	0	0	1	1	1	1	1	0	1	1	0	0
ID729	0	0	1	1	1	1	1	0	1	0	0	0
ID730	0	0	1	1	1	1	1	0	1	1	0	1
ID731	1	0	1	1	1	0	0	0	1	1	0	1
ID732	0	0	1	1	1	1	0	0	1	1	0	1
ID733	1	0	1	1	1	0	0	0	1	1	0	0
ID734	1	0	1	1	1	0	1	0	0	0	0	0
ID735	0	0	1	1	0	1	1	0	1	1	0	1
ID736	0	0	1	0	1	0	0	0	0	1	0	1
ID737	1	0	1	1	1	1	1	1	1	1	0	1
ID738	1	0	1	1	1	1	1	0	1	1	0	1
ID739	1	0	0	1	1	1	0	0	0	0	0	1
ID740	0	0	1	1	1	0	0	0	0	1	0	1
ID741	1	1	1	1	1	1	1	0	1	1	0	1
ID742	0	0	1	1	1	0	1	0	0	0	0	0
ID743	0	0	1	1	0	1	0	0	1	1	0	1
ID744	0	0	1	1	0	0	1	0	0	0	0	0
ID745	0	1	1	1	1	0	0	0	0	1	0	0
ID746	1	0	1	1	1	1	0	0	0	0	0	0
ID747	0	0	1	1	1	1	1	0	1	0	0	0
ID748	1	0	1	1	1	1	1	0	1	1	0	1
ID749	0	1	0	1	1	0	1	0	0	0	0	0
ID750	1	0	1	1	1	0	0	0	0	0	0	1
ID751	1	1	1	1	1	1	0	0	1	1	0	1
ID752	1	0	1	1	1	1	0	0	0	0	0	1
ID753	0	0	1	1	1	1	1	0	1	0	0	1
ID754	0	0	1	1	1	1	0	0	0	0	0	0
ID755	0	0	1	1	1	1	1	0	1	1	0	1
ID756	0	0	0	0	0	0	1	0	1	0	0	0
ID757	0	0	1	0	1	0	1	0	0	1	0	0
ID758	1	0	1	1	1	0	0	0	1	1	0	1
ID759	1	0	1	1	1	0	1	1	1	1	0	0
ID760	0	0	1	1	1	1	0	0	0	0	0	0
ID761	0	0	0	1	0	1	0	0	1	1	0	1
ID762	1	0	1	1	1	0	0	0	0	0	0	0
ID763	0	0	0	0	1	1	0	0	0	0	0	0
ID764	0	0	1	1	1	1	0	0	1	0	0	0
ID765	1	1	1	1	1	1	0	0	1	1	0	1
ID766	1	0	1	1	1	1	0	0	1	1	0	0
ID767	1	0	1	1	1	1	1	0	1	1	1	1
ID768	1	0	1	1	1	1	1	0	0	1	0	1
ID769	0	0	0	0	1	1	1	0	0	0	0	0
ID770	0	0	1	1	1	1	1	0	0	0	1	0
ID771	0	0	1	1	1	0	0	0	1	1	0	1
ID772	0	0	1	1	1	1	0	0	1	0	0	1
ID773	1	0	1	1	1	1	0	0	1	1	0	0
ID774	0	0	1	1	1	0	0	0	0	0	0	0
ID775	1	1	1	1	1	1	1	0	1	1	0	1
ID776	0	0	1	1	1	0	0	0	1	0	0	1
ID777	0	1	1	1	0	1	1	0	1	0	0	1
ID778	1	0	0	0	0	1	0	0	1	1	0	1
ID779	0	1	1	1	0	0	1	0	0	0	0	0
ID780	0	0	1	1	1	1	1	0	1	1	0	1
ID781	0	0	1	1	1	1	0	0	0	1	0	0
ID782	1	0	1	1	0	1	1	0	1	1	0	1
ID783	1	0	1	1	1	1	0	0	1	1	0	1
ID784	1	0	1	1	1	0	1	0	1	1	0	0
ID785	0	1	1	1	0	1	0	0	0	0	0	1
ID786	0	0	1	1	1	0	0	0	1	1	0	1
ID787	0	0	1	1	1	0	0	0	0	0	0	1
ID788	1	0	1	1	1	0	1	0	0	1	0	1
ID789	0	0	1	0	1	0	1	0	1	1	0	0
ID790	0	0	1	1	1	0	1	0	0	1	0	0
ID791	1	1	1	1	1	1	1	0	1	0	0	0
ID792	0	0	0	1	0	0	0	0	0	0	0	0
ID793	1	0	1	1	1	0	0	0	1	1	0	1
ID794	1	0	1	1	1	1	0	0	1	1	0	1
ID795	1	1	1	1	1	1	0	0	1	1	0	1
ID796	1	0	1	0	1	1	1	1	1	1	0	1
ID797	1	0	1	1	0	1	0	0	1	1	0	1
ID798	1	1	1	1	1	1	1	0	1	0	0	0
ID799	0	1	1	1	1	1	0	0	1	1	0	1
ID800	1	0	1	1	1	0	1	0	1	1	1	1
ID801	0	0	0	0	1	0	0	1	0	1	0	1
ID802	0	0	0	1	1	0	0	0	0	0	0	1
ID803	1	1	1	1	1	1	0	0	1	1	0	0
ID804	1	1	1	1	1	1	0	0	0	1	0	1
ID805	0	0	1	1	1	1	1	0	1	0	0	0
ID806	0	0	1	1	1	1	0	0	0	0	0	1
ID807	0	0	1	1	1	0	0	0	1	1	0	1
ID808	1	0	1	1	1	0	0	0	1	1	0	0
ID809	1	1	1	1	1	1	1	0	1	1	0	0
ID810	0	0	1	1	1	0	0	0	0	0	0	0
ID811	0	0	1	1	1	0	0	0	0	0	0	0
ID812	1	1	1	1	1	1	1	0	1	1	0	1
ID813	0	0	0	1	0	0	0	0	1	0	0	0
ID814	1	1	1	1	1	1	0	0	1	1	0	1
ID815	1	1	1	1	1	1	1	0	1	1	0	1
ID816	1	1	1	1	1	1	1	0	1	1	0	1
ID817	0	0	1	1	1	0	0	0	1	1	0	1
ID818	0	0	1	1	0	1	0	0	1	1	0	0
ID819	0	0	1	1	1	0	0	0	0	0	0	0
ID820	1	0	1	1	0	1	0	0	0	1	0	0
ID821	1	0	1	0	0	0	1	0	0	0	0	1
ID822	0	0	1	1	1	0	0	0	1	0	0	1
ID823	1	0	1	1	1	0	1	0	1	1	0	1
ID824	0	0	1	1	1	1	0	0	1	1	0	1
ID825	1	1	1	1	1	1	1	1	1	1	1	1
ID826	0	1	1	1	1	1	0	1	1	0	0	1
ID827	1	0	1	1	0	1	1	0	1	1	0	0
ID828	1	1	1	0	1	1	1	0	1	1	0	0
ID829	1	1	1	1	1	1	1	0	1	1	0	1
ID830	1	0	1	0	0	0	1	0	1	0	0	1
ID831	1	0	1	1	0	1	1	0	1	1	0	0
ID832	1	0	0	1	1	0	0	0	0	0	0	0
ID833	1	0	1	1	1	0	1	0	0	1	0	0
ID834	1	0	1	1	1	1	0	0	1	0	0	0
ID835	1	1	1	1	1	1	1	1	1	1	0	1
ID836	1	0	1	1	1	0	0	0	1	1	0	1
ID837	0	0	1	1	1	0	0	0	0	1	0	1
ID838	1	1	1	1	1	1	1	0	1	1	0	1
ID839	0	0	1	1	1	0	1	0	1	1	0	0
ID840	1	0	1	1	1	1	1	0	1	1	0	1
ID841	1	0	1	1	1	0	0	0	1	1	0	1
ID842	1	1	1	1	0	1	1	1	1	1	0	0
ID843	0	0	0	1	1	1	0	0	1	1	0	0
ID844	0	0	1	1	1	1	1	0	1	1	0	0
ID845	1	1	1	1	1	1	1	0	1	1	0	1
ID846	0	1	0	1	1	1	1	0	1	1	0	1
ID847	0	0	1	1	1	1	0	0	1	1	0	0
ID848	1	1	1	1	1	1	1	1	1	1	0	1
ID849	1	0	0	0	0	1	0	0	1	1	0	0
ID850	0	0	0	1	1	0	0	0	0	1	0	0
ID851	0	0	0	0	1	0	0	0	0	0	0	0
ID852	1	1	1	1	1	1	0	0	1	1	0	1
ID853	0	0	1	0	1	0	0	0	1	0	0	0
ID854	0	0	1	1	1	0	0	0	1	1	0	0
ID855	0	0	1	1	0	1	1	0	0	0	0	0
ID856	0	0	1	1	1	0	0	0	0	0	0	0
ID857	1	0	1	1	1	1	0	1	1	1	0	0
ID858	0	0	1	1	0	1	0	0	1	0	0	0
ID859	0	0	0	1	1	1	0	0	0	0	0	0
ID860	1	0	1	1	1	0	1	0	1	1	0	1
ID861	0	0	1	1	0	1	1	0	0	1	0	0
ID862	0	0	1	1	1	0	1	0	0	0	0	0
ID863	0	0	1	1	1	0	0	0	1	0	0	1
ID864	0	0	1	1	1	1	0	0	1	1	0	1
ID865	0	0	1	1	1	1	0	0	1	0	0	1
ID866	0	0	1	0	1	0	0	0	1	0	0	0
ID867	1	0	1	1	1	1	1	0	1	1	0	1
ID868	1	1	1	1	0	0	0	0	0	0	0	0
ID869	1	0	1	1	1	0	0	1	0	1	0	0
ID870	0	1	1	1	1	1	0	0	1	1	0	1
ID871	1	1	1	1	1	1	1	0	1	1	0	0
ID872	0	1	1	1	1	1	1	0	1	1	0	0
ID873	1	0	1	1	1	1	1	1	1	1	0	1
ID874	0	1	1	1	1	1	1	0	1	1	0	1
ID875	1	0	1	1	1	1	1	0	1	1	0	1
ID876	1	1	1	1	1	1	1	0	1	1	0	1
ID877	0	0	1	0	1	1	0	0	0	1	0	1
ID878	0	0	1	1	1	1	0	0	1	0	0	0
ID879	0	0	0	0	1	0	0	0	0	0	0	0
ID880	1	1	1	1	1	1	0	0	1	1	0	0
ID881	0	0	1	1	1	1	1	0	1	0	0	1
ID882	0	0	0	0	0	0	1	0	0	0	0	1
ID883	0	0	1	1	0	0	1	0	1	0	0	0
ID884	1	1	1	1	1	1	1	1	1	1	0	1
ID885	0	1	1	1	1	0	1	0	1	1	0	1
ID886	0	1	1	0	1	0	0	1	0	0	0	0
ID887	1	0	1	1	1	0	1	0	1	0	0	1
ID888	1	1	1	1	1	1	1	0	1	1	0	1
ID889	0	0	1	1	1	1	0	0	1	1	0	1
ID890	0	1	1	1	0	0	1	0	1	0	0	0
ID891	0	0	1	1	1	0	0	0	1	0	0	0
ID892	0	0	1	1	0	0	1	0	1	0	0	1
ID893	0	0	1	1	1	1	0	0	0	1	0	0
ID894	0	0	0	0	0	0	0	0	1	0	0	1
ID895	0	0	0	0	1	0	0	0	0	0	0	0
ID896	1	1	1	1	1	1	0	0	1	1	0	1
ID897	1	1	1	1	1	1	1	0	1	1	0	1
ID898	0	0	1	1	1	1	0	0	1	1	0	1
ID899	0	0	1	1	1	1	0	0	0	1	0	0
ID900	0	0	1	1	1	0	0	0	0	0	0	0
ID901	1	1	1	1	1	1	0	0	1	1	0	1
ID902	0	0	1	0	1	0	0	0	1	1	0	1
ID903	0	0	1	0	0	0	0	0	1	0	0	1
ID904	1	0	1	1	1	0	1	0	1	1	0	0
ID905	1	0	1	1	1	0	0	0	1	0	0	1
ID906	0	0	0	1	0	0	1	0	0	0	0	0
ID907	0	0	1	0	1	1	0	0	1	0	0	1
ID908	1	1	1	1	1	1	0	0	1	1	0	1
ID909	0	0	1	1	1	1	1	0	0	0	0	0
ID910	0	0	1	1	1	1	1	0	1	1	0	0
ID911	0	0	1	1	1	0	0	0	1	1	1	0
ID912	1	0	1	1	1	1	0	0	0	1	0	0
ID913	0	0	1	1	1	0	0	0	1	1	0	0
ID914	0	0	1	0	1	0	1	0	1	1	0	1
ID915	0	0	1	1	1	1	0	1	1	1	0	0
ID916	0	1	0	1	1	1	0	0	0	1	0	1
ID917	0	0	1	1	1	0	1	0	1	1	0	1
ID918	0	0	1	1	1	0	0	0	0	0	0	0
ID919	0	0	1	1	1	0	0	0	0	1	0	0
ID920	1	0	1	1	1	1	1	0	1	1	0	1
ID921	0	0	0	1	0	0	0	0	0	0	0	0
ID922	0	0	1	1	1	1	1	0	1	1	0	0
ID923	0	0	1	0	1	0	0	0	1	0	0	0
ID924	1	0	0	0	1	0	1	0	1	1	0	0
ID925	0	0	1	1	1	1	1	0	0	0	0	0
ID926	0	0	1	1	0	0	0	0	0	0	0	0
ID927	0	0	1	1	1	1	0	0	1	1	0	1
ID928	0	0	1	0	1	1	0	0	1	1	0	0
ID929	0	0	1	1	1	1	1	1	1	0	0	0
ID930	0	0	1	1	0	0	0	0	1	0	0	0
ID931	0	1	1	1	1	1	1	0	1	1	0	0
ID932	0	0	0	0	0	0	0	0	0	1	0	0
ID933	0	0	1	1	1	0	0	0	1	1	0	0
ID934	1	0	1	1	1	1	1	0	1	1	0	1
ID935	0	1	1	1	1	1	0	0	1	1	0	1
ID936	0	0	1	1	0	0	0	0	0	0	0	1
ID937	1	0	1	1	0	0	0	0	1	0	0	0
ID938	1	0	1	1	0	0	1	0	0	1	0	0
ID939	1	0	1	1	1	1	1	0	1	1	0	1
ID940	1	1	1	1	1	1	1	1	1	1	1	1
ID941	0	0	1	1	1	0	1	0	1	1	0	0
ID942	0	0	1	1	1	1	0	0	1	1	0	0
ID943	0	0	1	1	1	1	1	0	0	0	0	0
ID944	1	1	1	1	1	0	0	0	1	1	0	1
ID945	0	0	1	0	0	1	0	0	1	0	0	0
ID946	0	0	0	0	0	0	0	0	0	0	0	0
ID947	0	0	1	1	1	1	1	0	1	1	0	1
ID948	0	0	0	0	0	0	0	0	0	0	0	0
ID949	0	0	1	1	0	0	1	0	0	1	0	0
ID950	0	0	1	1	1	0	0	0	0	0	0	1
ID951	0	0	1	0	1	1	1	0	0	1	0	0
ID952	0	0	1	0	1	0	0	0	1	0	0	0
ID953	0	0	1	1	0	0	1	0	0	1	0	0
ID954	0	1	1	1	1	1	0	0	1	1	0	1
ID955	0	0	1	1	1	0	0	0	1	0	0	0
ID956	0	0	1	0	0	0	1	0	0	0	0	0
ID957	0	0	1	1	1	0	0	0	1	0	0	1
ID958	0	0	1	1	0	1	1	0	1	0	0	0
ID959	0	1	1	1	1	0	1	0	0	1	0	0
ID960	0	0	1	1	1	0	0	0	1	0	0	0
ID961	1	0	1	1	1	1	0	0	1	1	0	0
ID962	0	1	1	1	1	1	0	0	1	1	0	1
ID963	0	0	1	0	1	0	0	0	0	1	0	1
ID964	0	0	0	0	0	0	0	0	0	1	0	0
ID965	0	0	0	0	0	1	1	0	1	0	0	0
ID966	1	0	1	1	1	1	1	0	0	1	0	1
ID967	1	1	1	1	1	1	1	0	1	1	1	1
ID968	1	1	1	1	1	1	0	0	1	1	0	1
ID969	0	0	1	1	1	1	1	1	1	1	0	1
ID970	0	0	1	1	1	0	1	0	0	0	0	0
ID971	1	0	1	1	1	0	1	0	1	1	0	1
ID972	1	0	1	0	1	0	0	0	0	0	0	0
ID973	0	0	0	1	0	0	1	0	0	0	0	0
ID974	0	0	1	1	1	1	0	0	1	1	0	1
ID975	1	0	1	0	1	1	0	0	1	1	0	1
ID976	0	0	1	1	1	0	0	0	1	1	0	1
ID977	0	0	1	1	0	0	0	0	1	0	0	0
ID978	0	0	1	1	1	1	1	0	1	0	0	1
ID979	1	0	1	1	1	1	1	0	1	1	0	1
ID980	1	0	1	1	1	0	0	0	0	0	0	1
ID981	1	0	1	1	1	0	0	0	1	0	0	0
ID982	1	1	0	1	1	1	1	0	1	1	0	1
ID983	1	0	0	1	1	1	0	0	1	0	0	0
ID984	0	0	1	1	1	0	0	0	1	1	0	1
ID985	1	0	1	1	1	1	0	0	1	0	0	1
ID986	1	0	1	0	1	1	0	0	1	1	0	1
ID987	0	0	1	0	1	0	0	0	0	0	0	0
ID988	0	0	1	1	1	0	0	0	1	0	0	0
ID989	0	0	1	1	1	0	0	0	0	0	0	0
ID990	1	0	1	1	1	0	0	0	1	0	0	1
ID991	0	0	1	1	1	1	1	0	1	1	0	1
ID992	0	0	1	1	1	0	0	0	1	1	0	0
ID993	0	0	1	1	1	1	1	0	1	1	0	1
ID994	0	0	1	1	1	1	0	0	0	1	0	1
ID995	0	0	1	1	1	0	1	0	1	1	0	0
ID996	0	0	1	0	0	1	0	0	0	0	0	0
ID997	0	0	1	1	0	1	1	0	0	0	0	0
ID998	1	0	1	1	1	0	1	0	1	1	1	1
ID999	1	0	1	0	1	1	0	0	1	1	0	0
ID1000	1	0	1	1	1	1	0	0	1	1	0	1
ID1001	1	0	1	0	0	1	1	0	1	1	0	0
ID1002	0	0	1	0	1	1	1	0	1	1	0	0
ID1003	1	1	1	1	1	1	0	0	1	1	0	1
ID1004	1	0	1	1	1	0	0	1	1	1	0	1
ID1005	0	0	1	1	1	1	0	0	1	1	0	1
ID1006	1	1	1	1	1	1	1	0	1	1	0	1
ID1007	0	0	1	1	1	0	1	0	1	0	0	0
ID1008	1	0	1	1	1	1	1	0	1	1	0	1
ID1009	0	0	1	1	1	1	1	0	1	1	0	0
ID1010	0	0	1	0	0	0	0	0	0	0	0	0
ID1011	1	0	1	1	1	1	0	0	1	1	0	1
ID1012	1	0	1	0	0	1	1	1	1	0	0	0
ID1013	1	0	1	1	1	1	1	0	1	0	0	1
ID1014	1	0	1	1	1	1	1	1	1	1	0	1
ID1015	0	0	1	1	1	1	0	0	0	1	0	0
ID1016	1	1	1	1	1	1	1	0	1	1	0	0
ID1017	0	0	1	1	1	0	1	0	0	0	0	0
ID1018	0	0	1	1	0	0	0	0	1	0	0	0
ID1019	0	0	1	1	1	1	0	0	0	1	0	1
ID1020	0	0	0	1	0	0	1	0	1	1	0	1
ID1021	0	0	1	0	0	0	0	0	0	0	0	0
ID1022	0	0	1	1	0	1	0	0	1	0	0	0
ID1023	0	0	0	1	1	0	0	0	0	0	0	0
ID1024	0	0	1	0	1	0	0	0	0	0	0	0
ID1025	0	1	1	1	1	1	0	1	1	1	0	1
ID1026	1	0	1	1	1	1	1	0	1	1	0	1
ID1027	0	0	1	1	1	0	1	0	0	0	0	1
ID1028	0	0	1	0	0	1	1	0	0	1	0	0
ID1029	0	0	1	1	1	0	1	0	0	0	0	0
ID1030	0	0	1	1	1	0	0	0	1	1	0	1
ID1031	1	0	1	1	1	0	1	0	1	0	0	0
ID1032	1	1	0	1	1	1	1	1	1	0	0	1
ID1033	1	0	1	1	1	1	1	0	0	0	0	0
ID1034	1	1	1	1	1	1	0	1	1	1	0	1
ID1035	0	0	1	0	1	1	1	0	0	0	0	0
ID1036	1	0	1	1	1	1	0	0	1	1	0	0
ID1037	1	1	1	1	1	1	1	1	1	1	0	1
ID1038	1	0	1	1	1	1	1	0	1	1	0	0
ID1039	1	1	1	1	1	1	0	0	1	1	0	0
ID1040	0	0	1	1	1	1	0	0	1	0	0	1
ID1041	1	1	1	1	1	1	0	1	1	1	0	0
ID1042	0	0	1	1	1	0	1	0	1	1	0	0
ID1043	1	1	1	1	1	1	1	1	1	1	0	1
ID1044	0	0	1	0	1	1	1	0	1	0	0	0
ID1045	0	0	0	1	1	1	1	0	1	1	0	1
ID1046	1	1	1	1	1	1	0	1	1	1	0	0
ID1047	0	0	1	0	0	0	0	0	0	0	0	0
ID1048	1	0	1	1	1	0	1	0	1	1	0	1
ID1049	1	0	1	1	1	0	0	0	1	1	0	0
ID1050	1	0	1	1	0	0	1	0	1	1	0	1
ID1051	0	0	1	0	0	1	1	0	1	1	0	0
ID1052	0	0	1	0	0	0	0	0	1	1	0	1
ID1053	0	0	1	1	0	0	0	0	0	0	0	0
ID1054	1	0	1	1	1	1	0	0	1	1	0	1
ID1055	0	0	1	0	1	0	0	0	0	0	0	0
ID1056	1	0	1	0	0	0	0	0	0	0	0	0
ID1057	0	0	1	1	1	1	1	0	0	1	0	1
ID1058	1	1	1	1	1	0	0	1	0	1	0	1
ID1059	1	0	1	1	1	0	1	0	1	0	0	1
ID1060	1	0	1	1	0	1	0	0	1	1	0	0
ID1061	1	0	0	1	1	1	1	0	1	1	0	0
ID1062	0	0	1	1	1	1	0	0	0	0	0	0
ID1063	1	1	1	1	1	1	1	1	1	1	0	1
ID1064	0	1	1	1	0	0	0	0	0	1	0	1
ID1065	1	1	1	1	1	1	1	0	1	1	0	1
ID1066	0	0	1	1	1	1	0	0	0	0	0	0
ID1067	1	0	1	1	0	0	0	0	1	1	0	1
ID1068	1	0	1	1	0	1	1	0	1	1	0	0
ID1069	1	1	1	1	1	0	0	0	1	1	0	1
ID1070	0	0	1	1	1	0	0	0	0	0	0	1
ID1071	1	0	1	1	1	1	0	0	0	0	0	1
ID1072	0	0	1	0	1	0	0	0	0	0	0	0
ID1073	0	0	0	0	1	0	0	0	0	0	0	0
ID1074	1	0	1	1	1	0	1	0	0	1	0	0
ID1075	0	0	1	1	0	0	0	0	0	0	0	0
ID1076	0	0	1	0	0	0	0	0	0	1	0	0
ID1077	1	0	1	1	1	0	0	0	1	0	0	0
ID1078	0	0	1	1	1	1	0	0	1	0	0	0
ID1079	0	0	1	1	1	1	0	0	0	1	0	1
ID1080	0	0	1	1	1	0	0	0	0	1	0	1
ID1081	0	0	1	0	0	0	0	0	1	0	0	1
ID1082	0	0	0	0	1	1	0	0	0	0	0	0
ID1083	0	0	1	1	0	1	0	0	1	0	0	0
ID1084	0	0	1	0	1	0	0	0	0	0	0	0
ID1085	0	0	1	1	1	1	1	0	1	0	0	0
ID1086	0	0	1	1	1	0	0	0	1	0	0	1
ID1087	1	1	1	1	1	1	1	0	1	1	0	1
ID1088	0	0	1	1	1	0	0	0	0	1	0	0
ID1089	0	0	0	1	0	0	0	0	1	1	0	1
ID1090	0	0	1	1	0	0	0	0	0	0	0	0
ID1091	0	0	1	1	1	0	0	0	1	0	0	0
ID1092	0	0	1	1	0	0	0	0	1	0	0	0
ID1093	0	0	1	1	1	1	1	0	1	1	0	1
ID1094	1	0	1	0	0	1	0	0	1	0	0	1
ID1095	0	0	1	1	1	1	0	0	0	1	0	1
ID1096	0	0	1	1	1	1	1	0	1	0	0	1
ID1097	1	0	1	1	1	0	1	0	0	1	0	1
ID1098	0	0	1	0	1	0	1	0	0	0	0	0
ID1099	0	1	0	1	0	0	1	0	1	1	0	1
ID1100	1	1	1	1	1	0	1	0	1	0	0	1
ID1101	0	1	1	1	1	1	1	0	1	1	0	1
ID1102	1	0	1	1	1	1	1	1	0	1	0	1
ID1103	1	0	0	1	1	1	1	1	1	1	0	1
ID1104	0	0	1	1	1	1	0	0	1	1	0	1
ID1105	0	0	1	1	1	1	0	0	0	0	0	1
ID1106	1	0	1	1	1	1	1	0	0	1	0	1
ID1107	0	0	0	1	1	1	1	0	1	0	0	0
ID1108	1	0	1	1	0	1	1	0	0	0	0	0
ID1109	0	0	1	1	1	0	0	0	0	0	0	0
ID1110	0	0	1	1	0	1	0	0	0	1	0	0
ID1111	1	1	1	1	1	1	1	0	1	1	0	1
ID1112	0	0	1	1	1	0	0	0	0	0	0	0
ID1113	1	0	1	1	0	1	0	0	1	1	0	0
ID1114	0	0	0	1	0	1	0	0	1	0	0	1
ID1115	0	0	1	1	1	0	1	0	1	0	0	1
ID1116	0	0	1	1	0	1	1	0	0	0	0	0
ID1117	0	0	1	0	1	1	1	0	1	0	0	0
ID1118	0	0	1	0	1	0	0	0	0	0	0	0
ID1119	1	0	1	1	1	0	1	0	0	1	0	0
ID1120	0	0	1	0	0	0	0	0	1	0	0	0
ID1121	1	0	1	1	1	1	1	1	1	1	0	1
ID1122	0	0	1	1	0	0	0	0	0	0	0	0
ID1123	0	0	1	1	0	1	1	0	0	0	0	0
ID1124	1	1	1	1	1	1	0	0	1	1	0	1
ID1125	0	0	1	1	1	1	0	1	1	1	0	1
ID1126	1	0	1	0	1	1	1	0	0	0	0	1
ID1127	1	0	1	1	1	1	1	0	1	1	0	1
ID1128	1	1	1	1	1	0	0	0	1	0	0	0
ID1129	1	0	1	1	1	0	1	0	0	0	0	0
ID1130	0	1	1	1	1	1	0	1	1	1	0	1
ID1131	0	0	1	0	0	0	1	0	0	0	0	0
ID1132	1	1	0	1	0	0	1	0	1	1	0	1
ID1133	0	0	1	1	0	0	0	0	0	0	0	0
ID1134	1	0	1	1	1	1	1	0	1	0	0	1
ID1135	0	0	0	1	1	0	0	0	1	0	0	0
ID1136	1	0	1	1	1	1	1	0	0	1	0	1
ID1137	1	0	1	1	0	0	1	0	0	0	0	0
ID1138	1	0	1	1	1	1	0	0	0	1	0	0
ID1139	1	0	1	1	1	1	1	0	1	0	0	0
ID1140	0	0	1	1	1	1	1	0	1	1	0	0
ID1141	1	0	1	1	1	1	0	0	1	1	0	0
ID1142	0	0	1	1	0	1	1	0	0	0	0	0
ID1143	0	1	1	1	1	1	1	1	1	1	0	1
ID1144	0	0	1	0	1	1	1	0	1	1	0	0
ID1145	1	0	1	1	0	0	1	0	0	1	0	0
ID1146	1	1	1	1	1	1	1	1	1	1	0	0
ID1147	0	1	1	1	1	1	1	1	1	1	0	0
ID1148	1	1	1	1	1	1	1	0	1	1	1	1
ID1149	0	1	1	1	0	1	0	0	1	0	0	0
ID1150	1	0	1	0	1	0	0	0	0	1	0	0
ID1151	0	0	1	1	1	1	0	0	1	1	0	1
ID1152	0	0	1	1	1	1	1	0	1	1	0	1
ID1153	0	1	1	1	0	1	1	1	1	1	0	1
ID1154	0	0	1	1	1	0	0	0	0	0	0	0
ID1155	0	0	1	1	0	1	1	0	1	0	0	0
ID1156	0	0	1	1	1	0	0	0	1	0	0	1
ID1157	1	0	1	1	1	0	1	0	0	1	0	1
ID1158	0	0	1	0	1	1	0	0	1	1	0	0
ID1159	0	1	0	1	1	0	0	1	1	1	0	1
ID1160	1	0	1	1	1	1	0	0	0	0	0	0
ID1161	0	0	1	0	0	0	0	0	0	0	0	0
ID1162	0	0	1	0	1	1	1	0	0	0	0	0
ID1163	1	1	1	1	1	1	1	1	1	1	0	0
ID1164	0	0	1	1	1	1	0	0	0	1	0	0
ID1165	0	1	1	1	1	1	1	0	1	1	0	1
ID1166	1	1	1	1	1	1	1	1	1	0	1	1
ID1167	0	1	1	1	1	1	1	0	1	1	1	1
ID1168	1	1	1	1	1	1	0	0	1	0	0	0
ID1169	0	1	1	1	1	1	1	0	1	1	0	1
ID1170	1	0	1	1	1	0	0	0	1	1	0	1
ID1171	1	1	0	1	1	1	1	1	1	1	1	1
ID1172	1	1	1	0	1	0	1	0	1	1	1	1
ID1173	1	0	1	1	1	0	1	1	1	1	0	1
ID1174	1	1	1	1	1	0	0	0	1	1	0	1
ID1175	1	0	1	0	0	0	0	0	1	1	0	1
ID1176	0	1	1	1	0	0	0	0	1	1	0	1
ID1177	1	0	1	1	1	0	0	0	1	1	0	1
ID1178	0	0	1	0	0	0	1	0	0	0	0	0
ID1179	0	1	1	1	1	0	0	0	1	1	0	0
ID1180	0	0	1	1	1	0	0	0	0	1	0	0
ID1181	1	1	1	0	1	1	1	0	1	1	0	1
ID1182	1	1	1	1	1	1	1	1	1	0	0	1
ID1183	1	1	1	1	1	1	0	0	1	1	0	1
ID1184	1	1	1	1	1	1	1	0	1	1	1	1
ID1185	0	0	0	1	1	0	1	0	0	0	0	0
ID1186	0	0	1	1	1	1	0	0	0	0	0	1
ID1187	1	1	0	1	1	1	0	1	0	1	0	1
ID1188	0	0	1	1	0	0	0	0	1	1	0	1
ID1189	0	0	1	1	1	0	0	0	1	1	1	1
ID1190	0	0	1	1	1	1	0	0	0	1	0	1
ID1191	0	0	1	1	1	0	0	0	0	0	0	0
ID1192	1	1	1	1	0	0	1	0	0	1	0	0
ID1193	0	0	1	1	1	0	0	0	0	0	0	0
ID1194	0	1	1	1	1	0	1	0	1	1	0	1
ID1195	1	0	1	1	1	1	0	0	1	0	0	0
ID1196	0	0	1	1	1	0	0	0	0	0	0	0
ID1197	0	0	1	1	1	0	0	0	0	0	0	0
ID1198	0	0	0	1	1	0	1	0	0	0	0	0
ID1199	0	0	1	1	1	1	0	0	0	0	0	0
ID1200	0	0	1	1	1	1	0	0	0	0	0	0
ID1201	0	0	0	1	0	0	1	0	1	0	0	0
ID1202	1	0	1	1	1	1	1	0	1	1	0	0
ID1203	1	0	1	1	0	0	0	0	0	1	0	0
ID1204	1	0	1	1	1	0	1	0	0	1	0	0
ID1205	0	0	1	1	1	0	0	0	0	0	0	0
ID1206	1	0	1	0	1	0	1	0	0	1	0	0
ID1207	0	0	0	1	1	1	0	0	0	1	0	1
ID1208	0	0	1	0	1	0	0	0	0	1	0	0
ID1209	0	0	1	0	1	0	0	0	0	0	0	0
ID1210	0	0	1	1	1	0	1	0	1	1	0	1
ID1211	0	1	1	1	1	1	0	0	1	1	0	1
ID1212	0	1	0	0	0	0	1	0	0	0	0	0
ID1213	1	0	1	1	1	1	1	0	1	1	0	1
ID1214	0	1	1	1	1	0	1	0	1	1	0	1
ID1215	0	0	1	1	1	1	0	0	1	1	0	1
ID1216	0	0	1	1	1	0	1	0	0	1	0	0
ID1217	0	1	1	1	1	1	1	0	1	1	0	0
ID1218	1	0	0	1	1	1	1	0	1	1	0	1
ID1219	1	0	1	1	1	0	1	0	0	1	0	0
ID1220	0	0	1	1	0	1	0	0	0	0	0	0
ID1221	0	0	1	1	1	0	0	0	0	0	0	0
ID1222	0	0	0	0	0	0	0	0	0	0	0	0
ID1223	1	1	1	1	1	1	0	0	0	1	0	0
ID1224	1	0	1	1	1	1	0	0	0	0	0	1
ID1225	1	0	1	1	1	0	0	0	1	1	1	0
ID1226	0	0	1	1	1	0	0	0	1	1	0	1
ID1227	0	0	1	0	1	1	0	0	1	1	0	0
ID1228	0	0	1	1	1	0	0	0	1	1	0	1
ID1229	0	0	1	1	1	0	1	0	0	1	1	0
ID1230	1	1	1	0	1	1	0	0	0	1	0	1
ID1231	0	1	1	1	1	0	0	0	1	1	0	0
ID1232	0	0	1	0	1	1	1	0	1	1	0	1
ID1233	0	0	0	0	0	0	0	0	0	0	0	0
ID1234	0	0	1	1	1	0	0	0	0	0	0	0
ID1235	1	1	1	1	1	0	1	1	0	1	0	1
ID1236	1	1	1	1	1	1	0	0	1	1	0	1
ID1237	0	0	1	1	1	0	1	0	0	1	0	1
ID1238	0	0	0	0	1	0	0	0	1	0	0	0
ID1239	0	0	0	1	1	0	1	0	0	1	0	0
ID1240	0	0	1	1	1	0	0	0	0	0	0	0
ID1241	0	0	0	1	1	0	0	0	0	1	0	0
ID1242	0	0	0	0	1	0	0	0	0	0	0	0
ID1243	0	0	0	1	1	0	0	0	0	0	0	0
ID1244	0	0	1	1	1	1	0	0	1	0	0	0
ID1245	0	0	1	1	1	0	1	0	1	1	0	0
ID1246	0	0	0	0	1	0	1	0	0	0	0	0
ID1247	0	0	1	1	1	0	1	0	0	0	0	0
ID1248	0	0	1	1	1	1	0	0	0	0	0	0
ID1249	0	0	1	1	0	1	0	0	1	1	0	1
ID1250	1	1	0	1	1	1	0	0	1	1	0	0
ID1251	0	0	1	0	0	0	0	0	0	0	0	0
ID1252	0	0	1	1	1	1	0	0	1	1	0	0
ID1253	1	1	1	1	1	1	1	0	1	0	0	0
ID1254	1	0	1	1	1	1	0	1	1	1	0	1
ID1255	1	1	1	1	1	0	0	0	0	1	0	0
ID1256	0	0	1	1	1	0	1	0	0	1	0	0
ID1257	0	0	1	1	0	0	1	0	1	1	0	1
ID1258	1	1	1	1	1	0	1	1	1	1	0	1
ID1259	1	1	1	1	1	1	1	0	1	1	1	1
ID1260	1	1	1	1	1	1	0	0	0	1	0	1
ID1261	1	1	1	1	1	1	1	0	1	1	0	0
ID1262	1	1	1	1	1	1	1	1	1	1	0	0
ID1263	1	1	1	1	1	1	1	1	1	1	1	1
ID1264	0	1	1	1	1	0	1	0	1	1	0	0
ID1265	1	1	1	1	1	1	1	1	1	1	0	1
ID1266	1	1	1	1	1	0	1	0	1	0	0	0
ID1267	1	1	1	1	1	1	1	1	1	1	0	0
ID1268	1	1	1	1	1	0	1	0	1	1	1	1
ID1269	1	1	1	1	1	1	1	0	1	1	0	0
ID1270	1	0	1	1	1	0	1	0	1	0	0	0
ID1271	0	0	1	1	1	1	0	0	0	1	0	0
ID1272	1	1	1	1	0	0	1	0	0	0	1	0
ID1273	0	0	0	1	1	0	0	0	0	0	0	0
ID1274	1	0	0	1	1	1	1	0	1	1	0	1
ID1275	0	0	1	1	1	0	0	0	1	0	0	0
ID1276	1	0	1	1	1	0	0	0	1	0	0	0
ID1277	1	1	1	1	1	1	1	0	1	1	0	0
ID1278	0	0	0	0	0	0	0	0	0	0	0	0
ID1279	1	1	1	1	1	0	1	0	1	1	0	0
ID1280	1	1	1	1	1	1	0	1	1	1	0	1
ID1281	0	1	1	1	1	0	1	0	1	0	0	1
ID1282	1	1	1	1	1	1	1	0	1	1	0	1
ID1283	1	1	1	1	1	0	0	0	0	1	0	1
ID1284	1	1	1	1	1	1	1	0	1	1	0	1
ID1285	0	1	1	1	1	0	1	0	1	1	0	0
ID1286	0	1	1	1	1	0	1	0	0	1	0	1
ID1287	0	0	1	1	1	1	0	1	1	1	0	1
ID1288	1	0	1	1	1	0	0	0	1	1	0	0
ID1289	0	1	1	1	1	0	0	0	0	0	0	1
ID1290	1	1	1	1	1	0	1	0	1	1	0	0
ID1291	0	0	1	1	1	0	1	0	0	1	0	1
ID1292	0	0	1	1	1	0	0	0	1	0	0	0
ID1293	0	0	1	1	1	1	1	0	0	0	0	0
ID1294	1	1	1	1	1	1	1	1	1	1	0	1
ID1295	0	0	1	1	1	1	1	0	1	0	0	0
ID1296	0	0	0	1	0	0	1	0	0	1	0	0
ID1297	1	0	1	1	1	1	0	0	1	1	0	1
ID1298	0	0	1	0	0	0	0	0	0	0	0	0
ID1299	0	0	1	1	1	0	1	0	1	0	0	0
ID1300	0	0	1	1	0	0	1	0	0	1	0	1
ID1301	1	1	1	1	1	1	0	0	1	1	0	1
ID1302	1	0	1	1	1	0	0	0	1	1	0	0
ID1303	1	0	1	0	1	0	0	0	0	1	0	1
ID1304	1	0	1	1	1	1	0	0	0	1	0	1
ID1305	1	1	1	1	1	1	1	0	1	1	0	0
ID1306	0	1	1	1	1	0	1	1	1	1	0	0
ID1307	1	0	1	1	1	0	1	0	0	1	0	1
ID1308	0	1	1	1	0	1	0	0	1	1	0	1
ID1309	1	0	1	1	1	1	0	0	1	1	0	1
ID1310	1	1	1	1	1	0	1	0	1	0	0	0
ID1311	1	0	0	1	1	1	0	0	1	1	0	0
ID1312	0	0	0	0	1	1	0	0	0	1	0	0
ID1313	1	0	1	1	1	0	0	0	1	1	0	0
ID1314	1	0	1	1	1	1	0	0	1	1	0	0
ID1315	1	1	0	1	1	0	0	1	1	1	0	0
ID1316	1	0	0	1	1	1	1	0	1	1	0	0
ID1317	0	0	1	1	0	0	0	0	1	1	0	1
ID1318	0	0	1	0	1	0	0	0	0	0	0	0
ID1319	1	0	1	1	1	0	0	0	0	1	0	1
ID1320	1	0	1	1	1	0	0	0	1	1	0	1
ID1321	1	1	1	1	1	0	1	1	1	1	0	1
ID1322	0	0	1	0	0	0	1	0	0	0	0	0
ID1323	0	0	1	1	1	0	0	0	0	1	0	0
ID1324	0	0	1	1	1	0	0	0	0	0	0	0
ID1325	0	0	1	1	1	1	0	0	1	0	0	0
ID1326	0	0	1	0	1	0	0	0	0	1	0	0
ID1327	0	0	1	1	1	0	1	0	1	1	0	0
ID1328	0	1	1	1	1	1	0	0	1	0	0	1
ID1329	1	1	1	1	1	1	1	1	1	1	0	1
ID1330	0	0	1	1	0	0	0	0	0	1	0	0
ID1331	0	0	1	1	1	1	1	0	1	1	0	1
ID1332	1	0	1	1	1	0	0	0	1	1	0	1
ID1333	1	0	0	1	1	1	0	0	1	1	0	1
ID1334	1	1	1	0	1	1	0	0	1	1	0	0
ID1335	1	0	1	1	1	0	0	0	1	1	0	1
ID1336	0	0	0	1	0	0	1	0	0	1	0	0
ID1337	0	0	1	1	1	1	1	0	0	1	0	0
ID1338	1	1	1	1	0	0	0	0	1	1	0	1
ID1339	1	1	0	1	1	1	1	1	1	1	0	0
ID1340	0	0	1	1	1	0	0	0	0	1	0	0
ID1341	0	0	1	0	1	1	1	0	1	0	0	0
ID1342	0	0	1	1	1	1	1	0	1	1	1	1
ID1343	0	0	1	1	1	0	0	0	0	1	0	0
ID1344	0	0	1	1	0	0	0	0	0	0	0	0
ID1345	1	0	1	1	1	0	0	0	1	1	0	0
ID1346	1	0	1	0	1	1	1	0	1	0	0	1
ID1347	0	1	1	1	1	1	0	0	0	1	1	0
ID1348	0	0	1	1	1	0	0	0	0	0	0	0
ID1349	0	1	1	1	1	1	1	0	1	1	0	1
ID1350	1	0	0	1	0	0	0	0	0	0	0	0
ID1351	0	1	1	0	1	0	0	0	1	1	0	0
ID1352	1	0	0	1	1	0	0	0	1	1	0	0
ID1353	1	0	1	1	1	1	1	1	0	1	0	1
ID1354	1	1	1	1	1	1	0	0	0	0	0	0
ID1355	0	0	1	1	1	0	0	0	0	0	0	0
ID1356	0	0	1	1	1	1	0	1	1	0	0	0
ID1357	0	0	0	0	1	1	0	0	0	1	0	1
ID1358	1	1	1	1	1	1	1	1	1	1	0	0
ID1359	0	1	0	1	1	1	1	0	1	1	0	0
ID1360	0	0	1	1	1	0	0	0	0	0	0	0
ID1361	0	1	1	1	1	1	1	0	1	1	0	0
ID1362	0	1	1	1	1	0	1	0	1	1	0	0
ID1363	0	0	1	0	0	1	1	0	0	1	0	1
ID1364	0	1	1	1	0	1	1	0	1	1	0	1
ID1365	0	0	1	1	0	1	0	0	0	1	0	1
ID1366	1	1	1	1	1	0	1	0	0	0	0	1
ID1367	1	0	0	1	0	0	1	0	1	0	0	0
ID1368	1	0	1	1	1	1	1	1	1	1	0	1
ID1369	0	1	1	1	1	1	1	0	1	1	0	0
ID1370	0	0	1	0	1	0	0	0	0	0	0	0
ID1371	1	1	1	1	0	1	1	1	1	1	0	1
ID1372	0	0	1	1	1	1	0	0	1	1	0	1
ID1373	0	0	1	1	0	1	1	0	0	0	0	1
ID1374	0	0	1	0	1	0	0	0	0	0	0	0
ID1375	1	0	1	0	1	0	0	0	0	1	0	0
ID1376	0	0	1	1	1	0	0	0	0	1	0	1
ID1377	0	0	0	0	1	0	0	0	0	0	0	0
ID1378	0	0	1	0	0	0	0	0	0	0	0	1
ID1379	0	0	1	0	0	0	1	0	0	0	0	0
ID1380	1	0	1	1	1	1	1	0	1	1	0	1
ID1381	0	1	1	1	1	1	0	1	0	0	1	1
ID1382	1	0	1	0	0	1	1	0	1	1	0	1
ID1383	0	0	1	1	1	0	0	0	0	0	0	0
ID1384	0	0	1	1	1	0	1	1	1	0	0	1
ID1385	0	0	1	1	1	1	1	1	1	0	0	1
ID1386	0	0	1	0	1	1	1	1	1	0	0	0
ID1387	0	0	0	0	1	1	0	1	1	0	0	0
ID1388	1	0	0	0	0	0	0	0	0	0	0	1
ID1389	0	1	1	1	1	0	1	0	1	1	0	0
ID1390	0	0	0	1	0	0	0	0	1	0	0	1
ID1391	1	0	1	1	0	0	0	0	0	0	0	0
ID1392	0	0	1	1	1	0	0	0	0	1	0	0
ID1393	0	1	1	1	1	0	0	0	1	1	0	0
ID1394	0	1	1	0	1	1	1	0	0	0	0	0
ID1395	0	0	1	1	1	0	1	0	0	1	0	1
ID1396	0	1	1	1	1	1	0	0	1	0	0	0
ID1397	0	0	1	0	0	0	0	0	1	0	0	0
ID1398	0	0	1	1	0	0	0	0	1	1	0	1
ID1399	1	1	1	1	1	1	0	1	1	1	0	0
ID1400	0	0	1	1	0	0	1	0	1	0	0	1
ID1401	0	0	1	0	0	0	0	0	0	0	0	0
ID1402	0	0	1	0	0	0	0	0	0	0	0	0
ID1403	0	0	1	1	0	0	0	0	0	0	0	0
ID1404	0	1	0	1	1	0	1	0	1	1	0	0
ID1405	1	0	1	1	1	1	0	0	1	1	0	0
ID1406	1	0	1	1	1	0	0	0	0	1	0	0
ID1407	0	0	1	1	1	1	0	0	1	0	0	0
ID1408	1	1	1	1	1	1	1	0	1	1	0	1
ID1409	0	1	1	0	1	1	0	1	0	1	0	1
ID1410	0	1	1	1	1	1	1	0	1	1	0	1
ID1411	0	0	0	0	0	0	0	0	0	0	0	0
ID1412	0	1	1	1	1	1	1	1	1	1	0	1
ID1413	1	0	1	1	1	1	1	0	1	0	0	1
ID1414	0	0	1	1	1	1	1	0	1	0	0	1
ID1415	1	1	1	1	1	1	1	0	1	1	0	1
ID1416	0	0	1	1	0	0	0	0	0	1	0	1
ID1417	0	1	1	1	1	1	1	0	1	1	0	0
ID1418	1	1	1	1	1	1	1	0	1	1	1	0
ID1419	1	1	1	1	1	1	1	0	1	1	0	0
ID1420	0	0	1	1	1	1	0	0	1	1	0	1
ID1421	0	0	1	0	1	0	0	0	0	0	0	0
ID1422	1	1	1	1	1	0	1	0	1	1	0	0
ID1423	1	1	1	1	1	1	1	1	1	1	1	1
ID1424	0	0	1	1	1	0	0	0	0	1	0	0
ID1425	1	1	1	1	1	1	1	0	1	1	0	0
ID1426	0	0	1	1	0	1	1	0	0	0	0	0
ID1427	0	0	1	1	1	1	0	0	1	1	1	0
ID1428	1	1	1	1	1	1	1	1	1	1	0	1
ID1429	1	1	1	1	1	1	0	1	1	1	0	1
ID1430	1	1	1	1	1	1	0	0	1	1	0	0
ID1431	1	0	1	1	1	0	1	0	0	1	0	0
ID1432	0	0	1	0	0	1	0	0	1	1	0	1
ID1433	1	0	1	1	1	0	1	0	1	1	0	1
ID1434	1	1	1	1	1	1	1	0	1	1	0	1
ID1435	0	0	1	1	0	1	1	1	1	1	0	0
ID1436	1	0	1	1	0	0	0	0	1	0	0	0
ID1437	1	1	1	1	0	1	1	1	1	1	0	1
ID1438	0	1	1	1	1	1	1	0	1	1	0	1
ID1439	1	0	1	1	1	1	1	1	0	0	0	1
ID1440	0	0	1	0	0	0	0	0	0	0	0	0
ID1441	0	0	1	0	0	0	0	0	0	0	0	0
ID1442	0	0	1	0	1	0	1	0	1	0	0	0
ID1443	0	0	1	0	0	0	0	0	0	0	0	0
ID1444	0	0	1	0	0	1	0	0	1	0	0	0
ID1445	0	0	1	0	1	1	0	0	1	0	0	0
ID1446	0	0	1	0	1	1	0	0	0	0	0	0
ID1447	0	1	1	1	0	1	0	0	0	0	0	0
ID1448	0	0	0	0	1	1	0	0	1	0	0	1
ID1449	0	0	1	1	1	1	1	0	1	1	0	1
ID1450	1	0	1	1	1	0	1	0	1	0	0	0
ID1451	0	0	1	1	0	0	0	0	0	0	0	0
ID1452	0	0	1	1	1	0	0	0	0	1	0	0
ID1453	0	0	1	0	1	1	0	0	0	0	0	0
ID1454	0	0	0	0	1	0	1	1	0	0	0	0
ID1455	0	0	0	0	1	0	0	0	0	1	0	1
ID1456	1	1	1	1	1	0	0	0	0	0	0	0
ID1457	0	0	1	1	1	1	0	0	1	0	0	0
ID1458	1	0	1	1	1	1	1	0	1	1	0	1
ID1459	0	1	1	1	1	1	0	0	1	1	0	1
ID1460	0	0	1	1	1	1	0	1	1	1	0	1
ID1461	1	1	1	1	1	1	1	0	1	1	0	1
ID1462	1	1	1	1	1	1	1	1	1	1	0	1
ID1463	1	1	1	1	1	1	1	1	1	1	0	0
ID1464	1	1	1	0	1	1	1	0	1	1	0	1
ID1465	1	1	1	1	1	1	1	0	1	1	0	1
ID1466	1	1	1	1	1	1	1	0	1	1	0	1
ID1467	0	0	0	0	0	0	0	0	0	0	0	0
ID1468	0	1	1	1	1	0	1	0	1	1	0	0
ID1469	0	0	1	0	1	0	0	0	0	1	0	1
ID1470	1	1	1	0	1	0	0	1	1	0	0	0
ID1471	1	1	1	1	1	1	1	0	1	1	0	1
ID1472	1	1	1	1	1	1	1	1	1	1	1	1
ID1473	1	1	0	0	0	1	1	0	0	0	0	0
ID1474	1	0	1	1	0	0	0	0	1	0	0	0
ID1475	0	0	1	1	1	1	1	1	1	0	0	0
ID1476	0	0	1	1	0	0	0	0	0	0	0	1
ID1477	0	0	1	0	1	0	0	0	0	0	0	0
ID1478	1	1	1	1	1	1	1	0	1	1	0	0
ID1479	1	0	1	1	1	1	1	0	1	1	0	0
ID1480	0	0	0	0	0	0	0	0	0	1	0	0
ID1481	1	1	1	1	1	0	0	1	1	0	0	0
ID1482	0	0	0	0	1	0	1	0	1	0	0	0
ID1483	0	0	1	1	0	1	0	0	0	0	0	0
ID1484	1	1	1	1	1	1	1	0	1	1	0	1
ID1485	1	1	1	1	1	1	1	0	1	1	0	1
ID1486	1	1	1	1	1	1	1	0	1	1	0	1
ID1487	1	1	1	1	1	1	1	0	1	1	0	1
ID1488	0	0	1	1	1	0	0	0	1	1	0	1
ID1489	0	0	1	1	1	1	0	0	1	1	0	0
ID1490	0	1	1	0	0	0	0	0	0	0	0	0
ID1491	0	0	1	1	1	1	1	0	1	1	0	0
ID1492	0	0	1	1	0	1	0	0	0	1	0	0
ID1493	1	1	1	1	1	1	0	1	1	1	0	1
ID1494	0	0	1	1	1	1	0	0	0	1	0	0
ID1495	1	1	1	1	1	1	1	0	0	1	0	1
ID1496	1	0	1	1	1	0	0	0	1	0	0	0
ID1497	1	0	1	1	1	1	1	0	1	0	0	0
ID1498	1	1	1	1	1	1	1	0	1	1	0	1
ID1499	0	0	1	0	0	1	1	0	0	0	0	0
ID1500	1	0	1	1	0	1	0	0	1	1	0	0
ID1501	1	1	1	1	1	1	1	0	1	1	1	0
ID1502	0	0	1	1	0	0	0	0	0	0	0	0
ID1503	1	1	1	1	1	1	0	0	0	1	0	0
ID1504	0	0	1	1	1	0	1	0	0	1	0	1
ID1505	1	1	1	1	1	1	0	0	1	0	0	0
ID1506	1	1	1	1	1	1	1	0	0	1	0	0
ID1507	0	1	1	1	1	1	1	0	1	1	0	0
ID1508	1	0	1	1	1	0	0	0	1	1	0	0
ID1509	0	0	1	0	1	0	1	0	1	0	0	0
ID1510	0	0	1	1	0	0	0	0	0	0	0	0
ID1511	1	0	1	1	1	0	0	0	0	1	0	0
ID1512	0	0	1	1	1	1	1	0	1	1	0	0
ID1513	1	1	1	1	1	1	1	1	1	1	0	0
ID1514	0	0	1	1	0	1	1	0	1	1	0	0
ID1515	1	0	1	0	0	1	0	0	1	0	0	0
ID1516	1	1	1	1	1	1	1	1	1	1	0	0
ID1517	1	0	1	1	1	1	0	0	1	1	0	1
ID1518	1	1	1	1	1	1	1	0	0	1	0	1
ID1519	1	1	1	1	1	1	1	0	0	1	0	1
ID1520	0	0	1	1	1	1	0	0	1	1	0	0
ID1521	1	1	1	1	0	1	1	0	0	1	0	1
ID1522	0	0	1	0	1	1	0	0	1	0	0	1
ID1523	0	0	1	1	0	0	0	0	1	0	0	0
ID1524	0	0	1	0	1	0	0	0	0	1	0	1
ID1525	1	1	1	1	1	1	0	0	1	1	0	0
ID1526	1	0	1	0	1	1	1	0	1	1	0	0
ID1527	1	0	1	1	1	1	1	0	1	1	0	0
ID1528	1	1	1	1	1	1	1	1	1	1	0	0
ID1529	1	1	1	0	1	1	1	0	1	1	0	1
ID1530	0	0	1	1	0	1	0	0	0	1	0	0
ID1531	0	0	1	0	1	1	1	0	1	1	0	0
ID1532	1	1	1	1	1	0	1	0	1	1	0	0
ID1533	0	0	1	0	1	1	1	0	1	1	0	0
ID1534	0	1	1	0	0	0	1	0	1	1	0	0
ID1535	1	0	1	0	1	1	1	0	1	1	0	0
ID1536	1	0	1	1	1	0	1	0	1	1	0	0
ID1537	1	1	1	1	1	1	1	1	1	1	0	1
ID1538	1	1	1	1	1	1	1	0	1	1	0	1
ID1539	1	1	1	1	1	1	1	1	1	1	1	1
ID1540	0	0	0	1	0	0	0	0	0	0	0	1
ID1541	1	1	0	1	0	1	0	0	1	1	0	0
ID1542	1	0	0	1	1	1	1	0	1	1	0	1
ID1543	0	0	0	0	0	0	1	0	1	1	0	0
ID1544	1	1	1	1	0	0	0	0	1	1	0	0
ID1545	1	1	1	0	1	0	1	0	0	1	0	0
ID1546	0	0	1	0	0	0	0	0	1	1	0	0
ID1547	0	0	1	0	1	1	1	0	0	1	0	0
ID1548	1	1	1	1	0	1	0	0	0	1	0	0
ID1549	0	0	1	0	0	0	0	0	0	0	0	0
ID1550	1	0	1	1	1	1	1	0	1	0	0	0
ID1551	1	0	1	1	0	0	1	0	1	0	0	0
ID1552	1	1	1	1	1	0	1	0	1	1	1	1
ID1553	1	1	1	1	1	1	1	0	1	1	0	1
ID1554	1	1	1	1	1	0	1	0	1	0	0	0
ID1555	1	1	1	1	0	1	1	1	1	1	1	0
ID1556	1	1	1	1	1	1	1	1	1	1	0	1
ID1557	1	0	1	1	1	1	1	1	1	1	0	1
ID1558	1	0	1	1	1	1	0	0	1	1	0	0
ID1559	1	1	1	1	1	1	1	0	1	0	0	1
ID1560	1	0	0	1	1	0	0	0	1	1	0	1
ID1561	1	1	1	1	1	1	1	1	1	1	0	0
ID1562	1	1	1	1	1	1	1	1	1	1	0	1
ID1563	1	1	1	1	1	1	1	1	1	1	0	1
ID1564	0	1	1	1	1	1	0	0	1	1	0	1
ID1565	1	1	0	1	1	1	1	1	1	0	0	1
ID1566	1	1	1	1	1	1	1	0	1	1	1	1
ID1567	1	1	1	1	1	1	1	1	1	1	0	1
ID1568	1	1	1	1	1	1	0	1	1	1	0	1
ID1569	1	1	1	0	1	1	1	1	1	1	1	0
ID1570	0	1	1	1	0	1	1	0	1	1	1	0
ID1571	0	0	1	1	1	0	0	0	1	1	0	0
ID1572	1	1	1	1	1	1	1	0	1	1	0	1
ID1573	0	0	1	1	1	1	1	0	0	1	0	0
ID1574	0	0	1	1	1	1	1	0	1	0	0	0
ID1575	1	1	1	1	1	0	1	0	0	1	0	1
ID1576	0	0	1	1	0	1	0	1	0	0	0	0
ID1577	0	1	0	1	1	0	1	0	1	0	0	0
ID1578	1	1	1	1	1	1	1	1	1	1	0	1
ID1579	1	1	1	1	1	0	0	0	0	1	0	1
ID1580	1	0	1	1	1	1	1	0	0	1	0	1
ID1581	0	0	0	0	0	0	0	0	0	0	0	0
ID1582	1	1	1	1	1	0	0	0	0	1	0	1
ID1583	0	0	1	1	1	1	0	0	0	0	0	0
ID1584	0	1	1	1	1	1	1	0	1	0	0	0
ID1585	0	0	1	1	0	0	1	0	0	0	0	1
ID1586	1	1	1	1	1	1	1	1	1	1	1	1
ID1587	1	0	1	1	1	1	1	0	1	1	0	1
ID1588	0	1	1	0	0	0	1	0	0	1	0	1
ID1589	0	1	1	1	1	1	1	1	1	1	0	1
ID1590	1	0	1	1	1	0	1	0	0	0	0	0
ID1591	1	0	1	1	1	1	0	1	1	1	0	1
ID1592	1	0	1	1	1	1	0	0	1	1	0	1
ID1593	0	0	0	0	0	0	0	0	0	1	0	0
ID1594	0	0	1	1	1	0	1	0	1	0	0	0
ID1595	1	1	1	1	1	1	1	1	1	1	0	1
ID1596	1	1	1	1	1	1	1	0	1	1	0	1
ID1597	0	0	1	1	1	1	0	1	1	1	0	0
ID1598	0	0	1	1	1	0	0	0	0	0	0	0
ID1599	1	1	1	1	1	1	0	0	0	0	0	1
ID1600	1	0	1	1	1	0	0	0	0	1	0	0
ID1601	0	0	1	1	1	0	1	0	0	1	0	0
ID1602	0	0	1	0	0	0	0	0	0	0	0	0
ID1603	0	0	1	0	0	1	0	0	0	0	0	0
ID1604	0	1	1	1	0	0	1	0	1	0	0	1
ID1605	0	0	1	1	1	1	1	0	0	0	0	0
ID1606	0	0	1	0	1	1	0	0	1	0	0	0
ID1607	0	1	1	0	1	1	0	0	1	0	0	0
ID1608	0	0	1	1	1	1	1	0	0	1	0	0
ID1609	1	0	1	1	1	0	0	0	1	0	0	1
ID1610	0	0	1	1	0	0	0	0	0	0	0	0
ID1611	0	0	1	0	0	1	1	0	0	0	0	0
ID1612	1	1	1	1	1	1	1	0	1	1	0	1
ID1613	0	0	1	1	1	1	0	0	1	0	0	0
ID1614	1	0	1	0	1	1	1	0	0	1	0	1
ID1615	1	1	1	1	1	1	1	1	1	1	0	1
ID1616	0	0	1	1	1	0	0	0	0	0	0	0
ID1617	1	1	1	1	1	1	1	0	1	1	0	1
ID1618	0	1	1	1	1	1	0	1	1	1	0	1
ID1619	0	0	1	1	1	1	0	0	0	0	0	0
ID1620	0	0	0	1	0	1	1	0	0	0	0	0
ID1621	1	0	1	1	1	0	0	0	1	1	0	1
ID1622	0	0	1	1	1	1	0	1	1	1	0	1
ID1623	0	0	0	0	0	1	0	0	0	0	0	0
ID1624	0	0	1	1	0	0	0	0	0	0	0	0
ID1625	1	0	1	1	1	0	1	0	0	0	0	0
ID1626	0	0	0	0	0	0	0	0	0	0	0	1
ID1627	0	0	1	0	1	1	1	0	0	0	0	0
ID1628	0	0	1	1	0	0	0	0	0	0	0	0
ID1629	0	0	1	1	0	0	0	0	1	0	0	0
ID1630	0	0	1	0	0	1	1	0	0	0	0	0
ID1631	0	0	1	0	1	0	0	0	1	0	0	0
ID1632	0	0	1	0	0	0	0	0	0	0	0	0
ID1633	1	0	1	1	1	0	0	0	1	0	0	0
ID1634	0	0	1	0	1	0	0	0	0	0	0	0
ID1635	0	0	0	1	1	0	0	0	1	0	0	0
ID1636	0	0	0	0	0	0	0	0	0	0	0	0
ID1637	1	0	1	0	1	1	1	0	1	0	0	0
ID1638	1	0	1	0	1	1	0	0	1	0	0	1
ID1639	1	1	1	1	1	1	1	0	0	1	0	1
ID1640	0	0	0	1	1	0	0	0	1	0	0	0
ID1641	1	1	1	1	1	1	1	0	0	1	0	0
ID1642	1	0	1	1	1	1	1	0	0	0	0	0
ID1643	1	0	1	1	1	0	0	1	0	0	0	1
ID1644	0	0	0	1	1	0	0	0	0	0	0	0
ID1645	0	0	1	1	1	0	0	0	0	0	0	0
ID1646	0	0	1	1	0	0	0	0	0	0	0	0
ID1647	0	0	1	0	0	0	1	1	0	0	0	0
ID1648	1	1	1	1	1	1	1	1	1	1	1	1
ID1649	0	1	1	1	1	0	0	0	1	1	0	0
ID1650	0	0	1	1	1	1	0	0	1	0	0	0
ID1651	1	0	1	1	1	0	1	0	1	1	0	1
ID1652	0	1	1	1	0	1	0	1	1	1	0	1
ID1653	0	1	1	1	1	1	0	0	1	0	0	0
ID1654	1	0	1	1	1	1	0	0	1	1	0	1
ID1655	0	1	1	1	1	0	1	0	0	0	0	1
ID1656	0	1	1	1	1	0	0	0	0	0	0	1
ID1657	0	0	1	1	1	0	1	0	0	0	0	0
ID1658	1	0	1	1	0	0	0	0	1	0	0	0
ID1659	0	1	1	1	1	0	0	0	1	0	0	0
ID1660	0	0	0	0	0	0	0	0	0	0	0	0
ID1661	1	0	1	0	1	0	0	0	1	0	0	0
ID1662	0	0	1	1	1	0	1	0	0	0	0	0
ID1663	0	0	1	1	1	0	0	0	0	0	0	0
ID1664	0	0	1	1	1	0	0	0	1	0	0	1
ID1665	0	0	0	0	1	0	0	0	0	0	0	0
ID1666	1	0	1	0	1	0	0	0	0	1	0	0
ID1667	0	0	1	1	1	1	0	0	1	0	0	1
ID1668	1	1	1	1	1	1	1	1	1	0	0	1
ID1669	0	0	1	1	1	0	0	0	0	1	0	0
ID1670	0	0	1	0	0	0	0	0	0	0	0	0
ID1671	0	0	1	1	1	0	0	0	1	0	0	0
ID1672	1	1	1	1	1	0	1	0	1	1	0	1
ID1673	0	1	1	1	1	1	0	0	1	0	0	1
ID1674	0	1	1	1	1	0	1	0	1	1	0	0
ID1675	0	0	1	1	0	1	1	1	1	1	0	1
ID1676	0	0	1	0	0	1	0	0	1	1	0	0
ID1677	0	0	1	0	0	0	0	0	1	0	0	0
ID1678	0	0	0	0	0	0	1	0	0	0	0	0
ID1679	0	0	0	0	0	0	0	0	1	0	0	0
ID1680	0	0	1	1	1	0	1	1	0	1	0	0
ID1681	0	0	1	0	1	0	0	0	1	1	0	0
ID1682	0	0	0	0	0	0	1	0	1	1	0	0
ID1683	0	0	1	0	0	1	0	0	1	0	0	0
ID1684	0	0	1	0	0	0	0	0	1	1	0	0
ID1685	0	0	1	1	1	0	0	0	1	1	0	1
ID1686	0	0	1	1	0	1	1	0	1	1	0	0
ID1687	0	1	1	0	0	0	1	0	1	1	0	0
ID1688	0	0	1	1	1	1	1	1	1	1	0	1
ID1689	0	0	1	0	0	1	1	0	1	0	0	0
ID1690	0	0	1	0	1	0	0	0	0	0	0	0
ID1691	0	0	1	0	1	0	0	0	0	0	0	0
ID1692	0	0	1	1	0	1	1	0	0	0	0	0
ID1693	0	0	1	1	0	0	0	0	1	0	0	0
ID1694	0	0	1	1	0	0	0	0	0	0	0	0
ID1695	0	0	1	0	1	0	0	0	0	1	0	0
ID1696	0	0	1	1	0	0	0	1	0	0	0	0
ID1697	0	0	1	0	1	0	0	0	1	0	0	1
ID1698	0	0	0	0	1	0	0	0	0	0	0	1
ID1699	0	0	1	0	0	0	1	0	1	1	0	0
ID1700	0	1	1	1	1	0	0	0	1	0	0	0
ID1701	0	0	1	1	1	0	1	0	1	1	0	0
ID1702	0	0	1	0	0	0	0	0	0	0	0	0
ID1703	0	0	0	1	1	0	0	0	0	0	0	0
ID1704	0	0	0	1	0	0	0	0	0	1	0	0
ID1705	0	0	1	1	0	0	1	0	0	0	0	0
ID1706	0	1	1	1	0	1	1	1	1	1	0	1
ID1707	0	1	1	1	0	0	0	0	1	1	0	0
ID1708	0	0	1	1	1	1	0	0	1	1	0	0
ID1709	0	0	0	0	1	0	0	0	0	0	0	0
ID1710	0	0	1	1	0	1	1	0	0	1	0	0
ID1711	0	0	1	0	0	1	0	0	0	1	0	0
ID1712	0	0	1	1	0	0	1	0	0	1	0	0
ID1713	0	0	1	1	1	1	0	0	0	0	0	0
ID1714	1	1	1	1	0	0	1	0	1	1	0	0
ID1715	0	0	1	0	0	0	0	0	0	1	0	1
ID1716	0	0	0	0	1	0	0	0	0	0	0	0
ID1717	0	0	1	0	0	0	1	0	1	1	0	0
ID1718	0	0	1	1	0	0	0	0	0	0	0	0
ID1719	0	0	0	0	0	1	1	0	1	0	0	0
ID1720	0	0	1	0	1	0	0	0	0	0	1	0
ID1721	0	0	1	1	1	0	1	0	0	0	0	0
ID1722	0	0	0	0	1	0	0	0	0	0	0	0
ID1723	0	0	0	1	0	0	0	0	1	1	0	0
ID1724	0	0	1	0	1	0	0	0	1	0	0	0
ID1725	0	0	0	0	0	0	1	0	0	0	0	0
ID1726	0	0	1	0	0	0	0	0	0	1	0	0
ID1727	0	0	0	1	0	0	1	0	0	1	0	0
ID1728	0	0	0	0	0	0	0	0	0	0	0	0
ID1729	0	0	0	0	1	0	0	0	0	0	0	0
ID1730	0	0	0	0	0	0	0	0	0	0	0	0
ID1731	0	0	0	0	0	0	0	0	0	1	0	0
ID1732	0	0	0	0	0	0	0	0	0	0	0	0
ID1733	0	0	0	0	0	0	0	0	1	0	0	0
ID1734	0	0	1	0	0	0	0	0	0	0	0	0
ID1735	0	0	1	0	1	0	0	0	1	0	0	0
ID1736	0	1	1	0	0	0	1	0	0	1	0	0
ID1737	0	0	1	0	0	0	0	0	0	0	0	0
ID1738	0	0	1	0	0	0	0	0	1	1	0	0
ID1739	0	0	1	1	1	0	0	0	1	0	0	0
ID1740	0	0	1	1	0	1	1	0	1	1	0	0
ID1741	0	1	0	1	0	1	1	0	1	1	0	0
ID1742	0	0	1	0	1	1	1	0	0	0	0	0
ID1743	0	0	0	0	0	0	0	0	0	0	0	0
ID1744	0	0	1	1	1	1	1	0	0	1	0	0
ID1745	0	1	1	0	0	0	1	0	0	1	0	0
ID1746	0	1	1	1	0	1	1	0	0	1	0	1
ID1747	0	1	1	0	1	0	1	0	0	1	0	0
ID1748	0	0	1	1	0	0	1	0	1	1	0	0
ID1749	0	0	1	1	0	0	0	0	1	1	0	0
ID1750	0	0	1	0	1	0	0	0	0	0	0	0
ID1751	0	0	0	0	1	0	0	0	0	0	0	0
ID1752	0	0	1	0	0	1	0	0	1	1	0	0
ID1753	0	1	1	1	1	1	0	1	1	1	0	0
ID1754	0	0	1	0	1	1	1	0	0	0	0	0
ID1755	0	0	1	0	0	1	1	0	1	0	0	0
ID1756	0	0	0	0	0	0	0	0	0	1	0	0
ID1757	0	0	1	0	0	0	1	1	1	1	0	0
ID1758	0	0	0	0	0	0	0	0	0	1	0	0
ID1759	0	1	1	1	1	0	1	0	1	1	1	0
ID1760	0	0	0	0	1	0	0	0	1	0	0	0
ID1761	0	0	1	1	1	0	1	0	1	1	0	0
ID1762	0	0	1	0	1	1	0	0	1	1	0	1
ID1763	0	0	1	0	0	0	0	0	0	1	0	0
ID1764	0	0	1	0	0	0	0	0	0	0	0	0
ID1765	0	0	0	0	0	0	0	0	0	0	0	1
ID1766	0	1	1	0	0	1	1	0	0	0	0	0
ID1767	0	0	0	0	0	0	0	0	1	0	0	0
ID1768	0	0	1	1	0	0	0	0	1	0	0	1
ID1769	0	0	1	0	0	0	0	0	1	0	0	0
ID1770	0	0	1	0	1	0	1	0	0	0	0	0
ID1771	0	0	1	1	0	0	1	0	0	1	0	0
ID1772	0	0	1	0	0	1	1	0	0	0	0	0
ID1773	0	0	1	0	0	1	1	0	0	0	0	0
ID1774	0	1	1	0	0	0	0	0	0	0	0	0
ID1775	0	0	1	1	0	0	0	0	0	1	0	1
ID1776	0	0	1	0	0	0	0	0	0	1	0	1
ID1777	0	0	1	0	0	0	1	0	1	0	0	0
ID1778	0	0	0	0	0	0	0	0	0	0	0	1
ID1779	0	0	0	1	0	0	0	0	1	0	0	0
ID1780	0	0	0	1	0	0	0	0	0	0	0	0
ID1781	0	1	0	0	0	0	0	0	0	1	0	0
ID1782	0	0	0	0	0	1	0	0	0	0	0	0
ID1783	0	0	0	0	0	1	1	0	0	0	0	0
ID1784	0	0	0	1	0	0	0	0	1	0	0	0
ID1785	0	0	1	1	0	1	1	0	1	0	0	0
ID1786	0	1	0	0	0	0	1	0	0	1	1	0
ID1787	1	0	1	1	0	1	1	0	1	1	0	0
ID1788	0	0	1	0	0	0	1	0	1	1	0	0
ID1789	0	0	1	1	1	0	1	0	0	0	0	0
ID1790	0	0	1	1	1	0	1	0	1	1	0	0
ID1791	0	0	1	0	0	0	0	0	1	1	0	0
ID1792	0	0	1	1	1	0	1	0	1	0	0	0
ID1793	0	0	0	0	0	0	1	0	1	0	0	0
ID1794	0	0	1	1	0	0	0	0	1	1	0	0
ID1795	0	0	0	0	0	0	0	0	1	0	0	0
ID1796	0	1	1	1	0	1	1	0	0	1	0	1
ID1797	0	0	1	1	0	1	1	0	1	0	0	0
ID1798	0	0	0	0	0	0	0	0	0	0	0	0
ID1799	0	0	1	0	0	0	1	0	1	0	0	0
ID1800	0	0	0	0	0	0	1	0	1	1	0	0
ID1801	0	0	1	0	0	0	0	0	0	1	0	1
ID1802	0	0	1	0	0	0	0	0	1	1	0	0
ID1803	0	0	1	0	0	0	1	0	1	0	0	0
ID1804	0	0	0	0	1	0	0	0	0	0	0	0
ID1805	0	1	1	0	0	0	0	0	0	1	0	0
ID1806	0	0	1	0	0	0	0	0	0	1	0	1
ID1807	0	0	1	0	0	0	0	0	0	1	0	1
ID1808	0	0	1	0	0	0	0	0	0	0	0	0
ID1809	0	0	1	1	0	0	0	0	0	0	0	0
ID1810	0	0	1	0	0	0	0	0	0	1	0	0
ID1811	0	0	1	0	1	0	1	0	0	0	0	0
ID1812	0	0	0	0	0	0	0	0	0	0	0	0
ID1813	0	0	1	0	0	0	0	0	0	0	0	0
ID1814	0	0	1	1	0	0	0	0	0	1	0	0
ID1815	1	0	1	1	1	0	0	0	1	0	0	1
ID1816	1	0	1	1	1	1	0	0	0	0	0	0
ID1817	0	0	0	1	0	0	0	0	1	0	0	0
ID1818	0	0	1	0	0	0	0	0	0	0	0	0
ID1819	1	0	1	1	1	1	0	0	1	1	0	0
ID1820	1	0	1	1	1	0	0	0	0	0	0	0
ID1821	1	0	0	0	1	1	1	0	1	1	0	0
ID1822	0	1	1	1	1	0	1	0	0	1	0	1
ID1823	1	0	1	1	1	1	0	0	0	0	0	0
ID1824	1	1	1	1	1	1	1	1	1	1	0	1
ID1825	1	0	1	1	1	0	1	0	0	0	0	0
ID1826	1	0	1	1	1	1	1	0	1	1	0	0
ID1827	0	0	1	1	0	0	0	0	1	0	0	0
ID1828	0	0	1	1	1	1	1	0	1	0	0	1
ID1829	1	1	1	1	1	1	0	0	1	0	0	1
ID1830	0	0	0	0	1	1	1	0	0	1	0	0
ID1831	0	0	1	1	1	0	1	0	0	0	0	0
ID1832	0	0	1	0	0	1	0	0	0	1	0	1
ID1833	0	0	1	1	0	0	0	0	0	0	0	1
ID1834	0	0	1	0	0	0	0	0	0	0	0	1
ID1835	0	0	1	1	1	1	1	0	1	1	0	0
ID1836	1	0	0	0	1	0	0	0	0	1	0	1
ID1837	1	1	1	1	1	0	1	0	1	1	0	1
ID1838	0	0	0	1	1	0	1	0	0	1	0	0
ID1839	0	0	1	1	1	1	0	0	1	1	0	1
ID1840	1	0	0	1	1	0	1	0	1	1	0	0
ID1841	0	1	0	1	1	1	1	0	0	0	0	1
ID1842	1	1	1	1	1	1	1	1	1	1	0	1
ID1843	1	0	1	1	1	1	1	0	1	0	0	1
ID1844	1	0	0	1	1	1	0	1	1	1	0	1
ID1845	1	0	1	1	1	0	1	0	1	1	0	1
ID1846	1	1	1	1	1	1	1	0	1	1	0	1
ID1847	0	1	1	1	0	0	1	0	0	1	0	1
ID1848	1	0	0	1	1	0	1	0	1	0	0	0
ID1849	0	0	1	1	1	1	0	1	1	0	0	1
ID1850	1	1	1	1	1	1	1	1	1	1	0	1
ID1851	1	1	0	1	1	0	1	0	0	0	0	0
ID1852	1	1	1	1	1	1	1	0	1	1	0	1
ID1853	0	1	1	1	1	1	1	0	1	1	0	1
ID1854	1	0	1	1	1	1	1	0	0	0	0	0
ID1855	0	0	1	0	1	1	0	0	0	1	0	1
ID1856	0	1	1	1	1	0	1	0	1	1	0	1
ID1857	0	0	1	1	1	1	0	0	1	0	0	0
ID1858	1	0	1	1	0	1	0	0	1	0	0	1
ID1859	1	1	1	1	1	1	1	1	1	1	1	1
ID1860	0	1	1	1	0	1	1	1	1	1	1	0
ID1861	0	0	1	0	1	1	0	0	0	0	0	0
ID1862	0	0	1	1	1	1	1	0	1	0	0	1
ID1863	0	1	1	1	1	1	1	1	1	1	1	1
ID1864	1	0	1	0	0	0	1	0	0	0	0	0
ID1865	1	1	1	1	1	1	1	1	1	1	0	1
ID1866	1	1	1	1	1	1	1	1	1	1	1	1
ID1867	1	1	1	1	1	1	1	1	1	1	0	0
ID1868	0	1	1	0	1	0	1	0	0	0	0	0
ID1869	1	0	1	1	1	1	1	0	0	1	0	1
ID1870	0	0	1	1	1	0	1	0	0	0	0	0
ID1871	0	0	0	1	1	0	1	0	1	1	0	1
ID1872	0	0	1	1	1	0	0	0	1	1	0	1
ID1873	0	0	1	1	0	0	0	0	0	0	0	0
ID1874	0	1	1	1	1	1	1	1	1	1	0	1
ID1875	1	1	1	1	1	1	1	0	1	1	0	1
ID1876	0	0	0	1	1	1	0	0	1	0	0	1
ID1877	0	0	1	1	1	0	1	0	0	1	0	1
ID1878	0	0	1	1	0	1	0	0	1	1	0	0
ID1879	0	0	1	1	1	1	1	0	1	1	0	1
ID1880	1	1	1	1	1	0	1	0	1	1	1	0
ID1881	0	0	1	0	1	1	1	0	0	1	0	0
ID1882	0	0	1	0	1	0	1	0	0	0	0	0
ID1883	1	1	1	1	1	1	1	0	1	1	0	1
ID1884	1	0	1	0	1	0	0	0	1	1	0	1
ID1885	1	1	1	1	1	1	0	0	1	0	0	0
ID1886	0	0	1	1	1	1	1	0	1	1	0	1
ID1887	0	0	1	0	1	1	0	0	1	0	0	0
ID1888	1	1	1	0	1	1	1	0	1	0	0	1
ID1889	0	0	1	1	1	1	1	0	1	0	0	0
ID1890	0	0	1	1	0	0	0	0	1	1	0	0
ID1891	0	0	1	1	1	1	1	0	1	0	0	1
ID1892	0	0	1	1	1	1	0	0	0	1	0	1
ID1893	1	0	1	1	0	1	1	0	1	1	1	0
ID1894	1	0	1	1	1	0	1	0	1	1	0	1
ID1895	0	0	1	0	0	0	1	0	0	0	0	0
ID1896	1	1	1	0	1	1	1	0	1	1	0	1
ID1897	0	0	1	0	1	0	1	0	0	0	0	0
ID1898	0	0	1	0	0	0	0	0	0	0	0	0
ID1899	0	0	0	0	0	1	0	0	0	0	0	0
ID1900	1	0	1	1	1	0	0	0	1	1	0	1
ID1901	0	0	0	1	0	1	0	0	1	0	0	1
ID1902	1	0	1	1	1	1	1	0	1	1	0	1
ID1903	0	0	1	1	1	1	0	0	0	0	0	1
ID1904	1	0	1	1	1	1	1	0	1	1	0	0
ID1905	1	1	1	1	1	1	0	0	1	1	0	1
ID1906	1	1	0	1	1	0	1	0	1	1	0	1
ID1907	0	1	1	1	1	0	1	0	0	1	0	1
ID1908	0	0	1	1	1	0	0	0	0	0	0	0
ID1909	0	0	1	0	0	0	0	0	0	0	0	1
ID1910	0	0	1	1	1	0	0	0	0	0	0	0
ID1911	0	0	0	0	0	0	1	0	1	0	0	1
ID1912	1	1	1	1	1	1	1	0	1	1	0	1
ID1913	0	0	0	0	0	0	0	0	0	0	0	0
ID1914	0	0	1	1	0	0	0	0	0	1	0	0
ID1915	1	0	1	1	1	1	0	0	1	0	0	0
ID1916	1	1	1	1	1	1	1	0	1	1	0	0
ID1917	1	0	1	1	1	0	0	0	0	0	0	0
ID1918	1	1	0	0	1	1	1	1	1	1	1	1
ID1919	0	0	1	0	0	0	0	0	0	0	0	0
ID1920	1	1	0	1	1	1	1	1	1	1	0	1
ID1921	0	0	1	0	1	0	0	0	0	1	0	1
ID1922	0	1	1	1	1	1	1	0	1	0	0	0
ID1923	1	0	1	1	1	0	1	0	0	0	0	1
ID1924	0	0	1	1	1	0	0	0	1	1	0	0
ID1925	1	0	1	1	1	1	0	0	0	0	0	0
ID1926	1	0	1	0	1	0	1	0	0	0	0	0
ID1927	0	0	1	1	0	1	1	0	0	1	0	0
ID1928	0	1	1	1	1	0	0	0	0	0	0	1
ID1929	0	0	1	1	1	1	1	0	0	1	0	0
ID1930	1	1	1	1	1	1	1	0	1	1	0	1
ID1931	0	0	1	1	0	0	0	0	0	0	0	0
ID1932	1	0	0	1	1	1	0	0	0	0	0	1
ID1933	1	1	1	1	1	1	1	0	1	1	0	0
ID1934	1	1	1	1	1	1	1	1	1	1	1	1
ID1935	0	0	1	0	0	0	0	0	0	0	0	0
ID1936	0	1	1	1	1	1	0	0	1	1	0	1
ID1937	0	0	1	1	1	0	0	0	0	0	0	0
ID1938	0	0	0	0	0	0	0	0	0	0	0	0
ID1939	0	0	1	0	0	0	1	0	0	0	0	0
ID1940	1	1	1	1	1	0	1	0	1	0	0	1
ID1941	0	0	1	1	1	1	0	0	0	0	0	0
ID1942	0	0	1	1	0	0	0	0	0	0	0	0
ID1943	0	1	0	1	1	1	1	0	0	0	0	0
ID1944	0	0	0	1	1	1	0	0	0	0	0	0
ID1945	1	0	1	1	1	1	0	0	0	0	0	1
ID1946	0	0	1	1	1	0	1	0	1	0	0	0
ID1947	1	1	1	1	1	1	1	0	1	1	0	1
ID1948	0	0	1	0	1	0	1	0	0	0	0	0
ID1949	0	0	1	1	1	0	1	0	0	0	0	1
ID1950	1	0	1	1	1	0	1	0	1	1	0	0
ID1951	0	0	1	1	1	1	0	1	0	0	0	1
ID1952	1	1	1	1	1	0	1	0	1	1	0	1
ID1953	0	1	1	1	0	0	0	0	1	0	0	0
ID1954	0	0	1	1	1	0	1	0	1	1	0	1
ID1955	0	1	1	1	1	1	0	0	1	1	0	1
ID1956	1	1	1	1	1	0	1	1	0	1	0	0
ID1957	1	1	0	1	1	1	1	1	1	1	0	1
ID1958	1	1	1	1	1	0	1	0	1	0	0	1
ID1959	1	1	1	1	1	1	1	0	1	1	0	1
ID1960	1	1	1	1	1	1	1	1	1	1	0	1
ID1961	0	0	1	1	1	0	1	0	1	1	0	1
ID1962	0	0	1	1	1	0	0	0	1	0	0	0
ID1963	1	0	1	1	1	1	1	0	1	1	0	1
ID1964	1	1	1	1	1	1	1	1	1	1	0	1
ID1965	0	0	1	1	1	0	1	0	0	1	0	0
ID1966	0	0	1	0	1	0	1	0	0	0	0	0
ID1967	0	0	1	0	1	1	0	0	0	0	0	0
ID1968	1	0	1	1	1	0	0	0	1	1	0	1
ID1969	0	0	1	1	1	0	0	0	0	0	0	0
ID1970	1	1	1	1	1	1	1	1	1	1	1	1
ID1971	1	1	1	1	1	0	1	0	1	1	0	1
ID1972	0	0	1	1	1	1	1	1	0	0	0	0
ID1973	1	1	1	1	1	1	1	1	1	1	0	1
ID1974	0	1	1	1	1	1	0	1	1	1	0	1
ID1975	1	1	1	1	1	1	1	0	1	1	0	1
ID1976	1	1	1	1	0	1	1	1	1	1	1	1
ID1977	1	0	1	1	1	1	0	1	1	0	0	1
ID1978	1	1	0	1	1	0	1	0	0	1	0	0
ID1979	1	0	1	0	1	0	0	0	0	1	0	1
ID1980	0	0	1	0	1	1	1	0	0	0	0	0
ID1981	0	0	1	1	1	1	0	1	1	0	0	1
ID1982	1	0	1	1	1	1	1	0	1	0	0	1
ID1983	0	0	0	0	1	0	0	0	1	0	0	0
ID1984	0	0	1	1	1	1	1	0	0	1	0	0
ID1985	0	0	0	0	1	1	1	0	0	0	0	0
ID1986	1	1	1	1	1	0	1	1	1	1	0	1
ID1987	1	0	1	1	1	0	1	0	0	0	0	0
ID1988	0	1	1	1	1	1	1	1	1	0	0	1
ID1989	1	0	1	1	1	0	0	0	0	1	0	0
ID1990	1	0	1	1	1	1	1	0	1	1	0	1
ID1991	1	1	1	1	1	1	1	0	1	1	0	1
ID1992	1	0	1	0	1	1	1	0	1	1	0	1
ID1993	0	0	1	1	1	1	1	0	0	0	0	0
ID1994	1	0	1	1	1	1	0	0	0	1	0	1
ID1995	1	1	1	1	1	1	1	1	1	1	1	0
ID1996	0	0	1	1	0	0	1	0	0	0	0	0
ID1997	1	1	1	1	1	1	1	0	0	1	0	0
ID1998	0	0	0	0	0	1	0	0	0	1	0	0
ID1999	1	1	1	1	1	1	1	1	1	1	0	1
[truncated: 452 more rows]
