# Supplementary material for: International Comparative Study on PISA Mathematics Achievement Test Based on Cognitive Diagnostic Models
Source: Front Psychol. 2020 Sep 9;11:2230. doi: 10.3389/fpsyg.2020.02230 (PMC7509072; doi:10.3389/fpsyg.2020.02230)
Supplement: Supplementary file 2 [file Data_Sheet_2.CSV]

	Item1	Item2	Item3	Item4	Item5	Item6	Item7	Item8	Item9	Item10	Item11	Item12
ID1	0	0	1	1	0	1	1	1	1	1	0	1
ID2	0	0	1	0	0	1	0	0	1	1	0	0
ID3	0	0	1	0	0	0	0	0	1	0	0	0
ID4	0	0	0	0	0	0	1	0	0	0	0	0
ID5	0	0	0	0	0	0	0	0	1	0	0	0
ID6	0	0	1	1	1	0	1	1	0	1	0	0
ID7	0	0	1	0	1	0	0	0	1	1	0	0
ID8	0	0	0	0	0	0	1	0	1	1	0	0
ID9	0	0	1	0	0	1	0	0	1	0	0	0
ID10	0	0	1	0	0	0	0	0	1	1	0	0
ID11	0	0	1	1	1	0	0	0	1	1	0	1
ID12	0	0	1	1	0	1	1	0	1	1	0	0
ID13	0	1	1	0	0	0	1	0	1	1	0	0
ID14	0	0	1	1	1	1	1	1	1	1	0	1
ID15	0	0	1	0	0	1	1	0	1	0	0	0
ID16	0	0	1	0	1	0	0	0	0	0	0	0
ID17	0	0	1	0	1	0	0	0	0	0	0	0
ID18	0	0	1	1	0	1	1	0	0	0	0	0
ID19	0	0	1	1	0	0	0	0	1	0	0	0
ID20	0	0	1	1	0	0	0	0	0	0	0	0
ID21	0	0	1	0	1	0	0	0	0	1	0	0
ID22	0	0	1	1	0	0	0	1	0	0	0	0
ID23	0	0	1	0	1	0	0	0	1	0	0	1
ID24	0	0	0	0	1	0	0	0	0	0	0	1
ID25	0	0	1	0	0	0	1	0	1	1	0	0
ID26	0	1	1	1	1	0	0	0	1	0	0	0
ID27	0	0	1	1	1	0	1	0	1	1	0	0
ID28	0	0	1	0	0	0	0	0	0	0	0	0
ID29	0	0	0	1	1	0	0	0	0	0	0	0
ID30	0	0	0	1	0	0	0	0	0	1	0	0
ID31	0	0	1	1	0	0	1	0	0	0	0	0
ID32	0	1	1	1	0	1	1	1	1	1	0	1
ID33	0	1	1	1	0	0	0	0	1	1	0	0
ID34	0	0	1	1	1	1	0	0	1	1	0	0
ID35	0	0	0	0	1	0	0	0	0	0	0	0
ID36	0	0	1	1	0	1	1	0	0	1	0	0
ID37	0	0	1	0	0	1	0	0	0	1	0	0
ID38	0	0	1	1	0	0	1	0	0	1	0	0
ID39	0	0	1	1	1	1	0	0	0	0	0	0
ID40	1	1	1	1	0	0	1	0	1	1	0	0
ID41	0	0	1	0	0	0	0	0	0	1	0	1
ID42	0	0	0	0	1	0	0	0	0	0	0	0
ID43	0	0	1	0	0	0	1	0	1	1	0	0
ID44	0	0	1	1	0	0	0	0	0	0	0	0
ID45	0	0	0	0	0	1	1	0	1	0	0	0
ID46	0	0	1	0	1	0	0	0	0	0	1	0
ID47	0	0	1	1	1	0	1	0	0	0	0	0
ID48	0	0	0	0	1	0	0	0	0	0	0	0
ID49	0	0	0	1	0	0	0	0	1	1	0	0
ID50	0	0	1	0	1	0	0	0	1	0	0	0
ID51	0	0	0	0	0	0	1	0	0	0	0	0
ID52	0	0	1	0	0	0	0	0	0	1	0	0
ID53	0	0	0	1	0	0	1	0	0	1	0	0
ID54	0	0	0	0	0	0	0	0	0	0	0	0
ID55	0	0	0	0	1	0	0	0	0	0	0	0
ID56	0	0	0	0	0	0	0	0	0	0	0	0
ID57	0	0	0	0	0	0	0	0	0	1	0	0
ID58	0	0	0	0	0	0	0	0	0	0	0	0
ID59	0	0	0	0	0	0	0	0	1	0	0	0
ID60	0	0	1	0	0	0	0	0	0	0	0	0
ID61	0	0	1	0	1	0	0	0	1	0	0	0
ID62	0	1	1	0	0	0	1	0	0	1	0	0
ID63	0	0	1	0	0	0	0	0	0	0	0	0
ID64	0	0	1	0	0	0	0	0	1	1	0	0
ID65	0	0	1	1	1	0	0	0	1	0	0	0
ID66	0	0	1	1	0	1	1	0	1	1	0	0
ID67	0	1	0	1	0	1	1	0	1	1	0	0
ID68	0	0	1	0	1	1	1	0	0	0	0	0
ID69	0	0	0	0	0	0	0	0	0	0	0	0
ID70	0	0	1	1	1	1	1	0	0	1	0	0
ID71	0	1	1	0	0	0	1	0	0	1	0	0
ID72	0	1	1	1	0	1	1	0	0	1	0	1
ID73	0	1	1	0	1	0	1	0	0	1	0	0
ID74	0	0	1	1	0	0	1	0	1	1	0	0
ID75	0	0	1	1	0	0	0	0	1	1	0	0
ID76	0	0	1	0	1	0	0	0	0	0	0	0
ID77	0	0	0	0	1	0	0	0	0	0	0	0
ID78	0	0	1	0	0	1	0	0	1	1	0	0
ID79	0	1	1	1	1	1	0	1	1	1	0	0
ID80	0	0	1	0	1	1	1	0	0	0	0	0
ID81	0	0	1	0	0	1	1	0	1	0	0	0
ID82	0	0	0	0	0	0	0	0	0	1	0	0
ID83	0	0	1	0	0	0	1	1	1	1	0	0
ID84	0	0	0	0	0	0	0	0	0	1	0	0
ID85	0	1	1	1	1	0	1	0	1	1	1	0
ID86	0	0	0	0	1	0	0	0	1	0	0	0
ID87	0	0	1	1	1	0	1	0	1	1	0	0
ID88	0	0	1	0	1	1	0	0	1	1	0	1
ID89	0	0	1	0	0	0	0	0	0	1	0	0
ID90	0	0	1	0	0	0	0	0	0	0	0	0
ID91	0	0	0	0	0	0	0	0	0	0	0	1
ID92	0	1	1	0	0	1	1	0	0	0	0	0
ID93	0	0	0	0	0	0	0	0	1	0	0	0
ID94	0	0	1	1	0	0	0	0	1	0	0	1
ID95	0	0	1	0	0	0	0	0	1	0	0	0
ID96	0	0	1	0	1	0	1	0	0	0	0	0
ID97	0	0	1	1	0	0	1	0	0	1	0	0
ID98	0	0	1	0	0	1	1	0	0	0	0	0
ID99	0	0	1	0	0	1	1	0	0	0	0	0
ID100	0	1	1	0	0	0	0	0	0	0	0	0
ID101	0	0	1	1	0	0	0	0	0	1	0	1
ID102	0	0	1	0	0	0	0	0	0	1	0	1
ID103	0	0	1	0	0	0	1	0	1	0	0	0
ID104	0	0	0	0	0	0	0	0	0	0	0	1
ID105	0	0	0	1	0	0	0	0	1	0	0	0
ID106	0	0	0	1	0	0	0	0	0	0	0	0
ID107	0	1	0	0	0	0	0	0	0	1	0	0
ID108	0	0	0	0	0	1	0	0	0	0	0	0
ID109	0	0	0	0	0	1	1	0	0	0	0	0
ID110	0	0	0	1	0	0	0	0	1	0	0	0
ID111	0	0	1	1	0	1	1	0	1	0	0	0
ID112	0	1	0	0	0	0	1	0	0	1	1	0
ID113	1	0	1	1	0	1	1	0	1	1	0	0
ID114	0	0	1	0	0	0	1	0	1	1	0	0
ID115	0	0	1	1	1	0	1	0	0	0	0	0
ID116	0	0	1	1	1	0	1	0	1	1	0	0
ID117	0	0	1	0	0	0	0	0	1	1	0	0
ID118	0	0	1	1	1	0	1	0	1	0	0	0
ID119	0	0	0	0	0	0	1	0	1	0	0	0
ID120	0	0	1	1	0	0	0	0	1	1	0	0
ID121	0	0	0	0	0	0	0	0	1	0	0	0
ID122	0	1	1	1	0	1	1	0	0	1	0	1
ID123	0	0	1	1	0	1	1	0	1	0	0	0
ID124	0	0	0	0	0	0	0	0	0	0	0	0
ID125	0	0	1	0	0	0	1	0	1	0	0	0
ID126	0	0	0	0	0	0	1	0	1	1	0	0
ID127	0	0	1	0	0	0	0	0	0	1	0	1
ID128	0	0	1	0	0	0	0	0	1	1	0	0
ID129	0	0	1	0	0	0	1	0	1	0	0	0
ID130	0	0	0	0	1	0	0	0	0	0	0	0
ID131	0	1	1	0	0	0	0	0	0	1	0	0
ID132	0	0	1	0	0	0	0	0	0	1	0	1
ID133	0	0	1	0	0	0	0	0	0	1	0	1
ID134	0	0	1	0	0	0	0	0	0	0	0	0
ID135	0	0	1	1	0	0	0	0	0	0	0	0
ID136	0	0	1	0	0	0	0	0	0	1	0	0
ID137	0	0	1	0	1	0	1	0	0	0	0	0
ID138	0	0	0	0	0	0	0	0	0	0	0	0
ID139	0	0	1	0	0	0	0	0	0	0	0	0
ID140	0	0	1	1	0	0	0	0	0	1	0	0
ID141	0	0	1	0	0	0	1	0	1	1	0	0
ID142	0	0	1	1	0	0	1	0	0	0	0	0
ID143	0	0	1	0	0	0	0	0	0	0	0	0
ID144	0	0	1	1	0	0	1	0	0	1	0	1
ID145	0	0	1	1	0	1	1	0	0	1	0	0
ID146	0	0	0	1	0	0	0	0	0	0	0	0
ID147	0	0	0	1	0	1	0	0	0	0	0	0
ID148	0	1	1	1	0	0	0	0	1	1	0	0
ID149	0	0	1	0	0	0	0	0	1	0	0	0
ID150	0	0	0	0	0	0	0	0	0	0	0	0
ID151	0	0	1	0	0	0	0	0	0	1	0	1
ID152	0	0	0	0	1	0	0	0	0	0	0	0
ID153	0	1	1	0	1	0	0	0	1	0	0	1
ID154	1	0	1	0	0	0	0	0	0	0	0	0
ID155	0	1	1	1	0	0	1	1	1	1	0	0
ID156	0	0	1	1	0	0	1	0	1	1	0	0
ID157	0	0	1	0	0	0	0	0	0	0	0	0
ID158	0	0	0	0	0	0	1	0	1	0	0	0
ID159	0	0	1	0	0	0	0	0	0	1	0	1
ID160	0	0	1	0	0	0	0	0	0	0	0	0
ID161	0	0	1	0	0	0	0	0	0	0	0	1
ID162	0	0	1	0	0	0	0	0	0	0	0	0
ID163	0	0	0	0	0	0	1	0	0	0	0	1
ID164	0	0	0	1	0	0	0	0	0	0	0	0
ID165	0	0	1	1	1	0	1	0	0	0	0	0
ID166	0	0	1	0	0	0	1	0	0	0	0	0
ID167	0	0	1	1	0	1	1	0	0	1	0	0
ID168	0	0	1	0	0	0	0	0	1	0	0	0
ID169	0	0	1	1	0	1	1	0	0	0	0	0
ID170	0	0	1	0	0	0	0	0	0	1	0	1
ID171	0	0	1	0	0	0	0	0	1	0	0	0
ID172	0	1	1	0	0	0	1	0	1	0	0	0
ID173	0	0	1	1	0	0	0	0	1	0	0	0
ID174	0	0	0	0	0	0	0	0	1	0	0	0
ID175	0	1	1	0	0	1	1	0	1	1	1	1
ID176	0	0	1	0	1	0	0	0	1	1	0	1
ID177	0	1	1	0	0	0	0	0	1	1	0	0
ID178	0	0	1	0	0	1	1	0	1	0	0	1
ID179	0	0	1	0	0	1	0	0	0	0	0	0
ID180	0	0	1	1	0	1	0	0	1	0	0	0
ID181	0	1	1	1	0	0	1	0	1	1	0	0
ID182	0	0	0	0	0	1	1	0	1	0	0	0
ID183	0	0	1	0	0	1	1	0	1	0	0	0
ID184	0	1	1	0	1	1	0	0	0	1	0	1
ID185	0	0	1	0	0	0	1	0	0	1	0	0
ID186	0	0	1	1	0	0	1	0	0	0	0	1
ID187	0	0	1	0	1	0	0	0	0	0	0	0
ID188	0	1	1	0	0	1	0	0	0	1	0	0
ID189	0	0	1	0	1	0	0	0	0	1	0	0
ID190	0	1	1	1	1	0	0	0	1	0	1	0
ID191	0	0	1	0	1	0	1	0	0	0	0	0
ID192	0	0	1	0	0	1	0	0	0	1	0	1
ID193	0	0	1	0	0	0	1	0	1	1	0	0
ID194	0	0	1	1	1	0	1	0	0	1	0	0
ID195	0	0	0	1	0	0	0	0	0	0	0	0
ID196	0	0	1	1	1	0	1	0	0	0	0	0
ID197	0	0	1	0	0	0	0	0	1	0	0	0
ID198	0	0	1	0	0	0	0	0	0	0	0	1
ID199	0	1	1	1	1	0	0	0	1	1	0	1
ID200	0	0	1	0	0	0	0	0	1	0	0	1
ID201	0	0	0	0	0	0	0	0	0	0	0	0
ID202	0	0	1	0	0	0	0	0	0	0	0	0
ID203	0	0	1	0	0	0	0	0	1	0	0	0
ID204	0	0	0	0	0	0	0	0	1	1	0	0
ID205	0	1	1	0	1	0	0	0	1	0	0	0
ID206	1	1	1	1	0	0	0	0	1	0	0	0
ID207	0	1	1	1	0	0	0	0	1	0	0	0
ID208	0	1	1	0	1	0	0	0	1	0	0	0
ID209	0	0	1	0	0	0	0	0	1	0	0	0
ID210	0	0	1	0	0	0	0	0	0	0	0	0
ID211	0	0	1	0	0	0	1	0	0	1	0	0
ID212	0	0	1	1	0	0	0	0	0	1	0	0
ID213	0	0	1	1	0	0	1	0	0	0	0	0
ID214	0	0	1	0	0	0	0	0	0	0	0	0
ID215	0	0	1	0	0	0	0	0	0	0	0	0
ID216	0	0	1	0	1	0	1	0	0	0	0	0
ID217	0	0	1	0	0	1	1	0	1	0	0	0
ID218	1	0	1	1	0	0	1	0	1	1	0	0
ID219	0	1	1	1	1	1	1	1	1	1	0	1
ID220	0	0	0	0	1	0	0	0	0	0	0	0
ID221	0	0	1	0	0	1	0	0	0	0	0	0
ID222	0	1	1	1	0	0	1	0	1	1	0	0
ID223	0	0	1	0	1	0	1	0	0	0	0	0
ID224	0	0	1	0	0	0	0	0	1	0	0	0
ID225	0	0	1	0	0	0	1	0	1	1	0	1
ID226	0	0	1	0	0	0	0	0	1	0	0	0
ID227	0	0	1	0	0	0	0	0	0	0	0	0
ID228	0	0	1	0	0	0	0	0	0	1	0	0
ID229	0	0	1	0	0	0	1	0	1	1	0	0
ID230	0	0	1	0	0	1	1	0	1	0	0	0
ID231	0	0	1	0	0	0	0	0	1	1	0	0
ID232	0	0	1	0	0	0	0	0	1	0	0	0
ID233	1	0	0	1	0	0	1	0	0	1	0	0
ID234	0	0	1	0	1	0	0	0	0	0	0	0
ID235	0	1	1	1	0	0	1	0	1	0	0	0
ID236	0	0	1	0	0	1	1	0	0	0	0	0
ID237	0	1	1	1	1	1	1	1	1	1	0	1
ID238	0	0	1	1	0	0	0	0	0	1	0	0
ID239	0	1	1	0	0	0	0	0	1	0	0	0
ID240	0	1	1	0	1	0	1	0	0	0	0	0
ID241	0	0	1	1	0	0	0	0	0	1	0	0
ID242	0	0	1	0	1	0	0	0	0	0	0	0
ID243	0	0	1	0	1	0	0	0	0	0	0	0
ID244	0	0	1	0	0	0	1	0	0	1	0	0
ID245	0	0	0	1	0	0	0	0	0	0	0	0
ID246	0	0	0	1	0	1	0	0	0	0	0	0
ID247	0	0	1	0	0	0	0	0	1	0	0	0
ID248	0	0	1	1	0	1	1	0	0	0	0	0
ID249	0	0	1	1	1	0	0	0	0	0	0	0
ID250	0	0	1	0	0	0	1	0	0	1	0	0
ID251	0	0	1	0	0	0	1	0	0	1	0	1
ID252	0	1	1	0	1	0	0	0	1	0	0	0
ID253	0	1	0	1	0	0	0	0	0	0	0	0
ID254	0	0	1	1	0	1	0	0	0	0	0	0
ID255	0	0	1	0	0	0	0	0	1	0	0	0
ID256	0	0	1	1	1	0	1	0	1	1	0	0
ID257	0	0	1	0	0	0	0	0	1	0	0	0
ID258	0	0	0	1	0	0	0	0	1	0	0	1
ID259	0	0	1	1	0	0	1	0	1	1	0	0
ID260	0	0	0	0	0	1	0	0	1	0	0	0
ID261	0	0	1	0	0	0	1	0	0	1	0	1
ID262	0	1	1	1	0	0	1	0	1	1	0	0
ID263	0	1	1	1	0	0	1	0	1	0	0	0
ID264	1	0	1	1	0	0	1	0	1	1	0	0
ID265	0	0	1	0	0	0	0	0	0	1	0	1
ID266	0	1	1	1	1	1	1	0	1	1	0	1
ID267	0	0	1	0	0	1	1	0	1	1	0	0
ID268	0	0	1	0	1	0	0	0	0	0	0	0
ID269	0	0	1	1	1	1	1	0	0	1	0	0
ID270	0	0	1	0	0	1	1	1	1	1	0	0
ID271	0	0	1	1	0	1	0	1	1	1	0	0
ID272	0	0	1	1	1	1	1	0	0	1	1	0
ID273	0	0	0	0	0	1	0	0	1	0	0	0
ID274	0	0	1	0	0	0	0	0	0	1	0	1
ID275	0	0	1	0	0	0	0	1	0	0	0	0
ID276	0	0	1	1	1	0	1	0	1	0	0	0
ID277	0	0	1	0	0	0	0	0	0	0	0	0
ID278	0	0	1	0	0	1	0	1	1	1	0	0
ID279	0	0	1	0	1	0	1	0	0	1	0	0
ID280	0	1	1	1	0	0	1	0	1	0	0	1
ID281	0	0	1	0	0	0	0	0	0	1	0	1
ID282	0	1	1	0	0	1	1	0	1	1	1	1
ID283	0	1	1	1	0	0	1	0	0	1	0	0
ID284	0	1	1	1	0	1	1	0	1	0	0	0
ID285	0	0	1	1	1	0	1	1	1	1	0	0
ID286	0	0	0	0	0	0	0	0	0	0	0	0
ID287	0	0	1	0	1	0	0	0	0	0	0	0
ID288	0	0	1	0	0	0	0	0	0	0	0	0
ID289	0	0	1	1	1	0	0	0	0	0	0	0
ID290	0	0	1	0	1	1	0	0	1	0	0	0
ID291	0	0	0	0	0	1	0	0	0	0	0	0
ID292	0	0	1	1	0	0	0	0	1	0	0	0
ID293	0	0	1	0	0	1	0	0	0	0	0	0
ID294	0	1	1	0	0	0	1	0	0	0	0	0
ID295	0	0	1	1	1	1	1	0	1	0	0	0
ID296	0	0	1	0	1	0	1	0	0	0	0	0
ID297	0	0	1	0	1	0	0	0	0	0	0	0
ID298	0	0	1	1	1	0	1	0	0	0	0	0
ID299	0	0	1	0	0	0	0	0	0	1	0	1
ID300	0	0	1	0	0	0	1	0	1	1	0	1
ID301	0	1	1	0	0	0	0	0	1	0	0	0
ID302	0	1	1	1	1	1	1	1	0	1	0	0
ID303	0	1	1	0	0	0	1	0	0	0	0	0
ID304	0	0	1	0	0	0	1	0	0	1	0	0
ID305	0	0	0	1	0	0	0	0	0	0	0	0
ID306	0	0	0	0	1	0	0	0	0	0	0	0
ID307	0	1	0	0	0	0	0	0	0	0	1	0
ID308	0	0	1	0	0	0	0	0	0	0	0	0
ID309	0	0	1	0	0	0	1	0	0	0	0	0
ID310	0	0	0	0	0	0	0	0	0	1	0	0
ID311	0	0	1	1	0	1	0	0	1	1	0	0
ID312	0	0	0	0	0	0	0	0	0	0	0	0
ID313	0	0	1	0	1	0	0	0	0	0	0	0
ID314	0	0	0	0	0	0	0	0	0	1	0	0
ID315	0	0	1	0	0	0	1	0	1	1	0	0
ID316	0	0	0	0	0	0	0	0	1	0	0	0
ID317	0	1	1	0	0	1	0	0	1	1	0	0
ID318	0	0	1	0	0	1	0	1	0	0	0	0
ID319	0	0	0	0	0	1	0	0	1	0	0	0
ID320	0	0	1	0	1	0	1	0	0	1	0	0
ID321	0	0	1	1	0	0	0	0	0	1	0	1
ID322	0	0	0	1	0	0	0	0	1	0	0	0
ID323	0	0	1	1	0	0	0	0	1	0	0	0
ID324	0	0	1	0	0	0	0	0	0	0	0	0
ID325	0	0	1	0	0	0	0	0	0	0	0	0
ID326	0	0	1	0	0	0	0	0	0	0	0	0
ID327	0	0	0	0	0	0	0	0	0	1	0	0
ID328	0	0	1	0	0	1	1	0	0	1	0	0
ID329	0	0	0	0	0	1	0	0	1	0	0	0
ID330	0	0	0	1	1	1	0	0	0	0	0	0
ID331	0	1	1	1	0	0	0	0	1	0	0	0
ID332	0	0	1	0	0	0	1	0	0	0	0	0
ID333	0	0	0	0	0	0	0	0	1	1	0	0
ID334	0	0	0	0	1	0	0	0	0	1	0	0
ID335	0	0	1	1	1	0	1	0	0	0	0	0
ID336	0	0	1	1	0	0	1	0	0	0	0	0
ID337	0	0	1	0	0	0	0	0	0	0	0	0
ID338	0	0	1	0	0	1	1	0	0	0	0	0
ID339	0	0	0	0	0	0	0	0	0	0	0	0
ID340	0	0	1	0	0	0	0	0	0	1	0	1
ID341	0	0	1	1	0	1	1	0	1	1	0	1
ID342	0	0	1	0	0	0	0	0	1	0	0	0
ID343	0	0	1	0	0	0	0	0	0	0	0	0
ID344	0	1	1	1	1	1	0	0	1	1	0	0
ID345	0	0	1	1	1	0	1	0	1	0	0	0
ID346	0	0	1	0	1	0	0	0	0	0	0	0
ID347	0	0	1	1	0	0	1	0	0	0	0	0
ID348	0	0	1	0	0	0	0	0	0	0	0	0
ID349	0	1	1	1	0	0	0	0	0	1	0	0
ID350	0	1	1	1	0	0	1	0	1	1	0	1
ID351	0	0	0	0	0	1	0	1	0	1	1	0
ID352	0	1	1	1	1	1	1	0	1	1	0	0
ID353	0	0	1	1	0	0	0	0	0	1	0	0
ID354	0	1	1	0	1	1	0	0	1	0	0	0
ID355	0	0	1	1	1	0	1	0	1	0	0	0
ID356	0	1	1	1	1	0	1	0	0	1	0	0
ID357	0	0	1	0	0	1	0	0	1	1	0	0
ID358	0	0	0	0	0	0	0	0	0	0	0	0
ID359	0	0	1	0	1	0	1	0	1	0	0	0
ID360	0	1	1	1	0	0	1	0	0	0	0	0
ID361	0	1	1	1	0	1	1	0	0	1	0	1
ID362	0	0	1	1	1	0	0	0	1	0	0	0
ID363	0	0	1	0	0	1	0	1	0	0	0	0
ID364	0	0	1	0	0	0	0	0	0	0	0	0
ID365	0	0	1	0	1	0	1	0	0	0	0	0
ID366	0	0	1	1	1	0	1	0	1	1	1	0
ID367	0	0	1	0	1	1	0	0	1	0	0	0
ID368	0	0	0	1	1	0	0	0	0	0	0	1
ID369	0	1	1	0	0	0	0	0	0	0	0	0
ID370	0	0	0	0	0	0	0	0	0	0	0	0
ID371	0	0	1	1	0	0	1	0	1	1	0	0
ID372	0	0	1	0	0	1	1	0	1	1	0	0
ID373	0	0	0	0	0	0	0	0	1	0	0	1
ID374	0	0	1	0	0	0	1	0	0	0	0	0
ID375	0	0	0	1	1	0	0	0	1	0	0	0
ID376	0	0	0	0	0	0	1	0	0	0	0	0
ID377	0	0	1	1	0	0	0	0	1	1	0	0
ID378	0	0	1	1	1	0	0	0	1	0	0	0
ID379	0	0	1	0	0	0	0	0	0	1	0	1
ID380	0	0	0	1	1	0	1	0	0	0	0	0
ID381	0	0	1	1	0	1	0	0	0	1	0	0
ID382	0	0	0	1	0	1	1	0	0	0	0	1
ID383	0	0	1	1	0	0	1	0	1	1	0	0
ID384	0	0	1	0	0	0	0	0	0	0	0	0
ID385	0	0	1	0	1	0	0	0	1	1	0	0
ID386	0	1	1	0	0	0	1	0	1	1	0	0
ID387	0	0	1	1	0	1	0	0	0	1	0	0
ID388	0	0	0	0	0	0	0	0	0	0	0	0
ID389	0	1	0	0	0	0	1	0	0	0	0	1
ID390	0	0	0	1	0	0	0	0	0	0	0	0
ID391	0	0	1	0	0	0	0	0	0	1	0	0
ID392	0	0	1	1	0	0	0	0	1	0	0	0
ID393	0	0	1	0	0	0	0	0	1	0	0	0
ID394	0	0	1	0	0	0	0	0	0	0	0	0
ID395	0	0	1	1	1	0	1	0	0	0	0	0
ID396	0	0	1	1	0	1	0	0	1	1	1	0
ID397	1	1	1	1	0	1	1	1	1	1	1	0
ID398	0	0	1	1	0	1	1	0	0	1	0	0
ID399	0	0	1	1	1	0	1	0	0	0	0	0
ID400	0	0	1	0	0	0	0	0	0	0	0	0
ID401	0	0	1	1	0	0	1	0	1	1	0	0
ID402	0	0	1	0	0	1	0	0	1	0	0	0
ID403	0	0	1	0	0	0	1	0	1	0	0	1
ID404	0	1	1	0	0	0	1	0	0	1	0	0
ID405	0	0	1	1	1	1	0	1	1	1	0	1
ID406	0	0	1	0	0	0	1	0	1	1	0	0
ID407	0	0	0	0	1	0	1	0	0	0	0	0
ID408	0	0	1	0	0	1	1	0	0	0	0	0
ID409	0	1	1	1	0	0	0	0	0	1	1	0
ID410	0	1	1	0	0	1	1	1	0	1	0	0
ID411	0	0	0	0	0	0	0	0	0	1	0	0
ID412	0	0	0	0	0	0	0	0	1	0	0	0
ID413	0	0	1	1	1	0	0	0	1	0	0	0
ID414	0	0	1	1	0	1	0	0	1	1	0	0
ID415	0	0	1	1	0	1	1	0	1	0	0	0
ID416	0	1	1	0	0	0	0	0	1	1	0	0
ID417	0	0	0	0	0	0	1	0	1	1	0	0
ID418	0	0	0	0	1	0	1	0	0	0	0	0
ID419	0	0	1	0	0	0	0	0	1	1	0	0
ID420	0	1	1	1	0	1	1	0	1	1	0	0
ID421	0	0	1	1	0	1	1	0	1	0	0	0
ID422	0	0	1	1	0	1	0	0	1	0	0	0
ID423	0	0	1	1	0	1	1	1	1	1	0	0
ID424	0	1	1	1	0	0	1	0	1	1	1	0
ID425	0	1	1	1	0	0	1	0	0	0	1	0
ID426	0	0	1	0	0	0	0	0	0	1	0	1
ID427	1	1	1	1	0	0	1	0	1	1	0	0
ID428	0	1	1	1	0	0	1	0	1	1	0	0
ID429	0	0	1	0	1	1	0	0	0	0	0	1
ID430	0	1	1	1	0	0	1	0	1	1	0	1
ID431	0	0	0	0	1	0	0	0	1	1	0	0
ID432	0	0	1	0	0	0	1	0	1	1	0	0
ID433	0	0	1	1	0	0	0	0	0	1	0	0
ID434	0	0	1	0	1	1	1	0	0	0	0	1
ID435	0	0	1	1	0	0	1	0	0	0	0	0
ID436	0	1	1	1	1	1	0	1	1	0	0	0
ID437	0	0	1	0	0	0	0	0	0	1	0	1
ID438	0	1	1	1	0	0	1	0	1	0	0	0
ID439	0	0	1	0	0	0	0	0	1	0	0	1
ID440	0	0	1	0	0	0	0	0	1	0	0	0
ID441	0	0	1	0	0	0	0	0	0	1	0	1
ID442	0	0	1	1	1	0	0	0	1	1	0	0
ID443	0	0	1	1	0	0	1	0	1	1	0	1
ID444	0	0	0	0	0	0	0	0	0	1	0	0
ID445	0	1	1	0	0	0	0	0	0	1	0	0
ID446	0	1	1	0	0	1	1	0	0	1	0	1
ID447	0	0	0	1	0	0	0	0	0	0	0	0
ID448	0	0	1	1	0	1	0	0	0	1	0	1
ID449	0	1	1	1	1	0	1	0	1	1	0	0
ID450	0	0	1	0	0	0	0	0	0	1	0	1
ID451	0	0	1	1	0	0	0	0	0	0	0	0
ID452	0	0	1	1	1	1	0	0	1	1	0	1
ID453	0	0	1	0	0	0	0	0	0	1	0	1
ID454	0	0	1	1	1	1	1	0	0	1	0	0
ID455	0	0	1	0	0	0	0	0	0	1	0	1
ID456	0	0	1	1	0	0	0	0	1	0	0	0
ID457	0	0	1	0	0	0	0	0	0	0	0	0
ID458	0	0	0	0	0	0	1	0	1	1	0	0
ID459	0	1	1	1	0	1	1	0	1	1	0	0
ID460	0	0	1	1	0	1	0	0	1	1	1	0
ID461	0	0	1	0	0	0	0	0	0	0	0	0
ID462	0	0	1	1	0	0	0	0	0	0	0	0
ID463	0	0	0	0	0	0	0	0	0	0	0	0
ID464	0	1	1	1	0	1	1	0	1	0	0	0
ID465	0	0	1	1	1	0	0	0	1	1	0	0
ID466	0	0	1	1	1	0	0	0	0	0	0	0
ID467	0	1	1	1	0	0	1	0	0	0	0	1
ID468	0	0	0	0	1	0	0	0	1	0	0	0
ID469	0	1	1	0	0	1	0	0	1	1	0	1
ID470	0	0	1	0	0	0	0	0	0	1	0	0
ID471	0	0	1	1	0	1	1	0	1	0	0	0
ID472	0	1	1	0	1	0	1	0	1	1	0	0
ID473	0	0	1	0	0	0	1	0	0	0	0	0
ID474	0	0	0	0	0	1	1	0	0	0	0	0
ID475	0	0	0	0	0	0	0	0	0	0	0	0
ID476	0	0	1	1	0	0	0	0	1	0	0	0
ID477	0	0	0	1	0	1	0	0	0	0	0	0
ID478	0	0	0	0	0	0	0	0	0	0	0	0
ID479	0	0	1	1	1	0	1	0	0	0	0	0
ID480	0	0	1	1	0	0	0	0	1	0	0	0
ID481	0	0	1	0	0	0	0	0	1	0	0	0
ID482	0	0	1	0	0	0	1	0	0	0	0	0
ID483	0	0	0	0	0	1	1	0	1	1	1	1
ID484	0	0	1	1	0	0	0	0	0	0	0	0
ID485	0	0	1	0	0	0	1	0	0	1	0	0
ID486	0	0	0	0	1	0	0	0	0	0	0	0
ID487	0	0	1	0	0	1	0	0	1	0	0	1
ID488	0	0	0	0	1	0	0	0	0	0	0	0
ID489	0	0	1	1	1	0	1	0	1	1	0	0
ID490	0	0	0	1	0	0	1	0	1	0	0	0
ID491	0	0	0	0	0	1	0	0	0	0	0	0
ID492	1	0	1	1	1	1	1	0	1	1	0	0
ID493	0	1	1	1	0	1	1	0	1	1	1	1
ID494	0	0	0	0	0	0	1	0	1	0	0	0
ID495	0	0	1	0	0	0	0	0	0	0	0	0
ID496	0	0	1	1	0	1	1	0	1	1	0	1
ID497	0	1	1	1	0	0	1	1	1	1	0	0
ID498	0	0	1	0	0	0	1	0	1	1	0	0
ID499	0	1	1	1	0	1	1	0	1	1	0	1
ID500	0	0	1	1	0	0	0	0	0	1	0	0
ID501	0	0	1	1	1	0	1	0	1	1	0	0
ID502	0	1	1	0	0	0	1	0	1	0	0	0
ID503	0	1	1	1	0	1	1	0	1	1	0	1
ID504	0	0	1	0	0	0	0	0	0	0	0	0
ID505	1	0	1	0	0	0	0	0	1	1	0	1
ID506	0	0	1	0	0	1	1	0	0	1	0	0
ID507	0	0	0	0	0	0	0	0	1	0	0	0
ID508	0	0	1	0	0	0	0	0	1	0	0	0
ID509	0	0	1	0	0	1	0	0	1	1	0	0
ID510	0	0	1	0	0	1	0	0	1	1	0	0
ID511	0	0	0	0	0	1	0	0	0	0	0	0
ID512	0	0	1	1	0	0	0	0	1	0	0	0
ID513	0	0	1	0	0	0	1	0	0	0	0	0
ID514	0	0	0	1	0	1	0	0	1	0	0	0
ID515	0	0	1	0	1	0	0	0	0	0	0	0
ID516	0	0	1	0	0	0	0	0	0	1	0	0
ID517	0	0	1	1	1	0	1	0	0	1	0	0
ID518	0	0	0	1	0	0	1	0	0	0	0	0
ID519	0	0	1	1	1	0	1	1	1	0	0	0
ID520	0	0	1	0	0	1	1	0	1	0	0	1
ID521	0	0	1	1	1	0	1	0	0	0	0	0
ID522	0	0	1	0	0	1	1	0	1	1	0	1
ID523	0	0	0	0	0	0	1	0	1	1	0	0
ID524	0	1	1	0	0	1	1	0	1	1	0	1
ID525	0	0	1	0	1	0	1	0	0	1	0	0
ID526	0	0	1	0	0	0	0	0	0	1	0	1
ID527	0	0	1	0	1	0	0	0	1	0	0	0
ID528	0	0	1	0	1	0	0	0	0	0	0	0
ID529	0	0	1	0	0	0	1	0	0	1	0	0
ID530	0	0	1	1	1	1	1	0	0	1	0	0
ID531	1	0	1	0	0	0	0	0	1	1	0	0
ID532	0	0	1	1	1	0	1	0	0	0	0	0
ID533	0	0	0	0	0	0	0	0	0	0	0	0
ID534	1	1	0	0	0	1	0	0	1	0	0	0
ID535	0	1	1	0	0	0	0	0	0	1	0	0
ID536	0	0	0	0	0	0	0	0	0	0	0	0
ID537	0	0	1	1	1	1	0	0	1	0	0	0
ID538	1	1	1	0	1	0	1	0	1	1	0	1
ID539	0	0	1	0	0	0	0	0	0	0	0	0
ID540	0	0	1	1	0	0	0	0	0	0	0	1
ID541	0	0	1	0	0	1	1	1	1	1	0	1
ID542	0	1	1	1	0	1	1	0	0	1	0	0
ID543	0	0	1	0	0	0	0	0	0	0	0	0
ID544	0	0	0	0	1	0	0	0	0	0	0	0
ID545	0	0	0	0	1	0	0	0	0	0	0	0
ID546	0	0	1	0	0	0	1	0	0	0	0	0
ID547	0	0	0	0	0	0	0	0	0	0	0	0
ID548	0	0	0	0	0	0	0	0	1	0	0	1
ID549	0	0	1	1	0	1	0	0	1	0	0	0
ID550	0	1	1	1	1	1	1	1	1	1	0	0
ID551	0	0	1	1	0	0	1	0	1	1	0	1
ID552	0	0	0	1	0	0	0	0	1	1	0	0
ID553	0	0	1	0	0	0	0	0	0	1	0	1
ID554	0	0	0	0	0	0	0	0	1	0	0	0
ID555	0	0	1	1	0	0	1	0	0	0	0	0
ID556	0	0	1	1	0	0	0	0	0	0	0	0
ID557	0	0	1	0	0	0	0	0	0	1	0	1
ID558	0	0	1	0	0	0	0	0	0	1	0	1
ID559	0	0	1	0	0	0	1	0	0	1	0	0
ID560	0	0	1	1	0	1	1	0	1	1	0	1
ID561	0	0	0	0	0	0	0	0	0	0	0	0
ID562	0	1	1	0	0	0	0	0	0	1	0	0
ID563	0	0	1	0	0	1	0	0	0	0	0	0
ID564	0	0	1	1	1	0	0	0	0	1	0	0
ID565	0	0	1	0	0	0	0	0	0	1	0	1
ID566	0	0	0	0	0	0	0	0	1	0	1	0
ID567	0	0	0	0	0	0	1	0	0	1	0	0
ID568	0	0	1	0	0	0	0	0	1	1	0	0
ID569	0	0	1	1	0	0	1	0	1	0	0	0
ID570	0	0	1	0	1	0	0	0	0	0	0	0
ID571	0	0	1	1	0	0	1	0	1	1	0	1
ID572	0	0	1	0	0	1	0	0	1	1	0	0
ID573	0	0	1	1	0	1	1	0	0	0	0	0
ID574	0	0	1	1	0	0	0	0	0	0	0	0
ID575	0	0	1	0	1	1	0	0	1	1	0	0
ID576	0	1	1	1	0	1	1	1	1	1	0	1
ID577	0	1	1	0	0	1	1	0	1	1	0	0
ID578	0	0	1	1	0	0	0	0	0	0	0	0
ID579	1	1	1	1	1	1	1	0	1	1	1	1
ID580	0	0	1	0	0	0	0	0	1	0	0	0
ID581	0	0	1	0	0	0	0	0	0	0	1	0
ID582	0	0	1	1	0	1	0	0	1	1	0	1
ID583	0	0	0	0	1	0	0	0	0	0	0	0
ID584	0	0	1	1	0	0	1	0	1	1	0	1
ID585	0	0	1	1	1	0	1	0	0	1	0	0
ID586	0	0	1	0	1	0	1	0	1	0	0	0
ID587	0	1	1	1	0	0	1	0	1	1	0	1
ID588	0	0	1	1	1	0	0	0	1	1	0	1
ID589	0	1	1	1	0	1	1	1	1	1	0	1
ID590	0	0	1	0	0	0	1	0	0	0	0	0
ID591	0	1	1	1	0	0	1	0	1	1	0	0
ID592	0	0	1	0	0	1	0	0	1	0	0	0
ID593	1	1	1	0	1	0	0	1	1	1	0	0
ID594	0	0	1	0	0	0	1	0	0	0	0	0
ID595	0	0	1	0	0	0	0	0	0	1	0	1
ID596	0	0	1	0	0	0	0	0	0	1	1	0
ID597	0	0	1	0	0	0	0	0	1	1	1	0
ID598	0	0	1	0	1	0	0	0	0	1	0	0
ID599	0	1	0	1	0	0	1	0	1	0	0	1
ID600	0	1	1	1	0	0	0	0	0	1	0	1
ID601	0	0	0	0	0	0	1	0	1	0	0	0
ID602	1	1	1	0	1	0	1	1	1	1	0	1
ID603	0	0	1	1	0	1	1	0	1	1	0	0
ID604	1	1	1	0	1	0	1	1	1	1	0	1
ID605	1	1	1	1	0	1	1	1	1	1	0	1
ID606	0	0	1	1	0	0	0	0	1	1	0	1
ID607	0	0	1	0	0	0	0	0	0	1	0	1
ID608	0	0	1	0	0	0	0	0	1	1	0	1
ID609	0	0	1	1	1	0	1	0	0	0	0	0
ID610	0	0	1	0	1	0	0	0	0	0	0	0
ID611	0	0	1	0	1	0	0	0	1	0	0	0
ID612	0	0	1	1	0	0	0	0	1	1	0	0
ID613	0	0	1	0	1	1	0	0	1	0	0	0
ID614	0	0	1	0	0	0	0	0	0	1	0	0
ID615	0	0	1	1	0	0	1	0	0	1	0	0
ID616	0	0	0	0	0	0	0	0	0	0	0	0
ID617	0	0	0	0	0	0	0	0	0	0	0	0
ID618	0	0	0	0	0	0	0	0	0	0	0	0
ID619	0	0	1	0	0	0	0	0	1	1	0	0
ID620	0	0	1	1	1	0	0	0	0	0	0	1
ID621	0	1	1	1	0	0	0	0	1	1	0	0
ID622	0	1	1	0	1	0	0	0	1	0	0	1
ID623	0	0	1	1	0	0	0	0	0	1	0	0
ID624	0	0	1	1	0	0	0	0	0	0	0	0
ID625	0	1	1	1	1	0	0	0	1	0	1	0
ID626	0	0	1	1	0	0	0	0	0	0	0	1
ID627	0	0	1	0	1	0	0	0	1	0	0	1
ID628	0	0	1	1	1	1	1	0	0	1	0	0
ID629	0	0	1	0	0	0	0	0	0	1	0	1
ID630	0	1	1	1	0	0	1	0	1	1	0	0
ID631	0	0	1	0	0	0	0	0	0	1	0	1
ID632	0	0	1	0	1	0	1	0	1	0	0	0
ID633	0	1	1	1	0	0	1	0	1	1	0	1
ID634	1	0	0	0	0	1	0	0	0	0	0	0
ID635	0	1	1	1	1	1	1	0	1	1	0	1
ID636	0	0	0	1	1	0	0	0	0	1	0	0
ID637	0	0	0	0	0	0	0	0	1	0	0	0
ID638	0	0	1	0	0	0	0	0	0	0	0	0
ID639	0	0	1	0	0	0	0	0	0	1	0	1
ID640	0	0	0	0	0	0	0	0	0	0	0	0
ID641	0	0	1	1	1	0	1	0	0	0	0	0
ID642	0	0	1	0	1	0	0	0	1	0	0	0
ID643	0	0	1	0	0	0	1	0	1	1	1	1
ID644	0	0	0	0	0	1	0	0	1	0	0	0
ID645	0	0	1	0	0	1	0	0	0	0	0	0
ID646	0	0	0	1	0	1	1	0	1	1	0	1
ID647	0	0	1	0	0	0	1	0	0	0	0	0
ID648	0	0	1	1	1	0	1	0	0	0	0	1
ID649	0	0	1	1	1	0	1	0	0	0	0	0
ID650	0	0	1	1	1	0	1	0	1	1	0	1
ID651	0	0	1	1	1	0	1	0	0	0	0	0
ID652	0	0	1	1	0	0	0	0	0	0	0	0
ID653	0	0	1	0	0	1	0	0	0	1	0	0
ID654	0	0	1	1	1	0	1	0	1	1	0	1
ID655	0	0	1	0	0	1	0	0	1	1	0	0
ID656	0	0	0	0	1	1	0	0	0	0	0	0
ID657	0	0	1	1	1	0	1	0	0	0	0	0
ID658	0	0	1	0	0	0	0	0	0	1	0	1
ID659	0	0	1	0	0	0	0	0	1	0	1	0
ID660	0	0	1	1	1	0	0	0	1	0	0	0
ID661	0	0	1	1	1	0	0	0	0	0	0	0
ID662	0	0	0	0	0	0	0	0	0	0	0	0
ID663	0	0	0	0	1	0	0	0	0	0	0	0
ID664	0	1	1	1	1	1	0	1	1	0	0	1
ID665	0	0	1	0	1	0	0	0	0	0	0	0
ID666	0	0	0	0	0	0	0	0	1	0	0	0
ID667	0	0	0	0	1	0	0	0	0	0	0	1
ID668	1	0	1	1	0	1	0	0	0	0	0	1
ID669	0	0	1	0	0	0	0	0	0	1	0	1
ID670	0	0	1	0	0	0	0	0	1	1	0	0
ID671	0	0	1	0	0	0	0	0	0	0	0	1
ID672	0	0	1	0	0	0	0	0	0	0	0	0
ID673	0	0	1	0	0	0	1	0	0	0	0	0
ID674	0	0	1	0	1	0	0	0	1	0	0	0
ID675	0	0	0	0	0	0	0	0	0	0	0	0
ID676	0	0	1	1	0	1	1	0	1	1	0	0
ID677	0	0	0	0	0	0	1	0	0	0	0	0
ID678	0	0	1	0	0	1	0	0	1	1	0	0
ID679	0	0	1	0	1	1	0	0	0	1	0	0
ID680	0	0	1	0	1	0	0	0	0	0	0	0
ID681	0	1	1	0	0	0	0	0	1	0	0	0
ID682	0	0	1	1	0	0	0	0	0	0	0	0
ID683	0	0	1	0	0	0	0	0	0	0	0	0
ID684	0	0	1	0	1	0	1	0	0	0	0	0
ID685	0	0	1	1	0	0	1	0	0	0	0	0
ID686	0	1	1	1	0	0	1	0	1	0	0	0
ID687	0	0	1	0	0	0	0	0	0	0	0	0
ID688	0	0	1	1	0	1	0	0	1	0	0	0
ID689	0	0	1	1	0	1	1	0	0	0	0	0
ID690	0	1	1	0	0	0	0	0	1	0	0	0
ID691	0	1	1	0	1	1	1	0	0	1	0	0
ID692	0	1	1	0	0	1	1	0	1	1	0	0
ID693	0	0	1	0	1	0	1	0	1	1	0	0
ID694	0	0	1	0	0	0	0	0	0	0	0	0
ID695	0	0	1	1	0	0	0	0	0	1	0	0
ID696	0	0	0	0	0	0	0	0	1	0	0	0
ID697	1	1	1	0	0	1	1	0	1	1	0	0
ID698	0	0	1	1	0	1	1	0	0	0	0	0
ID699	0	1	0	1	0	0	1	0	0	1	0	0
ID700	0	0	0	1	0	0	0	0	0	0	0	0
ID701	0	0	1	0	0	0	0	0	1	1	0	0
ID702	0	0	1	1	1	1	1	0	0	1	0	1
ID703	0	1	1	0	1	1	1	0	1	1	0	0
ID704	0	1	1	1	1	1	1	0	1	1	1	0
ID705	0	0	1	0	0	1	0	0	0	0	0	0
ID706	0	0	1	0	0	0	1	0	0	0	0	0
ID707	0	0	1	0	1	1	1	0	0	0	0	0
ID708	0	0	1	0	0	1	1	0	0	0	0	0
ID709	0	0	1	0	0	1	1	0	1	1	0	1
ID710	0	0	1	0	0	0	0	0	1	1	0	0
ID711	0	0	0	0	0	0	0	0	1	1	0	0
ID712	0	0	1	0	0	0	0	0	1	0	0	0
ID713	0	0	1	0	1	0	1	0	0	1	0	0
ID714	0	0	1	0	0	0	0	0	0	1	0	1
ID715	0	0	1	0	0	0	0	0	0	1	0	1
ID716	0	0	1	1	0	0	1	0	1	0	0	0
ID717	0	0	1	0	1	0	1	1	1	0	0	1
ID718	0	0	1	0	0	1	0	0	0	0	1	0
ID719	0	0	1	0	1	1	1	0	1	0	0	0
ID720	0	0	1	0	0	1	1	1	1	1	0	0
ID721	0	0	1	1	0	1	0	0	0	1	0	1
ID722	0	0	1	0	0	0	0	0	0	1	0	1
ID723	0	0	0	0	0	0	0	0	0	0	0	0
ID724	0	0	0	0	1	0	1	1	0	0	0	0
ID725	0	0	1	1	0	0	0	0	1	0	0	1
ID726	0	0	0	0	0	0	0	0	1	0	1	0
ID727	0	0	0	0	0	0	1	0	0	0	0	0
ID728	0	0	1	0	1	0	1	0	0	0	0	0
ID729	0	1	0	1	1	1	1	0	1	1	0	0
ID730	0	0	0	0	0	0	0	0	0	0	0	0
ID731	0	0	1	1	1	1	1	0	1	1	1	0
ID732	0	1	1	0	0	0	1	0	1	0	0	0
ID733	0	1	0	1	1	1	1	0	0	1	0	0
ID734	0	0	0	0	0	0	1	0	0	0	0	0
ID735	0	0	1	1	0	1	1	1	1	1	0	1
ID736	0	0	1	1	0	1	1	1	1	1	0	1
ID737	0	0	1	0	0	0	1	0	1	0	0	0
ID738	1	0	1	0	0	0	0	0	0	0	0	0
ID739	0	0	0	0	0	0	0	0	0	0	0	0
ID740	0	0	0	0	0	0	0	0	0	0	0	0
ID741	0	1	1	0	0	0	1	0	1	1	0	1
ID742	0	0	0	0	0	0	0	0	0	0	0	0
ID743	0	1	1	1	0	1	1	0	0	1	0	1
ID744	0	0	0	0	0	0	0	0	0	0	0	0
ID745	0	0	0	0	0	0	0	0	1	0	0	0
ID746	0	0	0	1	0	1	0	0	1	0	0	0
ID747	0	0	1	1	1	0	1	0	0	0	0	0
ID748	0	0	0	0	1	1	0	0	0	0	0	0
ID749	0	0	1	0	0	1	0	0	0	0	0	0
ID750	0	0	0	0	1	0	0	0	1	0	0	0
ID751	0	0	1	0	1	1	0	0	0	0	0	0
ID752	0	1	0	1	0	1	1	0	1	1	0	0
ID753	0	0	1	1	0	0	0	0	1	1	0	0
ID754	0	0	0	1	0	0	0	0	0	0	0	0
ID755	0	1	0	1	0	1	1	0	1	0	0	0
ID756	0	0	1	1	1	0	0	0	1	0	0	0
ID757	0	0	0	1	0	0	0	0	0	0	0	0
ID758	0	0	1	1	1	0	0	0	0	0	0	0
ID759	0	1	1	1	1	1	1	1	1	1	0	0
ID760	0	0	1	0	0	0	1	0	0	0	0	0
ID761	0	0	0	0	0	0	0	0	0	0	0	0
ID762	0	0	1	0	0	0	1	0	1	1	1	1
ID763	0	0	1	1	0	1	0	0	0	0	0	0
ID764	0	0	1	0	0	0	0	0	0	1	0	1
ID765	0	0	1	0	0	0	0	0	1	0	0	0
ID766	0	0	0	1	0	0	0	0	1	0	0	0
ID767	0	0	1	0	0	0	0	0	0	0	0	0
ID768	0	1	1	0	0	0	0	0	1	0	0	0
ID769	0	0	1	0	1	0	1	0	0	0	0	0
ID770	0	0	1	1	0	1	0	0	1	0	0	0
ID771	0	0	1	1	0	0	0	0	1	0	0	0
ID772	0	1	1	0	0	0	0	0	1	1	0	0
ID773	0	0	1	0	0	1	0	0	1	1	0	0
ID774	0	0	0	0	0	1	0	0	0	0	1	0
ID775	0	1	1	0	0	0	0	0	1	1	0	0
ID776	0	1	0	0	1	0	1	0	0	0	0	0
ID777	0	0	0	1	1	0	1	0	1	1	0	0
ID778	0	0	0	0	0	0	0	0	0	1	0	0
ID779	0	0	1	1	0	0	0	0	0	0	0	0
ID780	0	1	1	1	0	1	0	0	0	1	1	1
ID781	0	0	0	0	0	0	0	0	0	0	0	0
ID782	0	0	1	0	0	1	1	1	1	1	0	0
ID783	0	0	1	0	1	0	0	0	0	0	0	0
ID784	0	0	0	0	0	1	0	0	1	0	0	0
ID785	0	1	1	0	0	0	1	0	0	0	0	0
ID786	0	0	0	0	0	0	0	0	0	0	0	0
ID787	0	0	0	0	0	0	0	0	1	0	0	0
ID788	0	0	1	1	1	0	0	0	1	0	0	1
ID789	0	1	1	1	0	1	1	0	0	0	0	0
ID790	0	0	1	0	0	0	0	0	1	0	0	0
ID791	0	0	0	0	0	0	0	0	0	0	0	0
ID792	0	0	1	1	1	0	0	0	0	0	0	0
ID793	0	0	0	0	0	1	0	0	0	1	0	0
ID794	0	0	1	0	0	0	0	0	0	1	0	0
ID795	0	0	1	0	0	0	1	0	0	1	0	0
ID796	0	0	0	0	0	0	0	0	1	0	0	1
ID797	0	1	1	1	1	0	1	1	1	1	0	0
ID798	0	1	1	0	1	0	0	0	0	1	0	0
ID799	0	0	1	0	0	0	0	0	0	0	0	0
ID800	0	1	1	1	1	1	1	0	1	0	0	0
ID801	0	1	1	1	1	0	1	0	1	1	0	0
ID802	0	0	1	1	0	1	1	0	1	0	0	0
ID803	0	0	0	0	0	0	0	0	1	0	0	0
ID804	0	0	1	0	0	0	1	0	0	0	0	0
ID805	0	0	1	0	0	0	1	0	0	1	0	0
ID806	0	0	1	0	0	0	0	0	0	1	0	1
ID807	0	0	1	1	1	0	1	0	0	1	1	0
ID808	0	0	0	0	0	0	0	0	0	0	0	0
ID809	0	0	1	0	0	0	0	0	0	0	0	0
ID810	0	0	1	0	1	0	0	0	1	0	0	0
ID811	0	1	1	1	1	1	1	0	1	1	0	0
ID812	0	0	1	0	1	0	0	0	0	0	0	0
ID813	0	0	1	1	0	1	1	0	1	0	0	0
ID814	0	0	1	0	0	0	0	0	0	0	0	0
ID815	0	0	1	0	1	0	0	0	0	1	0	0
ID816	0	0	1	0	1	0	0	0	1	0	0	0
ID817	0	0	0	0	1	0	0	0	0	0	0	0
ID818	0	0	1	1	0	0	1	0	1	1	0	0
ID819	0	1	1	1	0	1	1	0	1	1	1	1
ID820	0	0	1	0	0	0	1	0	0	1	0	0
ID821	0	0	1	0	1	0	0	0	1	1	0	0
ID822	0	0	1	0	0	0	1	0	0	0	0	0
ID823	0	0	1	0	1	1	0	0	0	0	0	0
ID824	0	0	1	1	1	0	1	0	0	0	0	0
ID825	0	1	1	1	0	1	1	1	1	1	1	1
ID826	0	0	1	0	0	0	0	0	0	0	0	0
ID827	0	0	1	1	1	0	1	0	0	0	0	0
ID828	0	0	1	1	0	0	0	0	0	0	0	0
ID829	0	0	1	1	0	0	1	0	1	1	0	0
ID830	0	1	1	1	0	0	1	0	1	1	0	0
ID831	0	1	1	0	0	0	0	0	0	0	0	0
ID832	0	1	1	0	0	1	0	0	1	1	0	0
ID833	0	0	1	0	0	0	1	0	1	0	0	0
ID834	0	0	0	1	0	0	0	0	0	0	0	0
ID835	0	0	1	0	0	0	0	0	0	0	0	0
ID836	0	0	0	0	0	1	0	0	0	0	0	0
ID837	0	0	1	0	0	0	0	0	0	0	0	0
ID838	0	1	1	1	1	1	1	0	0	0	0	0
ID839	0	1	1	1	0	1	1	0	1	0	0	0
ID840	0	0	1	0	0	0	0	0	0	0	0	0
ID841	0	0	1	1	0	0	0	0	0	0	1	0
ID842	0	0	0	0	0	0	0	0	0	1	0	0
ID843	0	0	0	0	0	0	1	0	0	0	1	0
ID844	0	0	1	1	0	0	0	0	0	0	0	0
ID845	0	0	0	0	0	0	0	0	1	0	0	0
ID846	0	0	1	0	1	0	0	0	0	0	0	0
ID847	0	0	0	1	1	0	1	0	0	0	0	0
ID848	0	1	1	0	0	0	1	0	0	1	0	0
ID849	0	1	1	0	0	0	0	0	1	1	1	1
ID850	0	1	1	1	0	0	1	0	0	1	0	0
ID851	0	0	1	1	0	1	1	0	1	1	0	1
ID852	0	0	0	0	0	0	0	0	0	0	0	0
ID853	0	0	0	0	0	0	0	0	0	0	0	0
ID854	0	1	1	0	0	1	0	0	0	0	0	1
ID855	0	0	1	1	0	0	0	0	1	0	0	0
ID856	0	0	1	0	0	1	1	0	0	0	0	0
ID857	0	0	0	0	0	0	0	0	0	0	0	0
ID858	0	0	1	0	0	1	0	0	0	1	0	0
ID859	0	1	1	0	0	0	1	0	0	1	1	0
ID860	0	0	1	0	0	0	1	0	1	1	0	0
ID861	0	0	1	0	1	1	0	0	0	0	0	0
ID862	0	0	0	0	0	0	0	0	0	0	0	0
ID863	0	0	0	0	0	0	0	0	0	0	0	0
ID864	0	0	0	0	0	0	0	0	0	0	0	0
ID865	0	0	1	0	0	1	1	0	1	1	0	0
ID866	0	0	1	0	1	0	0	0	0	0	0	0
ID867	0	0	1	1	1	0	1	0	0	0	0	0
ID868	0	1	1	0	0	0	0	0	1	1	0	0
ID869	0	1	1	0	1	0	0	0	1	0	0	1
ID870	0	0	1	1	0	1	0	0	0	0	0	0
ID871	0	0	1	1	1	0	1	0	0	0	0	0
ID872	0	0	0	0	0	0	0	0	1	1	0	0
ID873	0	0	1	1	0	1	1	0	1	1	0	1
ID874	0	0	1	1	0	0	0	0	1	1	0	0
ID875	0	0	0	0	1	0	1	0	0	0	0	0
ID876	0	0	0	0	0	0	0	0	0	0	0	0
ID877	0	0	1	1	0	1	1	0	1	1	0	1
ID878	0	0	0	0	0	0	0	0	0	0	0	0
ID879	0	1	1	1	0	1	1	1	1	1	0	0
ID880	0	0	1	1	1	1	1	0	1	0	0	0
ID881	0	0	1	1	0	0	0	0	0	0	0	0
ID882	0	0	0	1	0	1	1	0	0	0	0	0
ID883	0	0	1	0	0	0	0	0	0	0	0	0
ID884	0	0	0	0	0	0	0	0	0	1	0	0
ID885	0	0	1	0	1	0	0	0	0	0	0	0
ID886	0	0	0	0	1	0	0	0	0	0	0	0
ID887	0	0	1	0	0	0	1	0	1	1	0	0
ID888	0	0	1	1	1	0	0	0	1	1	0	0
ID889	0	0	1	1	0	1	1	1	1	0	1	0
ID890	0	0	1	0	0	0	0	0	0	0	0	0
ID891	0	1	1	1	0	0	1	0	1	0	0	1
ID892	0	1	1	1	0	0	1	0	0	0	0	1
ID893	0	0	1	1	0	1	1	0	1	1	0	1
ID894	0	0	0	0	1	1	1	0	0	0	0	0
ID895	0	0	1	0	0	0	0	0	0	1	0	1
ID896	0	0	0	0	0	0	0	0	0	0	0	0
ID897	0	0	1	0	0	1	1	0	0	0	0	0
ID898	0	1	1	0	0	0	1	0	1	1	0	0
ID899	0	0	1	0	0	0	0	0	1	0	0	0
ID900	0	1	1	1	0	1	1	0	1	1	0	1
ID901	0	0	0	0	0	0	0	0	0	0	0	0
ID902	0	0	1	0	0	0	0	0	1	1	0	0
ID903	0	0	1	1	0	0	1	0	0	0	0	0
ID904	0	0	0	0	0	0	0	0	1	0	0	0
ID905	0	1	1	1	0	1	1	0	1	0	0	0
ID906	0	0	1	1	0	1	0	0	0	0	0	0
ID907	0	0	1	1	0	0	0	0	1	0	0	0
ID908	0	0	1	0	1	0	0	0	1	0	0	0
ID909	0	0	0	0	1	0	1	0	0	0	0	0
ID910	0	0	0	0	0	0	0	0	0	0	0	0
ID911	1	0	1	1	1	1	1	0	1	1	0	0
ID912	0	0	1	1	1	0	0	0	0	1	0	0
ID913	0	0	0	0	0	0	1	0	1	0	0	0
ID914	0	0	1	0	0	0	0	0	0	0	0	0
ID915	0	0	1	0	1	0	0	1	0	0	0	0
ID916	0	0	1	0	1	0	0	0	0	0	0	0
ID917	0	0	1	0	0	0	0	0	1	1	0	0
ID918	0	0	1	1	1	1	1	0	0	1	1	0
ID919	0	0	1	1	1	0	0	0	1	0	0	0
ID920	0	0	1	1	1	0	1	0	0	0	0	0
ID921	0	0	1	0	1	0	1	0	1	1	0	0
ID922	0	0	1	1	0	0	0	0	0	0	0	0
ID923	0	0	1	1	1	0	1	0	1	1	0	0
ID924	0	0	1	0	0	1	1	0	1	0	0	0
ID925	0	0	0	0	0	0	0	0	0	0	0	0
ID926	0	0	0	0	0	0	0	0	0	0	0	0
ID927	0	0	0	0	0	1	0	0	0	0	0	0
ID928	0	0	1	1	1	0	1	0	0	0	0	0
ID929	0	0	1	0	0	0	0	0	1	0	0	0
ID930	0	0	0	0	0	0	1	0	0	0	0	0
ID931	0	0	1	1	0	0	0	0	1	1	0	0
ID932	0	0	1	0	0	0	0	0	0	0	0	0
ID933	0	0	1	0	1	0	1	0	0	1	0	0
ID934	0	0	1	0	0	0	1	0	1	0	0	0
ID935	0	0	0	0	1	0	0	0	0	0	0	0
ID936	0	0	1	0	0	1	0	0	0	0	0	0
ID937	0	0	1	0	0	0	0	0	0	1	0	1
ID938	0	0	0	0	1	0	0	0	1	0	0	0
ID939	1	1	1	1	0	0	0	1	1	1	0	1
ID940	0	0	1	1	1	1	0	1	1	1	0	1
ID941	0	0	1	1	0	1	1	0	0	1	0	0
ID942	0	1	1	1	0	1	1	0	0	1	0	1
ID943	0	0	0	0	0	0	0	0	1	0	0	0
ID944	0	0	1	1	1	0	1	0	0	0	0	0
ID945	0	1	1	0	0	1	1	0	1	0	0	1
ID946	0	0	1	1	0	1	0	0	1	1	0	0
ID947	0	0	1	1	0	0	1	0	1	1	0	0
ID948	0	0	1	0	0	0	1	0	1	1	0	0
ID949	0	0	1	0	0	0	1	0	0	0	0	0
ID950	0	0	1	1	0	1	0	1	0	1	0	1
ID951	0	0	1	1	0	1	1	0	1	1	1	0
ID952	0	0	1	0	0	1	0	0	1	0	0	1
ID953	1	0	1	0	0	0	1	0	0	1	0	0
ID954	0	0	1	0	0	1	1	0	0	0	0	1
ID955	0	0	0	0	0	0	0	0	0	0	0	0
ID956	0	0	1	0	1	1	0	0	0	0	0	0
ID957	0	0	1	1	0	0	0	0	0	0	0	0
ID958	0	0	1	1	0	1	1	0	1	1	0	1
ID959	0	0	1	1	0	1	1	1	1	1	0	0
ID960	0	0	1	0	0	1	0	1	0	1	0	0
ID961	0	0	1	0	1	1	0	0	1	1	0	0
ID962	0	0	1	0	0	0	0	0	1	0	0	0
ID963	0	0	1	0	0	0	0	0	0	1	0	1
ID964	0	0	1	1	0	0	0	0	0	0	0	0
ID965	0	0	1	0	0	0	0	0	0	0	0	0
ID966	0	0	1	1	0	0	1	0	0	0	0	0
ID967	0	0	1	0	1	0	0	0	1	1	0	0
ID968	0	0	1	1	0	0	0	0	1	0	0	0
ID969	0	0	1	0	0	0	0	0	0	1	0	0
ID970	0	0	0	0	1	0	0	0	0	0	0	0
ID971	0	0	1	0	1	0	0	0	0	0	0	0
ID972	0	0	1	1	0	1	1	0	1	1	0	1
ID973	0	1	0	0	0	0	1	0	0	1	0	0
ID974	0	0	1	1	0	0	1	0	0	0	0	0
ID975	0	0	1	0	0	1	0	0	0	0	0	0
ID976	0	1	0	0	0	0	1	0	1	1	0	0
ID977	0	0	0	0	0	0	0	0	1	0	0	0
ID978	0	0	1	1	0	1	1	1	0	1	0	0
ID979	0	0	1	0	0	0	1	0	0	0	0	0
ID980	0	0	1	1	0	1	1	0	1	1	0	1
ID981	0	1	1	1	1	1	1	0	0	1	0	1
ID982	0	1	1	1	1	1	1	0	1	1	0	0
ID983	0	0	0	0	1	1	1	0	0	1	0	0
ID984	1	0	1	1	0	0	1	1	1	1	1	0
ID985	0	0	1	0	0	1	1	0	0	0	0	0
ID986	0	0	1	1	1	1	0	0	0	0	1	0
ID987	0	0	1	0	0	0	0	0	0	0	0	0
ID988	0	0	0	0	1	0	1	0	0	0	1	0
ID989	1	0	1	1	0	0	1	1	1	1	0	0
ID990	0	1	1	1	1	0	0	0	1	1	0	0
ID991	0	0	0	0	0	0	0	0	1	0	0	0
ID992	0	0	0	0	0	1	1	0	0	0	0	0
ID993	0	0	1	0	0	1	0	0	0	0	0	0
ID994	0	0	1	1	1	0	1	0	0	0	0	0
ID995	0	0	1	1	1	0	1	0	0	0	0	0
ID996	0	0	1	0	0	0	0	0	1	0	0	0
ID997	0	0	0	1	1	0	0	0	0	0	0	0
ID998	0	0	1	1	0	1	0	1	1	0	0	0
ID999	0	1	1	1	0	0	1	0	0	1	0	0
ID1000	0	0	1	1	1	0	1	0	0	0	0	0
ID1001	0	0	1	1	1	0	1	0	0	0	0	0
ID1002	0	0	1	0	0	1	0	0	0	0	0	0
ID1003	0	1	1	0	0	0	0	1	0	0	0	0
ID1004	0	0	0	0	0	0	0	0	0	0	0	0
ID1005	0	0	0	0	1	1	0	0	1	0	0	0
ID1006	0	1	1	1	0	0	1	0	1	1	0	1
ID1007	0	0	0	0	0	0	1	0	0	0	0	0
ID1008	0	0	0	0	0	0	0	0	0	0	0	0
ID1009	0	0	1	0	0	0	0	0	0	1	0	1
ID1010	0	0	0	0	1	0	0	0	0	0	0	0
ID1011	0	0	1	1	1	0	1	0	1	1	1	1
ID1012	0	1	1	1	0	0	1	0	0	0	0	0
ID1013	0	0	0	0	0	0	0	0	0	0	0	0
ID1014	0	0	0	0	0	0	1	0	1	0	0	0
ID1015	0	0	1	0	1	0	1	0	0	0	0	0
ID1016	0	1	1	1	0	0	1	0	0	1	0	0
ID1017	0	0	1	1	1	0	0	0	0	0	0	0
ID1018	0	0	0	1	0	0	0	0	0	0	0	0
ID1019	0	0	1	0	0	0	1	0	1	0	0	0
ID1020	0	0	1	0	0	1	1	1	0	1	0	0
ID1021	0	0	1	0	1	0	1	0	1	1	0	0
ID1022	0	0	1	0	1	0	0	0	1	1	0	0
ID1023	0	0	1	1	0	0	0	0	1	0	0	1
ID1024	0	0	1	0	0	0	0	0	0	1	0	1
ID1025	0	1	1	1	0	0	1	0	1	0	0	0
ID1026	0	0	1	1	0	0	0	0	0	1	0	0
ID1027	0	0	0	0	0	0	0	0	0	0	0	0
ID1028	0	0	1	0	0	0	0	0	1	0	0	0
ID1029	0	0	0	0	0	0	0	0	0	0	0	0
ID1030	0	1	1	0	0	0	0	0	0	0	0	0
ID1031	0	1	1	0	0	0	1	0	1	1	0	0
ID1032	0	0	0	0	0	0	0	0	0	1	0	0
ID1033	0	0	1	1	0	0	0	0	0	1	0	0
ID1034	0	0	1	0	0	0	0	0	1	0	0	0
ID1035	0	1	1	1	0	0	0	0	1	0	0	0
ID1036	0	0	0	0	0	1	1	0	0	1	0	0
ID1037	0	0	1	0	1	0	0	0	0	0	0	0
ID1038	0	0	1	1	0	1	0	0	0	0	0	0
ID1039	0	0	1	0	0	0	0	0	0	0	0	0
ID1040	0	0	0	0	0	1	1	0	1	1	0	1
ID1041	0	0	1	0	0	1	0	0	0	0	0	0
ID1042	0	0	0	0	1	0	1	0	1	0	0	0
ID1043	0	1	1	1	0	1	1	0	1	0	0	1
ID1044	0	0	0	0	1	0	0	0	0	0	0	0
ID1045	0	0	1	1	0	1	0	0	1	1	0	0
ID1046	0	0	1	0	0	1	1	0	1	0	0	0
ID1047	0	0	1	1	0	1	1	0	1	1	0	0
ID1048	0	0	0	0	0	1	1	0	0	0	0	0
ID1049	0	0	1	1	1	0	1	0	0	1	0	0
ID1050	0	1	1	1	0	1	1	1	1	1	0	0
ID1051	0	0	1	1	0	0	0	0	0	1	0	0
ID1052	0	0	1	0	0	1	0	0	1	1	0	0
ID1053	0	0	1	0	0	0	0	0	1	0	0	0
ID1054	0	0	0	0	1	0	0	0	0	1	0	0
ID1055	0	0	1	0	1	1	0	0	0	1	0	0
ID1056	0	0	0	0	0	0	0	0	1	0	0	0
ID1057	0	0	1	0	1	0	0	0	0	0	0	0
ID1058	0	0	1	0	0	0	0	0	1	1	0	0
ID1059	0	0	1	1	0	1	1	0	1	1	0	1
ID1060	0	1	1	1	0	0	0	0	1	0	0	0
ID1061	0	0	1	1	0	0	1	0	1	0	0	0
ID1062	0	0	1	0	0	0	0	0	1	0	0	0
ID1063	0	0	0	0	1	1	1	0	0	0	0	0
ID1064	0	0	0	1	0	1	1	0	1	0	0	0
ID1065	0	0	0	0	0	0	1	0	0	0	0	0
ID1066	0	0	1	0	0	0	0	0	0	0	0	0
ID1067	0	1	1	1	1	0	1	1	1	0	0	1
ID1068	0	1	0	1	0	1	1	0	1	1	0	0
ID1069	0	1	1	0	1	0	1	0	0	0	0	0
ID1070	0	1	0	0	0	0	1	0	0	0	0	0
ID1071	0	0	1	1	0	0	0	0	0	0	0	1
ID1072	0	0	0	0	0	0	0	0	0	0	0	0
ID1073	1	0	1	1	1	0	1	1	1	1	0	0
ID1074	0	1	1	1	0	0	1	0	1	0	0	1
ID1075	0	1	1	1	0	1	1	0	0	1	0	1
ID1076	0	0	1	0	0	1	0	0	0	0	0	0
ID1077	0	0	1	1	0	0	1	1	1	0	0	0
ID1078	0	0	0	1	0	0	1	0	0	1	0	0
ID1079	0	0	0	0	0	0	1	0	0	1	0	0
ID1080	0	0	1	0	0	1	1	0	1	1	0	0
ID1081	0	0	0	0	0	0	1	0	0	0	0	0
ID1082	0	1	1	1	0	0	1	0	1	1	0	0
ID1083	0	0	1	0	0	0	0	0	0	0	1	0
ID1084	0	0	1	0	0	0	1	0	0	0	0	0
ID1085	0	1	1	0	0	0	1	0	0	0	0	0
ID1086	0	0	0	0	0	0	0	0	0	0	0	0
ID1087	0	1	1	1	0	0	0	0	1	0	0	1
ID1088	0	0	1	0	0	0	1	0	0	0	0	0
ID1089	1	0	1	1	0	0	1	0	1	1	0	1
ID1090	1	1	1	0	1	0	0	0	1	1	0	0
ID1091	0	0	0	1	1	1	1	0	1	1	0	0
ID1092	0	0	1	1	1	0	0	0	1	0	0	0
ID1093	0	0	1	0	1	0	0	0	0	0	0	0
ID1094	0	0	1	0	0	0	0	0	0	0	0	0
ID1095	0	0	1	0	0	1	0	0	0	0	0	0
ID1096	0	0	0	1	0	0	0	0	0	0	0	0
ID1097	0	0	0	1	0	0	1	0	0	0	0	1
ID1098	0	0	1	0	0	0	0	0	0	0	0	0
ID1099	0	0	1	0	0	0	0	0	0	0	0	0
ID1100	0	0	0	0	0	1	0	0	0	0	0	0
ID1101	0	0	0	1	0	0	1	0	0	1	0	0
ID1102	0	0	0	0	0	1	1	0	0	0	0	0
ID1103	0	0	1	0	0	0	1	0	1	0	0	0
ID1104	0	0	1	0	0	0	0	1	1	0	0	0
ID1105	0	0	0	0	0	0	1	1	1	1	0	0
ID1106	0	0	0	1	0	0	0	0	1	0	0	0
ID1107	0	1	1	0	0	0	1	0	0	1	0	0
ID1108	0	0	0	0	0	0	0	0	0	0	0	0
ID1109	0	0	0	0	0	0	0	0	1	1	0	0
ID1110	0	0	1	1	0	1	1	0	0	0	0	0
ID1111	0	0	0	0	0	0	0	0	0	0	0	0
ID1112	0	0	0	0	0	0	0	0	0	0	0	0
ID1113	0	0	1	0	0	0	0	0	0	0	0	0
ID1114	0	0	1	0	1	0	1	0	1	1	0	1
ID1115	0	0	1	0	0	0	0	0	0	0	0	0
ID1116	0	0	1	1	1	0	0	0	0	0	0	0
ID1117	0	1	1	0	0	0	1	0	0	0	0	0
ID1118	0	0	1	1	0	0	0	0	1	1	0	0
ID1119	0	1	1	0	0	1	1	0	0	0	0	0
ID1120	0	0	1	0	1	1	0	0	0	1	0	0
ID1121	0	0	1	1	0	1	0	0	0	1	1	1
ID1122	0	1	1	1	0	1	1	0	1	0	1	0
ID1123	0	0	1	1	0	0	0	0	1	0	0	0
ID1124	1	1	0	0	0	0	0	0	0	0	1	0
ID1125	0	0	1	0	0	0	1	0	0	0	0	0
ID1126	0	0	1	0	0	0	1	0	0	1	0	0
ID1127	0	1	1	1	1	1	0	1	1	0	0	0
ID1128	0	0	1	0	0	1	1	0	0	0	0	0
ID1129	0	0	1	1	1	1	1	0	1	1	0	0
ID1130	0	0	1	1	1	0	0	0	0	0	0	0
ID1131	0	0	1	0	0	0	0	0	0	1	0	1
ID1132	0	0	1	0	0	1	1	0	0	0	0	0
ID1133	0	0	0	0	0	1	0	0	0	0	0	0
ID1134	0	0	1	1	1	0	0	0	0	1	0	0
ID1135	0	0	1	0	0	0	0	0	0	1	0	1
ID1136	0	0	0	0	1	1	1	0	0	0	0	0
ID1137	0	0	1	1	0	0	0	0	0	0	0	0
ID1138	0	0	1	1	0	0	0	0	0	0	0	0
ID1139	0	1	1	1	0	0	1	0	0	1	0	1
ID1140	0	0	1	1	0	0	0	0	0	1	0	0
ID1141	0	1	1	1	1	0	1	0	0	0	0	0
ID1142	0	1	1	1	1	0	0	0	0	0	0	0
ID1143	0	1	1	1	0	1	1	0	1	1	0	0
ID1144	0	1	0	1	0	0	0	0	1	1	1	0
ID1145	0	0	1	0	0	0	1	0	1	0	0	0
ID1146	0	1	0	0	0	0	1	0	1	1	0	0
ID1147	0	1	0	0	0	1	1	0	1	1	0	0
ID1148	0	1	1	1	1	1	1	0	1	1	0	1
ID1149	0	0	1	0	0	0	1	0	0	0	0	0
ID1150	0	0	1	0	0	0	0	0	1	0	1	0
ID1151	0	0	0	0	0	0	0	0	0	0	0	0
ID1152	0	0	1	0	0	0	0	0	0	0	0	0
ID1153	0	0	0	0	0	0	0	0	0	0	0	0
ID1154	0	0	1	1	1	0	1	0	0	0	0	0
ID1155	0	0	1	1	1	0	0	0	1	0	0	0
ID1156	0	0	1	0	0	1	0	0	0	1	0	0
ID1157	0	0	1	1	0	1	1	0	1	1	0	0
ID1158	0	0	1	1	0	0	1	0	0	0	0	0
ID1159	0	0	1	0	0	0	1	0	0	0	0	0
ID1160	0	0	0	1	1	0	1	0	1	0	0	0
ID1161	0	0	0	0	1	0	0	0	0	0	0	0
ID1162	0	1	1	0	1	0	0	0	1	1	0	0
ID1163	0	0	1	1	0	0	1	0	1	1	0	1
ID1164	0	1	1	0	0	1	0	0	1	1	0	1
ID1165	0	0	0	0	0	0	1	0	1	1	0	0
ID1166	0	0	1	0	0	0	1	0	1	0	0	0
ID1167	0	0	1	0	0	0	0	0	0	1	0	0
ID1168	0	0	1	0	1	1	0	0	1	0	0	0
ID1169	0	1	0	0	0	0	0	0	0	1	0	0
ID1170	0	0	1	0	0	0	0	0	1	0	0	0
ID1171	0	0	1	0	0	0	1	0	0	0	0	0
ID1172	0	0	1	0	0	1	0	0	1	1	0	0
ID1173	0	0	1	0	1	0	0	0	1	0	0	0
ID1174	0	0	1	0	0	0	0	0	0	0	0	0
ID1175	0	0	1	1	1	0	1	0	0	1	1	0
ID1176	0	0	1	0	0	0	1	0	0	0	0	0
ID1177	0	0	1	0	0	0	0	0	0	0	0	0
ID1178	0	0	0	1	1	0	1	0	0	0	0	0
ID1179	0	0	1	0	0	0	1	0	1	0	0	0
ID1180	0	0	0	0	0	0	0	0	0	0	0	0
ID1181	0	1	1	0	0	0	1	0	1	1	0	1
ID1182	0	0	1	0	1	0	0	0	0	0	0	0
ID1183	0	1	1	1	0	1	1	0	1	1	0	1
ID1184	0	0	1	0	0	0	0	0	0	0	0	0
ID1185	1	1	0	1	0	1	1	0	1	0	0	0
ID1186	0	0	1	1	0	0	1	0	1	1	0	1
ID1187	1	0	0	0	0	0	0	0	1	0	0	0
ID1188	0	0	1	1	1	1	1	0	1	1	0	0
ID1189	0	0	1	0	1	1	1	0	0	0	0	0
ID1190	0	0	0	0	0	0	1	0	0	0	0	0
ID1191	0	1	1	1	1	1	1	1	1	1	0	1
ID1192	0	0	1	0	0	0	1	0	1	0	0	0
ID1193	0	1	1	1	0	0	0	1	1	1	0	0
ID1194	0	0	1	0	0	0	0	0	0	0	0	1
ID1195	0	0	1	0	0	1	0	0	1	0	0	0
ID1196	0	0	1	1	1	1	0	0	1	0	0	0
ID1197	0	0	0	0	0	0	0	0	0	0	0	0
ID1198	0	0	0	0	0	0	0	0	1	1	0	0
ID1199	0	0	1	0	0	0	0	0	1	0	0	0
ID1200	0	0	1	1	0	0	1	0	1	0	0	0
ID1201	0	0	1	0	0	0	1	0	0	0	0	0
ID1202	0	1	1	1	0	0	1	0	1	1	0	0
ID1203	0	0	1	0	1	0	0	0	1	0	0	0
ID1204	0	0	1	1	0	0	1	0	1	1	0	0
ID1205	0	1	1	1	0	1	1	0	1	1	0	1
ID1206	0	0	0	0	0	0	0	0	1	0	0	0
ID1207	0	0	1	0	0	0	1	0	0	1	0	0
ID1208	0	0	0	0	0	0	1	0	0	0	0	0
ID1209	0	0	0	0	0	0	0	0	0	0	0	0
ID1210	0	0	1	0	0	0	1	0	0	0	0	0
ID1211	0	0	1	0	0	0	0	0	0	0	0	0
ID1212	0	0	1	1	0	0	1	0	1	0	0	0
ID1213	0	1	0	0	0	0	0	0	1	1	0	0
ID1214	0	1	1	0	0	0	0	0	1	1	0	0
ID1215	1	0	1	1	1	0	1	0	1	1	0	0
ID1216	0	0	1	1	1	0	0	0	1	0	0	0
ID1217	1	1	1	1	0	0	1	0	1	0	0	1
ID1218	0	0	1	0	1	0	0	0	0	1	0	0
ID1219	0	0	1	0	0	0	1	0	1	0	0	0
ID1220	0	0	1	0	0	0	0	0	0	1	0	0
ID1221	0	0	1	1	1	0	0	0	0	0	0	0
ID1222	0	0	1	0	0	0	0	0	0	0	0	0
ID1223	0	0	1	0	0	1	1	0	1	0	0	0
ID1224	0	0	1	1	1	0	1	0	0	0	0	0
ID1225	0	0	0	0	0	0	0	0	0	0	0	0
ID1226	0	1	1	1	1	0	0	1	1	1	0	0
ID1227	0	0	1	0	0	0	0	0	0	0	0	0
ID1228	0	1	1	1	1	1	1	0	0	1	1	1
ID1229	0	0	1	0	0	0	0	0	1	1	0	0
ID1230	0	0	1	1	0	0	1	1	1	1	0	1
ID1231	0	1	1	1	1	1	1	0	1	1	0	1
ID1232	0	0	1	0	0	0	0	0	0	1	0	0
ID1233	0	0	1	1	1	0	0	0	0	1	0	0
ID1234	0	1	1	1	0	1	1	0	1	1	0	0
ID1235	0	0	1	0	0	0	0	0	1	1	0	0
ID1236	0	0	1	1	0	0	1	0	1	0	0	0
ID1237	0	0	1	0	0	1	0	0	0	1	0	0
ID1238	0	1	1	1	0	1	1	0	1	1	0	1
ID1239	0	0	0	1	0	0	0	0	0	0	0	0
ID1240	0	0	1	0	0	0	0	0	0	0	0	0
ID1241	0	1	1	1	1	0	1	0	1	1	0	0
ID1242	0	0	0	1	1	1	0	0	0	0	0	1
ID1243	0	0	1	0	1	0	0	0	0	0	0	0
ID1244	0	0	1	1	1	1	0	0	1	1	0	0
ID1245	0	0	1	0	1	0	1	0	1	1	0	0
ID1246	0	1	1	1	1	1	1	0	0	1	0	0
ID1247	0	0	0	0	0	0	0	0	1	0	0	0
ID1248	1	0	1	0	1	1	1	0	0	0	0	0
ID1249	0	0	0	0	0	0	0	1	1	1	0	1
ID1250	0	0	0	0	0	0	1	1	1	1	0	0
ID1251	0	0	1	0	0	0	0	0	0	0	0	0
ID1252	0	0	1	0	1	0	1	0	0	0	0	0
ID1253	0	0	1	0	0	0	1	0	0	0	0	0
ID1254	0	0	0	0	0	0	0	0	1	1	0	0
ID1255	0	1	1	1	0	0	0	0	0	0	0	0
ID1256	0	1	1	0	0	0	1	0	1	1	0	0
ID1257	0	0	0	0	0	0	0	0	0	1	0	0
ID1258	0	1	1	1	0	1	1	0	1	0	1	0
ID1259	0	0	1	0	0	0	0	0	0	0	0	0
ID1260	0	0	1	0	1	0	0	0	0	1	0	0
ID1261	0	1	1	1	1	0	1	0	0	1	0	1
ID1262	0	0	1	0	0	0	0	0	0	0	0	0
ID1263	0	0	1	0	0	0	0	0	0	0	0	0
ID1264	0	0	0	0	1	1	1	0	0	0	0	0
ID1265	0	0	1	1	1	0	0	0	1	1	0	0
ID1266	0	0	1	0	0	0	1	0	0	0	0	0
ID1267	0	0	1	1	1	0	1	0	0	0	0	0
ID1268	0	1	1	1	1	1	1	0	1	1	0	0
ID1269	0	0	1	0	0	1	1	0	1	0	0	0
ID1270	0	0	0	1	0	0	1	0	0	0	0	0
ID1271	0	0	1	0	0	0	0	0	0	1	0	1
ID1272	0	0	1	0	0	0	1	0	1	1	0	1
ID1273	0	1	1	1	0	0	1	0	1	1	0	1
ID1274	0	0	1	1	0	0	0	0	0	0	0	0
ID1275	0	0	1	0	0	1	1	0	1	1	0	0
ID1276	0	0	1	1	0	0	1	0	1	0	0	1
ID1277	0	0	1	0	0	0	0	0	0	1	0	1
ID1278	0	0	0	1	0	0	1	0	0	1	0	0
ID1279	0	0	1	0	0	0	0	0	0	1	0	1
ID1280	0	0	0	0	0	0	0	0	1	0	0	0
ID1281	0	0	1	0	0	0	0	0	1	1	0	0
ID1282	0	1	1	1	0	1	1	0	1	0	1	0
ID1283	0	0	1	0	0	0	0	0	0	1	0	1
ID1284	0	0	0	1	0	0	1	0	0	1	0	0
ID1285	0	1	1	1	0	0	0	0	1	0	1	0
ID1286	0	0	1	0	0	0	0	0	0	1	0	1
ID1287	0	0	1	1	0	1	1	0	1	1	0	1
ID1288	0	1	1	1	0	0	0	0	1	1	0	0
ID1289	0	1	0	0	0	0	1	0	1	1	0	0
ID1290	0	0	0	1	1	0	1	0	0	1	0	0
ID1291	0	1	1	1	0	0	0	0	0	1	0	0
ID1292	0	0	1	0	0	0	0	0	0	1	0	1
ID1293	0	0	1	0	1	1	0	1	0	0	0	0
ID1294	0	1	1	0	0	0	0	0	0	1	0	0
ID1295	0	0	1	0	0	0	0	0	0	1	0	1
ID1296	0	0	1	0	1	0	1	0	0	0	0	1
ID1297	0	0	1	0	0	0	0	0	0	1	0	1
ID1298	0	0	0	0	0	1	1	0	1	0	0	0
ID1299	0	0	0	0	1	0	0	0	0	0	0	0
ID1300	0	0	1	0	0	0	0	0	0	1	0	1
ID1301	0	0	1	0	0	0	1	0	1	1	0	0
ID1302	0	1	1	1	0	0	1	0	1	1	0	0
ID1303	0	0	0	0	0	0	0	0	0	0	0	0
ID1304	0	0	1	1	0	0	1	0	0	0	0	0
ID1305	0	1	1	1	0	0	1	0	1	0	0	0
ID1306	0	0	0	0	0	0	1	0	0	1	0	0
ID1307	0	0	1	0	0	1	0	0	1	0	0	0
ID1308	0	0	0	0	0	0	0	0	0	0	0	0
ID1309	0	0	0	1	0	0	0	0	0	0	0	0
ID1310	0	0	0	0	1	0	0	0	0	0	1	0
ID1311	0	0	1	1	1	1	0	0	0	1	0	0
ID1312	0	0	1	0	1	0	0	0	0	0	0	0
ID1313	0	0	1	1	1	0	0	0	0	0	0	0
ID1314	0	0	0	0	1	0	0	1	0	0	0	0
ID1315	0	0	0	0	1	0	0	0	0	1	0	0
ID1316	0	0	0	0	0	0	0	0	0	0	0	0
ID1317	0	0	0	0	0	0	0	0	0	0	0	0
ID1318	0	0	0	0	0	0	0	0	0	0	0	0
ID1319	0	0	0	1	0	0	0	0	0	0	0	0
ID1320	0	0	1	1	1	0	1	0	1	1	0	0
ID1321	0	0	1	1	1	0	1	0	1	0	0	1
ID1322	0	1	1	1	1	0	1	0	0	0	0	0
ID1323	0	0	0	0	0	0	1	0	0	0	0	0
ID1324	0	0	1	0	0	1	1	0	1	1	0	1
ID1325	0	0	1	0	0	0	0	0	1	1	0	0
ID1326	0	0	1	0	0	0	0	0	0	0	0	0
ID1327	0	0	1	1	1	0	1	0	0	0	0	0
ID1328	0	1	1	0	0	0	0	0	1	0	0	0
ID1329	0	0	0	0	0	1	1	0	1	1	0	0
ID1330	0	0	1	0	0	0	0	0	1	0	0	0
ID1331	0	0	0	0	0	0	1	0	1	1	0	1
ID1332	0	0	1	1	1	0	0	0	1	1	0	0
ID1333	0	0	1	1	0	1	0	0	0	0	0	0
ID1334	0	0	1	1	0	1	1	0	0	0	0	0
ID1335	0	0	1	1	1	0	1	0	1	1	0	0
ID1336	0	0	0	0	0	0	0	0	0	1	0	0
ID1337	0	0	1	0	1	0	1	0	0	0	0	0
ID1338	0	1	1	1	1	1	1	0	1	1	0	0
ID1339	0	1	0	0	0	0	0	0	1	0	0	0
ID1340	0	0	0	0	0	0	0	0	0	0	0	0
ID1341	0	0	1	0	0	0	1	0	0	1	0	0
ID1342	0	0	1	0	1	0	0	0	0	0	0	0
ID1343	0	0	0	0	1	0	1	0	0	0	0	0
ID1344	0	0	1	0	0	0	0	0	0	0	0	0
ID1345	0	0	1	1	0	0	0	0	1	0	0	0
ID1346	0	0	0	0	0	0	0	0	0	0	0	0
ID1347	0	1	1	0	0	1	1	0	1	1	0	0
ID1348	0	0	1	1	1	1	0	0	1	0	0	0
ID1349	0	0	1	1	1	0	0	0	0	0	0	0
ID1350	0	0	1	0	0	0	1	0	0	0	0	0
ID1351	0	0	1	0	0	0	1	0	0	0	0	0
ID1352	0	1	1	1	0	0	1	0	1	0	0	0
ID1353	0	0	1	0	0	0	0	0	0	0	0	0
ID1354	0	0	1	0	0	0	1	0	0	0	0	0
ID1355	0	0	0	1	0	1	1	0	1	0	0	0
ID1356	0	0	1	0	0	0	0	0	0	0	0	0
ID1357	0	0	1	1	1	0	1	0	0	1	0	0
ID1358	0	0	0	1	0	0	1	0	0	0	0	0
ID1359	0	0	1	0	1	0	1	0	0	1	0	0
ID1360	0	0	1	1	1	0	0	0	0	0	0	0
ID1361	0	0	1	0	0	0	1	0	0	0	0	0
ID1362	0	0	1	1	1	0	1	0	0	0	0	0
ID1363	0	0	1	1	0	0	0	0	0	0	0	0
ID1364	0	0	1	1	1	0	1	0	0	1	1	0
ID1365	0	1	1	1	1	0	0	0	1	0	0	1
ID1366	0	0	1	0	0	1	0	0	0	0	0	0
ID1367	0	0	1	0	0	1	1	0	1	1	0	0
ID1368	0	1	1	0	0	1	1	0	0	1	0	0
ID1369	0	1	1	1	0	1	1	0	1	1	0	0
ID1370	0	0	0	0	0	0	0	0	0	0	0	0
ID1371	0	0	1	0	0	0	0	0	0	0	0	0
ID1372	0	0	0	0	0	0	0	0	1	1	0	0
ID1373	0	0	0	0	0	0	0	0	0	0	0	0
ID1374	0	0	1	1	1	0	1	0	0	0	0	0
ID1375	0	0	1	1	1	0	1	0	0	0	0	0
ID1376	0	0	1	0	1	0	1	0	1	1	0	1
ID1377	0	1	1	1	0	0	1	0	1	0	0	0
ID1378	0	0	1	0	1	0	0	0	0	0	0	0
ID1379	0	0	1	0	0	0	0	0	1	0	0	1
ID1380	0	0	0	0	0	0	0	0	0	1	0	0
ID1381	0	0	1	1	0	0	0	0	1	1	0	0
ID1382	0	0	0	0	1	1	0	0	0	0	0	0
ID1383	0	1	1	0	0	1	1	0	1	1	0	0
ID1384	0	0	1	0	0	0	0	0	0	1	0	0
ID1385	0	0	1	1	0	1	1	0	1	1	0	0
ID1386	0	0	1	0	1	1	1	0	1	0	0	1
ID1387	0	0	1	0	0	0	0	0	0	0	0	0
ID1388	1	0	0	1	0	0	1	0	1	1	0	1
ID1389	0	0	0	1	1	0	1	0	0	0	1	0
ID1390	0	0	1	0	1	0	0	0	0	1	0	0
ID1391	0	0	1	0	0	1	0	0	0	0	0	1
ID1392	0	0	1	1	1	1	1	0	1	1	0	0
ID1393	0	0	0	1	0	0	1	0	1	0	0	0
ID1394	0	0	1	0	0	0	0	0	1	0	0	0
ID1395	0	0	1	0	0	0	0	0	0	0	0	0
ID1396	0	0	0	0	0	1	0	0	1	1	0	0
ID1397	0	0	1	0	0	0	1	0	1	1	1	0
ID1398	0	0	1	0	0	0	1	0	0	0	1	0
ID1399	0	0	1	0	1	1	0	0	1	0	0	0
ID1400	0	0	0	0	1	0	0	0	0	0	0	0
ID1401	0	0	1	1	1	0	1	0	0	0	0	0
ID1402	0	1	0	0	1	1	1	0	1	0	0	0
