# Supplementary material for: International Comparative Study on PISA Mathematics Achievement Test Based on Cognitive Diagnostic Models
Source: Front Psychol. 2020 Sep 9;11:2230. doi: 10.3389/fpsyg.2020.02230 (PMC7509072; doi:10.3389/fpsyg.2020.02230)
Supplement: Supplementary file 3 [file Data_Sheet_3.CSV]

	Item1	Item2	Item3	Item4	Item5	Item6	Item7	Item8	Item9	Item10	Item11	Item12
ID1	1	1	1	1	1	1	1	0	1	1	0	0
ID2	1	0	1	1	1	0	0	0	1	1	0	1
ID3	0	0	1	0	1	0	0	0	0	0	0	1
ID4	0	0	1	0	1	0	1	0	1	0	0	1
ID5	0	1	1	1	1	1	0	0	1	1	0	0
ID6	1	0	1	0	0	0	1	0	0	1	0	1
ID7	0	1	1	0	0	0	0	0	1	0	0	0
ID8	0	1	0	1	1	1	0	1	1	1	0	1
ID9	1	0	0	1	1	1	0	1	1	1	0	1
ID10	1	0	1	1	1	1	1	1	0	1	0	1
ID11	1	1	1	1	1	1	1	1	1	1	0	0
ID12	0	0	1	1	1	0	0	0	1	1	0	1
ID13	1	0	1	1	1	1	0	0	1	0	0	1
ID14	0	0	1	1	1	1	1	0	1	1	0	1
ID15	1	0	1	1	1	1	1	1	1	1	1	1
ID16	1	0	1	1	1	1	1	0	1	1	0	1
ID17	0	0	1	1	1	1	0	0	1	1	0	0
ID18	1	0	1	1	1	0	1	0	1	1	0	0
ID19	0	1	0	1	1	1	1	0	0	1	0	1
ID20	0	0	1	1	1	1	1	0	1	0	0	0
ID21	1	0	1	1	0	1	1	0	1	1	0	1
ID22	0	0	1	1	1	0	1	0	1	0	0	1
ID23	0	0	1	1	0	1	0	0	0	0	0	0
ID24	1	0	1	1	1	1	1	0	1	0	0	0
ID25	0	0	1	1	1	0	1	0	0	0	0	0
ID26	1	1	1	1	0	1	0	0	0	1	0	1
ID27	1	0	1	0	1	1	0	0	1	0	0	0
ID28	1	0	1	1	1	1	1	0	1	1	0	0
ID29	0	0	1	1	1	0	0	0	0	0	0	0
ID30	1	0	1	1	0	1	1	0	1	1	0	1
ID31	1	0	1	0	1	0	0	0	0	0	0	0
ID32	0	0	1	0	1	1	1	0	1	1	0	1
ID33	0	1	1	1	1	1	1	0	1	1	0	1
ID34	0	0	1	0	0	0	1	0	0	0	0	0
ID35	0	0	0	0	1	0	0	0	1	0	0	0
ID36	0	0	1	1	1	1	0	0	1	1	0	0
ID37	0	0	1	1	0	0	0	0	0	0	0	0
ID38	1	0	1	0	1	1	1	0	0	1	0	0
ID39	1	0	1	1	1	0	0	0	1	1	0	0
ID40	0	0	1	1	1	0	0	0	1	1	0	1
ID41	0	0	1	1	1	1	1	0	0	1	0	1
ID42	0	0	1	1	1	1	1	1	1	1	0	1
ID43	1	0	0	1	1	1	1	1	1	1	0	1
ID44	0	0	1	0	1	1	1	0	1	1	0	0
ID45	1	0	1	0	1	0	0	0	0	0	0	0
ID46	0	0	1	0	0	0	0	0	0	0	0	0
ID47	0	0	1	1	1	1	1	0	0	0	0	0
ID48	0	0	1	1	1	1	0	0	0	0	0	0
ID49	0	0	1	1	0	0	0	0	0	0	0	0
ID50	1	1	1	1	1	0	1	0	1	1	0	1
ID51	1	1	1	1	1	1	1	0	1	0	0	0
ID52	1	1	1	0	0	1	0	0	1	1	0	1
ID53	1	0	1	1	1	0	0	0	1	1	0	1
ID54	1	0	1	1	1	1	0	1	1	0	1	0
ID55	1	1	1	1	1	1	1	1	1	1	1	1
ID56	0	0	0	0	0	0	0	0	0	0	0	0
ID57	0	0	1	1	1	0	0	0	0	1	0	0
ID58	1	0	1	1	1	1	1	0	1	1	0	1
ID59	0	0	1	0	0	0	0	0	0	0	0	0
ID60	1	0	1	1	1	0	0	0	0	1	0	1
ID61	0	0	1	1	0	1	1	0	0	0	0	0
ID62	1	0	0	1	1	0	0	0	1	0	0	0
ID63	0	0	1	1	1	0	1	0	0	0	0	0
ID64	1	0	1	1	1	0	0	0	0	1	0	1
ID65	1	1	1	1	1	1	0	0	1	1	0	1
ID66	0	0	1	1	0	1	1	0	0	0	0	0
ID67	1	0	1	1	1	1	0	0	1	1	0	1
ID68	0	0	1	1	1	1	1	0	1	0	0	0
ID69	1	0	1	1	1	1	1	0	1	1	0	1
ID70	0	0	1	0	1	0	1	0	0	1	0	1
ID71	0	0	1	1	1	0	1	1	1	1	0	1
ID72	1	1	1	1	1	1	1	0	1	1	1	0
ID73	1	1	1	1	1	1	1	0	1	1	0	1
ID74	1	1	1	1	1	1	1	1	1	1	1	1
ID75	0	0	1	0	0	0	1	0	0	0	0	0
ID76	1	0	1	1	1	1	1	0	1	1	0	1
ID77	1	0	1	1	1	1	1	1	1	1	0	1
ID78	0	0	1	1	1	0	1	0	0	0	0	0
ID79	0	0	1	1	1	0	0	1	1	1	0	1
ID80	1	1	1	1	1	1	1	0	1	0	0	1
ID81	1	0	1	1	0	1	1	0	1	1	0	1
ID82	1	1	1	1	1	1	1	0	1	1	0	1
ID83	1	0	1	1	1	1	1	0	1	1	0	0
ID84	0	0	1	1	1	0	0	0	0	0	0	0
ID85	1	0	1	1	1	1	1	0	1	1	0	1
ID86	1	1	1	1	1	1	1	1	1	1	0	1
ID87	1	0	1	1	0	1	0	0	1	1	0	0
ID88	0	0	1	0	0	1	0	0	1	0	0	0
ID89	1	0	1	0	0	1	0	0	1	0	1	0
ID90	0	0	1	1	1	1	0	0	0	1	0	0
ID91	1	0	1	1	1	1	0	0	1	0	0	0
ID92	0	0	1	1	1	0	0	0	1	1	0	1
ID93	1	0	1	1	1	0	0	0	0	0	0	1
ID94	1	1	1	1	1	0	0	0	0	1	0	1
ID95	1	1	1	1	1	1	1	1	1	1	0	1
ID96	0	0	1	1	0	1	0	0	1	1	0	0
ID97	0	0	1	1	1	0	1	0	0	0	0	1
ID98	1	0	1	1	1	0	1	1	0	0	0	0
ID99	1	1	1	1	1	1	1	0	1	1	0	1
ID100	1	1	1	1	1	1	1	1	1	1	0	1
ID101	0	0	1	0	1	0	0	0	0	0	0	0
ID102	1	0	1	1	1	1	0	0	0	1	0	1
ID103	0	0	1	0	0	0	0	0	0	0	0	0
ID104	0	0	1	1	1	1	1	0	1	1	0	1
ID105	0	1	1	1	1	1	1	1	1	1	0	1
ID106	0	1	1	1	1	1	1	0	0	1	0	1
ID107	0	1	1	1	1	1	1	0	1	1	0	0
ID108	1	1	1	1	1	1	1	0	1	1	1	1
ID109	0	0	1	1	1	0	0	0	0	0	0	1
ID110	0	0	1	1	1	0	0	0	0	1	0	1
ID111	1	1	0	1	1	1	1	1	1	1	0	0
ID112	0	0	1	1	1	1	0	1	1	0	0	1
ID113	0	0	1	1	0	0	1	0	0	0	0	0
ID114	1	1	1	1	1	1	1	0	1	1	0	1
ID115	1	0	0	1	1	0	0	0	1	0	0	0
ID116	0	0	1	1	1	1	1	0	1	0	0	0
ID117	0	0	0	0	1	0	0	0	0	0	0	1
ID118	0	0	1	1	1	0	0	0	0	0	0	0
ID119	0	0	1	1	1	1	0	1	1	1	0	0
ID120	1	0	1	0	1	0	1	0	0	0	0	1
ID121	1	0	1	1	1	1	1	1	1	1	0	1
ID122	0	0	1	0	1	1	0	0	1	1	0	1
ID123	0	0	1	0	1	0	1	0	0	0	0	0
ID124	1	1	1	1	1	1	0	0	1	0	0	1
ID125	0	0	1	0	1	0	0	0	0	0	0	0
ID126	0	0	1	1	0	0	0	0	0	0	0	0
ID127	1	1	1	1	1	1	1	0	1	1	0	1
ID128	0	0	1	0	1	0	0	1	0	0	0	0
ID129	0	0	0	0	1	1	0	0	0	0	0	0
ID130	0	0	0	0	1	0	0	0	0	0	0	0
ID131	0	0	1	0	1	0	0	0	0	0	0	0
ID132	1	1	1	1	1	1	1	1	0	1	0	0
ID133	1	0	1	1	1	1	1	1	0	1	0	1
ID134	1	0	1	1	1	1	1	0	0	0	0	0
ID135	0	0	1	1	1	0	0	0	1	0	0	0
ID136	1	0	1	1	1	0	1	0	1	1	1	1
ID137	0	1	1	1	1	1	0	0	1	1	0	1
ID138	1	0	1	1	1	1	1	1	1	1	0	1
ID139	0	0	1	0	0	0	1	0	0	0	0	0
ID140	0	0	0	0	0	1	1	0	1	0	0	0
ID141	1	0	1	1	0	1	0	0	0	0	0	0
ID142	0	1	0	1	1	0	1	1	1	0	0	0
ID143	0	0	1	1	1	0	1	0	0	0	0	0
ID144	0	0	1	1	1	1	0	0	0	0	0	0
ID145	1	0	1	1	1	0	0	0	0	0	0	0
ID146	1	1	1	1	0	1	1	0	1	1	0	1
ID147	1	0	1	1	1	1	1	1	1	1	0	1
ID148	0	0	1	1	1	0	1	0	0	1	0	0
ID149	0	0	1	0	1	1	0	0	0	0	0	0
ID150	0	0	0	1	1	0	0	0	0	0	0	0
ID151	0	0	0	0	0	1	1	0	0	0	0	0
ID152	1	0	1	1	1	1	0	0	1	0	0	1
ID153	0	0	1	1	1	0	0	0	1	0	0	0
ID154	1	0	1	1	1	1	1	0	1	1	0	1
ID155	0	0	1	1	1	0	1	0	0	0	0	0
ID156	0	0	0	0	1	0	1	0	0	0	0	1
ID157	1	1	1	1	1	1	1	1	1	1	0	1
ID158	0	0	1	1	1	1	0	1	1	0	0	0
ID159	0	0	1	1	1	1	0	0	1	1	0	1
ID160	0	0	1	0	0	0	0	0	0	0	0	0
ID161	0	0	1	1	0	1	1	0	0	0	0	1
ID162	1	0	1	1	1	1	1	0	0	1	0	0
ID163	1	0	1	1	0	1	1	0	1	1	0	1
ID164	1	0	1	0	1	1	0	0	1	1	0	0
ID165	0	0	1	1	1	1	1	0	1	1	0	0
ID166	0	0	1	1	1	0	0	0	0	0	0	0
ID167	0	0	0	1	0	0	0	0	0	0	0	0
ID168	0	0	1	1	1	0	0	0	1	0	0	0
ID169	0	0	0	0	0	0	0	0	0	0	0	1
ID170	1	0	1	1	1	1	1	0	1	1	0	1
ID171	0	0	0	1	1	1	1	0	1	1	0	1
ID172	1	0	1	1	1	1	1	0	0	0	0	0
ID173	0	1	1	1	0	0	1	0	0	1	0	1
ID174	0	0	1	1	1	1	0	0	1	0	0	1
ID175	1	0	1	0	0	0	0	0	1	1	0	1
ID176	1	1	1	1	1	1	1	0	1	0	0	1
ID177	0	0	1	0	1	0	0	0	0	1	0	1
ID178	0	0	1	1	1	0	1	0	1	1	0	0
ID179	1	0	0	1	1	0	1	0	0	1	0	1
ID180	0	0	0	1	1	0	1	0	0	0	0	0
ID181	0	0	1	1	0	1	1	0	1	0	0	0
ID182	1	1	1	1	1	1	0	0	1	1	0	1
ID183	1	0	1	1	1	1	1	0	1	1	0	1
ID184	1	1	1	1	1	1	0	0	1	1	0	1
ID185	0	0	0	0	0	0	0	0	1	1	0	1
ID186	0	0	1	1	1	1	0	0	1	1	0	1
ID187	0	0	0	0	1	0	1	0	1	1	0	0
ID188	0	1	1	1	1	0	1	0	1	1	0	0
ID189	0	0	1	0	1	1	1	1	0	0	0	1
ID190	0	0	1	1	1	0	0	0	1	0	0	0
ID191	1	0	1	1	1	1	0	0	1	1	0	0
ID192	0	0	0	1	1	0	0	0	0	0	0	0
ID193	1	1	1	1	1	1	1	1	1	1	0	1
ID194	1	0	1	1	0	1	1	0	1	0	0	0
ID195	0	1	1	1	1	1	0	0	1	0	0	1
ID196	0	0	1	1	1	1	1	0	1	1	0	0
ID197	1	1	1	1	1	1	0	1	1	1	0	0
ID198	1	0	1	1	0	1	1	0	1	1	0	1
ID199	0	1	1	1	1	1	1	0	1	1	0	1
ID200	1	0	1	0	1	0	1	0	1	1	0	0
ID201	1	1	1	1	1	0	0	0	1	1	0	0
ID202	0	0	1	1	0	1	0	0	1	0	0	0
ID203	1	1	1	1	1	1	1	0	1	1	0	0
ID204	0	1	1	1	1	1	1	0	1	1	0	0
ID205	1	1	1	1	1	1	1	1	1	1	1	1
ID206	1	0	1	1	1	1	1	0	1	0	0	0
ID207	0	0	1	1	1	1	1	0	0	1	0	0
ID208	1	0	1	1	1	1	0	0	1	0	0	0
ID209	1	0	1	1	1	1	1	0	1	0	0	1
ID210	1	0	1	1	1	1	1	0	0	1	0	1
ID211	1	1	1	1	1	1	0	1	1	1	0	1
ID212	1	0	1	1	1	0	1	0	0	1	0	0
ID213	0	0	1	1	0	0	1	0	0	0	0	0
ID214	1	1	1	1	1	1	1	1	1	1	0	1
ID215	1	1	1	1	0	0	1	0	1	1	0	1
ID216	1	0	1	1	1	1	1	0	1	1	0	1
ID217	1	1	1	1	1	0	0	0	1	0	0	1
ID218	0	0	1	1	1	1	1	0	0	0	0	1
ID219	0	0	1	1	1	0	0	0	0	0	0	1
ID220	1	0	0	1	1	0	0	0	0	1	0	1
ID221	1	0	1	1	1	1	0	0	0	1	0	0
ID222	0	0	1	1	0	1	0	0	0	1	0	0
ID223	1	1	1	1	1	1	0	1	1	1	0	1
ID224	1	0	1	1	1	1	1	1	1	0	0	1
ID225	0	0	1	1	0	0	0	0	1	0	0	0
ID226	0	1	1	1	1	1	0	0	0	0	0	0
ID227	0	0	1	1	1	0	1	0	0	0	0	0
ID228	0	0	1	1	0	0	1	0	0	0	0	0
ID229	1	0	1	1	1	1	1	0	1	1	0	0
ID230	0	0	1	1	0	1	0	0	1	0	0	0
ID231	0	0	1	1	1	1	0	0	1	0	0	0
ID232	1	0	1	1	1	1	0	1	1	1	0	1
ID233	0	0	0	0	1	0	0	0	0	1	0	0
ID234	0	0	1	1	1	0	0	0	0	1	0	1
ID235	1	1	1	1	0	0	1	0	1	0	0	1
ID236	1	0	1	1	1	0	0	0	0	0	0	0
ID237	1	0	1	1	1	0	1	0	1	1	0	1
ID238	0	0	1	1	1	1	1	0	0	1	0	0
ID239	0	1	1	1	1	1	1	1	1	1	0	1
ID240	0	1	1	1	1	1	1	0	1	1	0	1
ID241	1	0	1	1	1	1	1	1	0	1	0	1
ID242	0	1	1	1	1	1	1	1	1	1	1	1
ID243	1	1	1	1	1	1	1	0	1	1	0	1
ID244	1	0	1	1	0	0	1	0	0	0	0	0
ID245	0	0	1	1	1	0	1	0	1	1	0	0
ID246	1	1	1	1	1	1	1	0	1	0	0	1
ID247	1	0	1	1	1	1	1	0	0	0	0	0
ID248	0	0	1	1	1	0	0	0	1	0	0	0
ID249	0	0	0	0	0	0	0	0	1	1	0	0
ID250	1	0	1	0	1	1	1	0	1	1	0	1
ID251	0	0	1	1	1	0	0	0	0	1	0	0
ID252	0	0	1	0	1	0	1	0	0	1	0	1
ID253	1	0	1	1	1	0	0	0	1	0	0	0
ID254	0	0	1	1	1	0	0	0	0	1	0	0
ID255	1	0	1	1	0	1	1	0	1	1	0	1
ID256	0	0	1	1	1	1	0	0	1	0	0	1
ID257	0	0	1	1	1	1	0	0	1	1	0	1
ID258	0	0	1	1	1	1	1	0	0	0	0	0
ID259	0	1	1	1	1	1	1	0	1	1	0	1
ID260	0	0	1	1	1	0	0	0	0	1	0	0
ID261	0	0	1	1	0	1	0	0	0	0	0	1
ID262	0	1	1	0	1	1	1	1	0	1	0	1
ID263	0	0	0	1	1	1	0	0	0	0	0	1
ID264	0	0	0	0	0	0	0	0	0	0	0	0
ID265	0	0	1	0	1	1	0	0	0	0	0	0
ID266	0	0	1	1	1	1	0	1	1	1	0	1
ID267	0	0	1	1	1	1	1	0	1	1	0	0
ID268	0	1	1	1	1	1	1	0	0	1	0	0
ID269	1	0	1	1	1	0	0	0	0	0	0	1
ID270	1	1	1	1	1	1	0	0	1	0	0	1
ID271	0	0	1	1	0	0	1	0	1	1	0	1
ID272	1	0	1	1	1	0	0	0	1	0	0	1
ID273	0	0	1	1	1	1	0	1	1	1	0	0
ID274	0	0	1	1	1	0	0	0	0	0	0	0
ID275	1	0	1	1	0	1	1	0	0	0	0	0
ID276	0	0	1	1	1	1	1	0	1	1	0	0
ID277	0	0	0	1	0	1	1	0	0	1	0	1
ID278	0	0	1	0	0	0	0	0	0	0	0	0
ID279	0	0	1	1	1	1	0	0	0	0	0	0
ID280	0	0	1	1	1	1	0	0	0	0	0	0
ID281	0	0	1	1	1	0	0	0	0	0	0	0
ID282	0	0	1	1	1	1	1	0	1	0	0	1
ID283	0	0	1	1	0	1	1	0	0	1	0	1
ID284	1	0	1	0	1	0	1	0	1	1	0	1
ID285	0	0	0	1	1	1	0	0	1	0	0	1
ID286	1	1	1	1	1	0	0	1	0	1	0	0
ID287	0	0	1	1	1	1	1	0	1	1	0	0
ID288	1	0	1	0	1	1	1	0	1	1	0	0
ID289	0	0	1	1	1	1	1	0	1	1	0	1
ID290	0	0	1	0	1	1	1	0	0	0	0	0
ID291	0	0	1	0	1	0	0	0	1	0	0	0
ID292	0	0	1	0	0	0	1	0	0	0	0	0
ID293	0	0	1	1	1	0	0	0	0	0	0	0
ID294	1	1	1	0	0	1	1	1	1	1	0	0
ID295	1	1	1	1	1	1	1	1	1	1	1	1
ID296	1	1	0	1	1	1	1	0	0	1	0	0
ID297	0	0	1	1	0	0	0	0	0	1	0	0
ID298	1	0	1	1	1	0	0	0	0	1	0	0
ID299	0	0	1	1	0	0	0	0	0	0	0	0
ID300	0	0	1	1	1	1	0	0	0	0	0	0
ID301	0	0	1	0	0	0	1	0	0	0	0	0
ID302	0	0	0	0	1	0	0	0	0	0	0	0
ID303	0	0	1	1	1	1	0	0	1	1	0	1
ID304	1	0	1	1	1	1	0	0	1	0	0	1
ID305	1	1	1	1	1	1	1	1	1	1	0	1
ID306	0	0	1	1	1	0	0	0	0	0	0	0
ID307	0	0	1	1	1	0	1	0	1	0	0	0
ID308	0	0	1	1	1	0	1	0	0	0	0	0
ID309	1	1	1	1	1	1	1	0	1	1	0	1
ID310	1	1	1	1	1	1	1	0	1	1	0	1
ID311	0	0	1	0	0	0	0	0	0	0	0	1
ID312	0	0	1	1	1	0	0	0	1	0	0	0
ID313	1	1	1	1	1	1	1	1	1	1	0	1
ID314	1	1	1	1	1	0	1	0	1	1	0	0
ID315	1	1	1	1	1	1	1	0	1	1	0	1
ID316	0	0	1	1	1	1	1	0	1	1	0	1
ID317	0	0	1	1	1	0	1	0	1	1	0	0
ID318	0	0	0	0	0	0	0	0	0	0	0	0
ID319	0	0	1	0	0	0	0	0	0	0	0	0
ID320	0	0	1	1	1	0	0	0	0	0	0	1
ID321	0	0	1	1	1	1	1	0	1	1	0	1
ID322	1	0	1	1	1	1	1	1	1	1	0	1
ID323	0	0	0	0	0	0	0	0	0	0	0	0
ID324	0	0	1	1	1	1	0	0	0	0	0	1
ID325	0	0	0	1	0	0	0	0	0	0	0	0
ID326	1	0	1	1	1	1	1	1	1	1	0	1
ID327	0	0	1	1	1	0	0	0	1	0	0	0
ID328	0	0	1	1	1	1	1	1	1	1	0	1
ID329	0	0	1	1	1	1	0	0	1	0	0	1
ID330	0	0	1	1	0	0	1	0	1	0	0	1
ID331	0	0	1	1	1	1	1	0	0	1	0	0
ID332	0	0	1	1	1	1	1	0	0	1	0	1
ID333	0	0	1	1	1	0	0	0	1	0	0	0
ID334	1	0	1	1	0	1	0	0	0	1	0	1
ID335	1	1	1	1	1	1	0	1	1	1	0	0
ID336	1	0	1	1	1	1	1	0	1	1	0	0
ID337	1	1	1	1	1	1	1	0	1	1	1	0
ID338	1	1	1	1	1	1	0	0	1	1	0	1
ID339	0	0	1	1	0	0	0	0	0	0	0	0
ID340	0	0	1	1	1	0	0	0	0	1	0	0
ID341	0	0	1	0	0	0	0	0	0	0	0	0
ID342	0	0	1	1	1	1	0	0	0	1	0	0
ID343	0	0	1	0	0	1	0	0	0	0	0	0
ID344	0	0	0	0	0	0	0	0	0	0	0	1
ID345	0	0	1	0	0	0	0	0	0	1	0	0
ID346	0	0	0	0	0	0	0	0	0	0	0	0
ID347	0	0	1	1	1	0	0	0	1	0	0	0
ID348	0	0	1	0	1	0	0	0	0	0	0	0
ID349	0	0	1	1	1	1	1	0	1	0	0	0
ID350	0	0	1	1	1	0	0	0	0	0	0	0
ID351	1	0	1	1	1	1	1	0	1	1	0	1
ID352	1	0	1	0	1	1	1	1	1	1	0	1
ID353	1	0	1	1	1	1	1	0	1	0	0	0
ID354	1	0	1	1	1	1	0	0	0	0	0	0
ID355	0	0	1	1	1	0	0	0	1	0	0	0
ID356	1	1	1	1	1	1	1	0	1	1	1	1
ID357	1	1	1	0	1	1	1	0	0	1	0	1
ID358	1	1	1	1	1	0	0	0	1	1	0	0
ID359	1	0	1	1	1	0	1	0	1	1	0	0
ID360	1	0	1	1	1	1	0	0	0	0	0	0
ID361	0	0	1	1	1	0	0	0	0	0	0	0
ID362	1	1	1	1	1	1	1	1	1	1	0	0
ID363	0	0	1	1	1	1	0	0	1	1	0	1
ID364	0	0	1	1	1	0	1	0	1	1	0	0
ID365	1	0	1	0	0	0	0	0	0	0	0	0
ID366	0	0	1	1	1	0	1	0	0	0	0	1
ID367	0	0	1	1	0	1	1	0	0	1	0	1
ID368	0	0	1	1	1	0	1	0	0	0	0	0
ID369	0	1	1	1	1	1	1	0	0	1	1	1
ID370	1	0	1	1	0	0	0	0	1	1	0	0
ID371	0	1	1	1	0	1	0	0	1	1	0	1
ID372	1	1	1	1	1	1	1	1	1	1	0	1
ID373	0	1	1	0	1	1	0	0	1	0	0	0
ID374	0	0	1	1	0	0	1	0	0	0	0	0
ID375	0	0	1	0	1	1	0	0	0	0	0	0
ID376	1	0	1	1	1	0	0	0	1	0	0	0
ID377	0	1	1	1	0	1	1	1	1	1	0	1
ID378	0	0	1	1	0	1	0	0	0	0	0	1
ID379	0	0	1	1	0	1	1	0	1	1	0	1
ID380	1	0	1	1	1	1	1	0	1	1	0	1
ID381	1	1	1	1	1	1	1	1	0	1	0	0
ID382	1	1	1	1	1	1	1	1	1	1	0	1
ID383	0	0	1	1	1	0	0	0	0	0	0	0
ID384	0	0	1	1	1	0	1	0	0	0	0	0
ID385	0	0	1	1	0	1	1	0	1	0	0	1
ID386	0	0	1	1	0	0	0	0	0	0	0	1
ID387	0	1	1	1	1	1	1	1	1	1	0	1
ID388	0	0	1	0	0	0	0	0	0	0	0	1
ID389	0	0	1	1	1	0	1	0	1	1	0	1
ID390	0	1	1	1	1	0	1	0	0	0	0	0
ID391	0	0	1	1	0	0	0	0	1	0	0	0
ID392	0	0	1	1	0	0	1	0	0	0	0	0
ID393	0	0	1	1	1	0	0	0	1	1	0	0
ID394	0	0	1	0	1	1	1	0	1	0	0	0
ID395	0	0	1	0	0	1	0	0	0	0	0	0
ID396	1	0	1	1	1	0	1	0	1	1	0	1
ID397	0	0	0	0	1	0	0	0	0	1	0	0
ID398	0	0	1	0	0	0	0	0	0	0	0	0
ID399	1	0	1	1	1	1	1	0	0	1	0	1
ID400	0	0	1	0	1	0	0	0	0	1	0	0
ID401	0	0	0	1	0	0	0	0	0	1	0	0
ID402	1	0	0	1	1	1	1	0	1	1	0	0
ID403	0	0	1	1	1	0	0	0	0	0	0	1
ID404	1	1	1	1	1	1	1	1	1	1	1	1
ID405	1	1	1	1	1	1	1	1	1	1	0	1
ID406	0	0	1	1	1	0	0	0	1	0	0	0
ID407	1	1	1	1	1	0	1	0	0	1	0	1
ID408	1	1	1	1	1	1	1	0	1	1	0	1
ID409	0	0	1	1	1	0	1	0	1	0	0	0
ID410	1	0	1	1	1	1	1	0	1	1	0	1
ID411	0	1	1	1	1	1	1	0	1	0	0	1
ID412	1	1	1	1	1	1	1	1	1	1	1	1
ID413	1	0	1	0	1	1	1	0	1	1	0	1
ID414	0	1	1	0	1	1	0	1	1	1	0	1
ID415	1	0	1	1	0	1	1	0	0	1	0	1
ID416	0	0	1	1	1	0	1	0	1	1	0	0
ID417	0	1	1	1	0	1	0	1	1	1	0	1
ID418	0	0	0	0	0	0	0	0	0	0	0	0
ID419	0	0	0	0	0	1	1	0	0	0	0	0
ID420	0	0	1	1	0	1	0	0	1	1	0	0
ID421	1	0	1	1	1	1	1	0	1	1	0	1
ID422	1	1	0	1	1	1	1	0	1	1	0	1
ID423	0	0	1	1	1	0	0	0	0	1	0	0
ID424	1	0	1	0	1	1	0	0	1	1	0	0
ID425	0	0	0	0	0	0	0	0	0	0	0	0
ID426	0	0	1	0	0	0	0	0	0	0	0	0
ID427	0	0	1	1	1	1	0	0	1	0	0	0
ID428	0	0	1	1	1	0	0	0	0	0	0	0
ID429	0	0	1	0	0	0	0	0	0	0	0	0
ID430	0	0	0	0	1	0	1	0	0	0	0	0
ID431	1	1	1	1	1	1	1	1	1	1	0	1
ID432	1	0	1	1	1	0	0	0	0	0	0	0
ID433	0	0	1	0	0	0	0	0	1	0	0	0
ID434	0	0	1	0	1	1	0	0	0	0	0	0
ID435	1	0	1	1	1	1	1	0	1	1	0	1
ID436	0	0	1	0	0	0	0	0	0	0	0	0
ID437	0	0	1	1	1	0	0	0	1	1	0	1
ID438	0	0	0	1	0	0	1	0	0	0	0	0
ID439	1	1	1	1	1	1	1	1	1	1	0	1
ID440	0	0	0	1	0	0	0	0	0	0	0	0
ID441	0	0	1	1	1	0	0	0	0	0	0	0
ID442	1	1	1	1	1	1	1	1	1	1	0	1
ID443	1	1	1	1	1	1	1	0	0	1	0	0
ID444	1	0	1	1	1	1	1	0	0	0	0	0
ID445	1	0	1	1	1	0	1	0	1	1	0	1
ID446	1	1	1	1	1	0	1	1	1	0	0	0
ID447	0	0	1	1	1	1	0	0	0	0	0	0
ID448	0	0	0	0	1	1	0	0	0	0	0	0
ID449	1	0	1	1	1	0	1	0	1	0	0	1
ID450	1	0	1	1	1	1	0	0	0	0	0	0
ID451	1	0	1	0	1	1	0	0	1	1	0	0
ID452	0	0	1	0	1	0	1	0	1	0	0	0
ID453	1	0	1	1	1	1	1	0	1	1	0	1
ID454	1	1	1	1	1	1	0	1	1	1	0	1
ID455	0	0	0	0	1	1	0	0	1	1	0	0
ID456	0	1	1	1	1	1	0	0	0	0	0	1
ID457	0	0	0	0	0	0	0	0	0	0	0	0
ID458	0	1	1	1	1	1	0	1	1	1	0	1
ID459	1	0	0	1	1	1	1	0	1	1	0	1
ID460	0	0	1	1	1	1	0	0	1	0	0	1
ID461	0	0	1	0	1	0	1	0	0	0	0	0
ID462	0	0	1	1	0	0	1	0	0	0	0	0
ID463	0	0	1	1	1	0	0	0	0	0	0	0
ID464	0	0	1	1	0	0	0	0	0	0	0	0
ID465	0	0	1	1	1	1	1	0	1	0	0	1
ID466	0	0	0	1	1	1	0	1	1	1	0	1
ID467	0	0	1	1	0	0	1	0	0	0	0	1
ID468	0	0	1	1	0	1	1	0	0	1	0	0
ID469	0	0	1	1	1	1	1	0	0	0	0	1
ID470	1	0	1	1	1	0	1	0	1	1	0	1
ID471	0	0	0	1	1	0	1	0	0	0	0	0
ID472	0	0	1	1	0	1	0	0	1	1	0	0
ID473	1	0	1	1	0	1	1	0	0	0	0	1
ID474	0	0	1	1	1	1	1	0	0	1	0	1
ID475	1	0	1	0	1	0	0	0	0	0	0	0
ID476	1	1	1	1	1	1	1	0	1	1	0	1
ID477	0	0	1	1	1	0	0	0	0	0	0	1
ID478	0	0	1	1	0	0	1	0	1	1	0	0
ID479	0	0	0	1	1	0	0	0	0	0	0	0
ID480	0	0	1	1	1	0	0	0	1	0	0	0
ID481	0	0	1	1	1	1	0	0	1	1	0	1
ID482	0	0	1	1	1	0	0	0	0	1	0	0
ID483	0	0	1	0	1	0	0	0	1	0	0	0
ID484	0	1	1	1	1	0	0	0	1	1	0	1
ID485	1	0	1	1	0	1	0	0	0	0	0	0
ID486	0	0	1	1	1	1	1	0	0	0	0	0
ID487	0	0	1	1	1	1	0	0	1	0	0	1
ID488	1	0	1	0	1	0	0	0	0	0	0	0
ID489	1	1	1	1	0	1	0	0	1	1	0	0
ID490	0	0	1	1	1	0	0	0	0	0	0	0
ID491	1	0	1	1	1	1	1	1	1	1	0	1
ID492	0	0	1	0	1	1	1	0	0	1	0	0
ID493	0	0	1	1	1	1	1	0	1	1	0	0
ID494	0	0	1	1	0	1	1	0	0	1	0	0
ID495	1	0	1	1	0	1	0	0	0	0	0	0
ID496	1	0	1	1	1	1	0	0	1	0	0	1
ID497	1	1	1	0	1	1	1	0	1	1	0	1
ID498	0	0	1	1	1	0	1	0	0	1	0	1
ID499	0	0	1	1	1	0	1	0	0	0	0	0
ID500	0	0	1	1	1	0	0	0	1	0	0	1
ID501	1	0	1	1	1	1	0	1	1	0	0	0
ID502	0	0	1	1	1	1	1	0	1	1	0	1
ID503	0	0	0	1	1	0	1	0	1	0	0	1
ID504	1	1	1	1	1	0	0	0	1	1	0	1
ID505	1	0	1	1	1	0	1	0	1	0	0	1
ID506	1	1	1	1	1	1	0	1	1	1	0	1
ID507	1	1	1	1	1	1	1	1	1	1	0	1
ID508	1	0	1	0	1	0	0	0	0	0	0	0
ID509	1	1	1	1	1	1	0	0	0	1	0	1
ID510	0	0	1	1	0	0	0	0	0	0	0	0
ID511	1	1	1	0	1	0	0	0	0	1	0	1
ID512	1	0	1	1	1	1	1	1	1	1	0	1
ID513	1	0	1	1	1	0	1	0	1	0	0	0
ID514	1	0	1	1	1	1	1	0	0	1	0	0
ID515	1	0	1	0	1	0	1	0	0	1	0	1
ID516	0	0	1	1	0	1	0	0	0	0	0	0
ID517	0	1	1	1	0	1	1	0	0	1	0	0
ID518	0	0	1	1	1	1	0	0	0	1	0	0
ID519	0	0	0	0	0	0	1	0	1	0	0	0
ID520	1	1	1	1	1	1	1	1	1	1	0	1
ID521	0	1	0	1	0	1	1	0	1	1	0	1
ID522	1	0	1	1	1	1	0	0	1	1	0	1
ID523	0	1	1	1	1	1	1	0	1	1	0	0
ID524	0	1	1	1	1	1	1	0	1	1	0	1
ID525	1	1	1	1	0	1	1	0	1	1	0	1
ID526	1	1	0	1	1	1	1	0	1	0	0	1
ID527	1	0	1	1	1	1	0	0	0	1	0	0
ID528	0	1	1	1	1	1	1	0	0	0	0	0
ID529	0	0	1	0	0	0	0	0	0	0	0	0
ID530	1	0	1	1	1	1	1	0	1	1	1	1
ID531	0	0	0	1	1	0	0	0	0	0	0	0
ID532	0	0	1	0	1	1	0	0	1	0	0	0
ID533	0	0	0	0	0	1	0	0	0	0	0	0
ID534	0	0	1	1	1	0	0	0	0	0	0	0
ID535	0	0	1	0	0	1	0	0	0	1	0	0
ID536	0	0	1	1	1	1	0	0	0	0	0	0
ID537	1	0	1	1	1	1	0	0	1	1	0	0
ID538	0	1	1	0	1	1	1	1	1	1	0	0
ID539	0	1	1	1	1	0	1	0	1	1	0	0
ID540	0	1	1	1	1	1	1	0	1	1	1	1
ID541	0	0	1	1	1	0	0	0	1	0	0	0
ID542	0	0	1	0	1	1	0	0	0	0	0	0
ID543	1	1	1	1	1	1	1	0	1	1	1	1
ID544	0	0	1	0	1	1	1	0	1	1	0	0
ID545	0	0	1	0	1	0	0	0	1	1	0	1
ID546	1	0	1	1	1	1	0	0	0	0	0	1
ID547	0	0	1	1	1	0	0	0	1	0	0	0
ID548	1	0	1	1	1	1	0	0	0	0	0	1
ID549	1	0	1	1	1	1	1	0	1	1	0	1
ID550	0	0	1	1	1	0	1	0	1	1	0	1
ID551	0	0	1	0	0	0	0	0	0	0	0	1
ID552	1	1	1	1	1	1	1	0	1	1	0	1
ID553	0	0	1	1	1	0	1	1	1	0	0	1
ID554	1	0	0	1	1	0	0	0	0	0	0	1
ID555	1	1	1	1	1	1	1	1	1	0	0	1
ID556	0	0	1	1	0	0	0	0	0	1	0	0
ID557	0	0	1	1	1	0	1	0	0	0	0	0
ID558	1	0	1	1	1	1	0	0	1	0	0	1
ID559	1	0	1	1	1	1	1	0	1	1	0	0
ID560	0	0	1	1	0	1	0	0	1	1	0	1
ID561	1	0	1	1	1	1	1	0	1	1	0	1
ID562	1	0	1	1	1	1	1	0	1	1	0	0
ID563	0	0	1	1	0	1	0	0	1	0	0	0
ID564	1	0	1	1	1	1	0	0	1	1	0	1
ID565	0	0	1	1	1	0	0	0	0	0	0	0
ID566	1	0	0	1	0	0	0	0	0	0	0	1
ID567	0	0	1	1	1	0	1	0	1	0	0	1
ID568	1	0	1	1	1	1	1	0	1	1	0	1
ID569	0	1	1	1	1	1	1	1	1	1	0	1
ID570	1	1	1	1	1	1	1	0	1	1	0	1
ID571	1	1	1	1	1	1	0	0	1	1	0	1
ID572	1	0	0	1	0	1	0	0	0	0	0	0
ID573	0	0	1	1	0	1	1	0	0	0	0	1
ID574	1	0	1	1	1	1	1	1	1	1	0	0
ID575	0	0	1	1	1	0	0	0	0	1	0	1
ID576	0	0	1	1	1	0	1	0	0	0	0	0
ID577	0	0	1	1	1	0	1	0	0	0	0	0
ID578	1	1	1	1	0	1	1	1	1	1	0	1
ID579	1	0	1	0	1	1	1	0	1	1	0	1
ID580	0	0	0	1	1	1	0	0	0	0	0	0
ID581	1	0	1	0	0	0	1	0	0	0	0	0
ID582	0	0	1	0	1	0	0	0	0	0	0	0
ID583	0	0	0	0	0	1	0	0	0	0	0	0
ID584	0	0	0	0	0	1	0	0	0	0	0	0
ID585	0	0	1	1	1	0	0	0	0	0	0	0
ID586	1	0	1	1	1	1	1	0	1	1	0	1
ID587	1	0	1	0	0	1	0	0	0	1	0	1
ID588	0	0	0	1	0	0	0	0	1	0	0	0
ID589	1	1	1	1	1	1	1	1	1	1	0	1
ID590	0	0	1	0	1	0	0	0	0	0	0	0
ID591	0	0	1	1	1	0	0	0	0	0	0	0
ID592	1	1	0	1	1	1	0	0	1	1	0	1
ID593	0	0	1	1	1	1	0	0	1	1	0	1
ID594	1	0	1	1	1	1	1	0	0	1	0	1
ID595	0	0	1	1	1	1	1	0	1	0	0	0
ID596	0	0	1	1	0	0	0	0	0	0	0	0
ID597	1	0	1	1	1	1	0	0	0	0	0	1
ID598	0	1	1	1	0	0	0	0	0	1	0	1
ID599	0	0	1	1	1	0	0	0	0	0	0	0
ID600	0	0	1	0	1	1	0	0	0	0	0	0
ID601	1	0	1	1	1	0	0	0	0	1	0	0
ID602	1	1	1	1	0	1	0	0	1	1	0	0
ID603	1	0	1	1	1	0	1	0	1	1	0	0
ID604	1	0	1	1	1	0	1	0	0	1	0	1
ID605	1	1	1	1	1	1	1	0	1	1	0	1
ID606	0	0	0	1	0	0	0	0	1	0	0	0
ID607	0	1	0	0	1	0	1	0	0	0	0	1
ID608	1	0	1	1	1	0	0	0	1	0	0	0
ID609	1	0	1	1	1	1	0	1	0	1	0	1
ID610	1	0	1	0	1	0	0	0	0	0	0	0
ID611	0	1	1	1	1	1	1	0	1	1	0	1
ID612	0	1	1	1	1	1	1	1	1	1	0	1
ID613	1	0	1	1	1	1	1	1	1	1	0	1
ID614	0	0	1	1	1	0	0	0	0	0	0	0
ID615	0	0	0	1	0	0	1	0	0	0	0	0
ID616	0	0	1	1	1	0	0	0	0	1	0	0
ID617	0	0	1	0	0	1	0	0	0	1	0	1
ID618	0	0	0	0	0	0	0	0	0	0	0	0
ID619	0	0	0	1	0	0	0	0	0	0	0	0
ID620	0	0	0	0	0	1	0	0	1	0	0	0
ID621	1	0	1	1	1	1	1	0	1	0	0	0
ID622	0	0	1	1	1	0	0	0	0	0	0	0
ID623	1	1	1	1	1	1	1	0	1	1	0	1
ID624	0	0	1	1	1	0	1	0	0	0	0	0
ID625	0	0	1	1	1	1	0	0	1	1	0	1
ID626	1	0	1	1	1	1	0	1	0	1	0	0
ID627	1	0	0	1	1	1	0	0	1	1	0	1
ID628	1	1	1	1	1	1	0	0	1	1	0	1
ID629	1	1	1	1	0	1	1	0	0	1	0	1
ID630	0	0	1	1	1	1	1	0	1	1	0	0
ID631	1	0	1	1	1	1	0	1	1	1	0	1
ID632	0	0	1	0	1	1	1	1	1	1	0	1
ID633	0	1	1	1	0	1	0	0	0	0	0	0
ID634	0	0	1	1	1	1	0	0	1	0	0	1
ID635	1	1	1	1	1	1	1	0	1	1	0	1
ID636	1	0	0	1	1	1	1	0	1	1	0	1
ID637	1	1	1	1	1	1	1	1	1	1	0	1
ID638	0	0	1	1	1	1	0	0	1	1	0	0
ID639	0	0	1	1	1	1	1	0	1	1	0	1
ID640	1	1	1	1	1	1	0	0	1	1	0	0
ID641	1	0	1	1	1	0	0	0	1	1	0	0
ID642	0	0	0	0	0	0	0	0	1	1	0	0
ID643	1	0	1	1	1	0	1	0	0	0	0	0
ID644	1	0	0	0	0	0	0	0	1	1	0	0
ID645	0	0	1	1	1	0	0	0	1	0	0	0
ID646	0	0	1	1	1	0	0	0	1	0	0	0
ID647	0	0	1	1	1	0	0	0	1	0	0	0
ID648	1	0	1	1	0	0	0	0	1	1	0	1
ID649	1	0	1	1	1	0	1	0	0	1	0	1
ID650	0	0	1	1	1	0	0	0	1	0	0	1
ID651	0	0	1	1	0	0	0	0	0	0	0	0
ID652	0	0	1	0	1	0	1	0	0	0	0	0
ID653	0	0	1	1	1	1	1	0	1	1	0	0
ID654	1	0	1	1	1	1	0	0	0	0	0	0
ID655	1	0	1	1	1	0	0	0	1	1	0	1
ID656	0	0	1	1	1	1	0	0	0	0	0	0
ID657	1	0	1	1	0	1	0	0	0	0	0	1
ID658	0	0	1	0	0	1	0	0	0	0	0	0
ID659	0	0	1	1	1	0	1	0	0	0	0	0
ID660	0	0	1	1	1	1	1	0	0	1	0	0
ID661	0	1	1	1	1	1	1	1	1	1	0	1
ID662	0	1	1	0	0	0	1	0	0	1	0	0
ID663	0	0	1	0	0	0	0	0	0	1	0	0
ID664	1	1	1	1	1	0	0	0	1	1	0	1
ID665	0	0	1	0	1	0	0	0	1	0	0	0
ID666	0	0	1	1	0	0	1	0	1	0	0	1
ID667	0	0	1	0	1	0	0	0	0	1	0	1
ID668	1	1	1	1	1	1	1	1	1	1	0	1
ID669	0	0	1	1	1	0	0	0	1	0	0	0
ID670	1	1	1	1	1	1	1	0	1	1	0	1
ID671	0	0	1	1	1	1	1	1	1	0	0	0
ID672	0	0	1	1	1	0	0	0	0	0	0	0
ID673	0	0	0	1	0	0	1	0	1	1	0	1
ID674	1	1	1	1	1	1	1	0	1	1	1	1
ID675	1	0	1	1	1	0	0	0	0	1	0	0
ID676	0	0	0	0	0	1	0	0	0	1	0	0
ID677	1	0	1	0	0	0	1	0	0	1	0	1
ID678	1	1	1	1	1	0	0	0	1	1	0	0
ID679	0	0	1	1	0	1	1	0	0	0	0	1
ID680	0	0	1	1	0	0	0	0	0	0	0	1
ID681	1	0	0	1	0	1	0	0	1	0	0	0
ID682	1	1	1	1	1	0	1	0	1	1	0	1
ID683	0	0	1	0	1	1	0	0	1	0	0	1
ID684	0	0	1	1	1	0	0	0	1	0	0	0
ID685	0	1	1	1	1	1	1	0	1	1	0	1
ID686	1	0	1	1	1	0	0	0	0	1	0	0
ID687	0	0	1	1	0	0	0	0	0	0	0	0
ID688	1	1	1	1	0	0	0	0	0	1	0	1
ID689	0	0	1	1	1	0	0	0	0	0	0	0
ID690	0	0	1	1	0	1	0	0	1	0	0	0
ID691	1	0	1	1	1	1	0	0	0	1	0	1
ID692	0	0	1	1	1	1	0	0	1	0	0	0
ID693	1	0	1	1	1	0	0	0	1	1	0	1
ID694	1	0	1	0	0	0	0	0	0	1	0	0
ID695	1	0	1	1	1	1	1	0	1	1	0	1
ID696	0	0	0	1	1	0	0	0	0	0	0	0
ID697	0	0	1	1	1	1	1	1	1	1	0	1
ID698	1	0	1	1	1	1	1	0	1	0	0	1
ID699	0	0	0	0	0	0	0	0	0	0	0	0
ID700	1	0	1	1	1	1	0	0	0	0	0	1
ID701	0	0	0	0	0	1	1	0	0	0	0	0
ID702	0	0	0	0	0	0	1	0	0	0	0	0
ID703	0	0	1	0	1	0	0	0	0	0	0	1
ID704	0	0	0	0	0	0	1	0	0	0	0	0
ID705	0	0	1	0	1	0	0	0	0	0	0	0
ID706	1	1	0	1	1	0	0	0	0	1	0	0
ID707	0	0	1	1	1	1	1	0	0	1	0	1
ID708	0	0	1	1	1	0	0	0	1	0	0	0
ID709	0	1	1	1	1	0	0	0	0	0	0	0
ID710	0	0	1	1	1	1	0	0	0	0	0	0
ID711	1	0	1	1	1	0	0	0	1	0	0	0
ID712	1	1	0	1	0	1	1	0	1	1	0	1
ID713	0	0	1	1	1	1	0	0	1	1	0	1
ID714	0	1	1	1	1	0	1	0	1	1	0	0
ID715	1	0	1	1	1	1	1	0	0	0	0	1
ID716	1	0	1	1	1	1	0	1	0	1	0	0
ID717	0	0	1	1	0	1	1	0	1	1	0	1
ID718	1	1	1	1	1	1	0	0	1	1	0	1
ID719	1	1	1	1	0	1	1	1	1	1	0	1
ID720	0	1	1	1	1	1	1	1	1	0	0	1
ID721	1	1	1	1	1	0	1	0	1	1	0	0
ID722	1	1	1	1	0	1	1	1	1	1	0	0
ID723	0	0	1	1	1	0	0	0	1	0	0	1
ID724	1	1	1	1	1	0	1	0	1	1	0	0
ID725	0	0	1	1	1	1	1	0	0	1	0	0
ID726	0	0	1	0	1	1	0	0	1	1	0	1
ID727	0	0	1	0	1	1	1	0	1	1	0	0
ID728	1	1	1	1	1	1	1	0	1	1	0	1
ID729	1	1	1	1	1	1	1	0	1	0	0	0
ID730	0	0	1	1	0	1	0	1	1	0	0	1
ID731	0	1	1	1	1	1	1	0	1	1	1	1
ID732	0	0	0	0	1	1	0	0	1	0	0	0
ID733	1	1	1	1	1	1	1	0	1	1	0	1
ID734	1	1	1	0	1	0	1	0	1	0	0	0
ID735	1	1	1	1	1	1	1	0	1	1	0	1
ID736	1	0	1	1	1	0	0	1	1	0	0	1
ID737	1	0	1	1	1	0	0	0	0	1	0	1
ID738	1	0	1	0	0	1	0	0	0	1	0	1
ID739	1	0	1	1	1	1	0	0	1	1	0	0
ID740	1	0	1	1	1	1	0	0	0	0	0	1
ID741	1	0	1	1	1	1	1	0	1	1	0	1
ID742	0	0	1	0	0	1	0	0	0	1	0	0
ID743	0	0	1	1	1	1	1	0	0	0	0	0
ID744	0	0	1	1	0	1	0	0	1	1	0	1
ID745	1	0	1	1	1	1	1	0	1	1	0	1
ID746	1	0	1	1	1	1	0	0	1	1	0	0
ID747	0	0	1	1	0	0	0	0	0	0	0	0
ID748	0	1	1	1	1	1	1	0	1	1	0	1
ID749	0	0	1	1	0	1	0	0	0	1	0	0
ID750	0	0	1	0	1	0	1	0	1	0	0	0
ID751	0	0	1	1	1	0	1	0	1	1	0	0
ID752	0	0	1	1	0	1	1	0	1	0	1	0
ID753	0	0	1	0	0	1	1	0	0	0	0	0
ID754	0	0	1	0	1	0	0	0	0	1	0	1
ID755	0	0	0	0	0	0	0	0	1	0	0	0
ID756	1	0	1	1	1	0	0	0	0	0	0	0
ID757	1	1	1	1	1	1	1	1	1	1	1	1
ID758	1	0	1	0	1	1	0	1	1	1	0	1
ID759	1	0	1	1	1	1	1	1	1	1	0	0
ID760	0	1	1	1	1	1	1	1	1	1	0	1
ID761	1	0	1	1	0	1	1	1	1	1	0	0
ID762	0	0	1	1	1	0	0	0	0	1	0	1
ID763	0	1	1	1	0	1	0	1	1	1	0	1
ID764	1	1	1	1	1	1	1	0	1	1	0	1
ID765	0	0	1	1	0	0	0	0	1	1	0	0
ID766	1	1	1	1	1	1	0	1	1	1	1	1
ID767	1	1	1	1	1	1	1	0	1	1	0	1
ID768	1	0	1	0	0	1	1	0	1	1	0	1
ID769	1	1	1	1	1	1	1	0	1	1	0	1
ID770	1	0	1	1	1	1	1	0	1	1	0	1
ID771	0	0	1	0	1	1	0	0	1	1	0	0
ID772	0	0	1	0	1	1	0	0	0	0	0	0
ID773	1	0	1	1	1	1	1	0	1	1	0	1
ID774	0	0	1	1	1	1	0	1	0	0	0	0
ID775	0	1	1	1	1	1	1	0	1	0	0	0
ID776	1	1	1	0	1	1	1	0	1	1	1	0
ID777	0	0	1	1	1	1	0	0	1	1	0	0
ID778	0	0	1	0	0	0	0	0	0	0	0	0
ID779	0	0	1	1	1	1	0	0	1	1	0	0
ID780	0	0	1	1	0	0	1	0	0	0	0	0
ID781	1	0	1	1	1	0	0	0	1	1	0	1
ID782	1	0	1	1	1	1	0	0	0	1	0	0
ID783	0	0	0	0	1	0	0	0	0	0	0	0
ID784	1	0	1	1	1	1	1	0	1	1	0	0
ID785	0	0	1	1	1	0	0	0	0	0	0	0
ID786	0	0	1	1	1	1	0	0	0	1	0	0
ID787	1	0	1	1	1	0	1	0	1	1	0	0
ID788	0	0	1	1	1	1	1	0	1	1	0	1
ID789	0	0	0	1	1	1	0	0	1	1	0	0
ID790	0	0	1	1	1	1	0	0	0	0	0	0
ID791	0	0	1	1	1	0	1	0	0	1	0	0
ID792	0	0	0	0	1	1	0	1	1	1	0	1
ID793	0	0	1	0	1	1	1	1	0	1	0	0
ID794	0	1	1	1	1	1	0	0	1	1	0	1
ID795	1	0	1	1	1	1	0	0	1	0	0	1
ID796	0	0	1	1	0	0	0	0	1	0	0	0
ID797	0	0	1	1	1	0	0	0	0	0	0	0
ID798	1	0	1	1	1	1	1	1	1	1	0	1
ID799	0	0	0	1	0	0	0	0	0	0	0	0
ID800	0	0	1	1	1	0	1	0	1	1	0	1
ID801	1	1	1	0	1	0	1	0	0	1	0	1
ID802	0	0	1	1	0	1	1	0	0	1	0	0
ID803	0	0	0	0	0	1	0	0	0	0	0	0
ID804	0	0	0	1	1	0	1	0	0	1	0	0
ID805	0	0	0	0	0	0	0	0	0	0	0	0
ID806	0	0	1	1	1	1	1	0	1	0	0	1
ID807	0	0	1	1	1	0	1	0	1	0	0	0
ID808	0	0	1	0	0	1	0	0	0	0	0	0
ID809	0	1	1	0	1	1	0	1	1	1	0	1
ID810	0	0	1	0	1	0	0	0	1	1	0	1
ID811	0	1	1	1	0	0	0	0	0	0	0	0
ID812	0	0	1	1	1	1	0	0	1	0	0	0
ID813	1	1	0	1	1	1	0	0	1	1	0	1
ID814	0	0	1	1	1	1	1	0	1	1	0	1
ID815	1	0	1	1	1	1	1	0	1	1	0	0
ID816	1	0	1	1	1	0	0	0	1	1	0	0
ID817	1	1	1	1	1	1	0	0	1	1	0	1
ID818	1	0	1	1	1	1	1	0	0	0	0	1
ID819	1	1	1	1	1	1	0	1	1	1	0	1
ID820	0	0	1	0	1	0	1	0	1	0	0	0
ID821	1	0	1	1	1	1	0	0	0	0	0	1
ID822	1	0	1	1	1	1	0	1	0	1	0	0
ID823	0	0	0	1	1	0	0	0	0	0	0	0
ID824	1	1	1	1	1	1	1	0	1	1	0	1
ID825	0	0	1	0	0	0	0	0	0	0	0	0
ID826	0	0	1	1	1	0	0	0	0	0	0	1
ID827	0	0	1	0	1	1	0	1	0	1	0	1
ID828	1	0	1	1	0	0	1	0	1	1	0	0
ID829	1	1	1	1	1	1	1	1	1	1	0	1
ID830	1	1	1	1	1	1	1	1	1	1	0	1
ID831	1	0	1	1	1	1	1	0	0	1	0	1
ID832	0	0	0	1	1	0	0	0	1	1	0	0
ID833	1	0	1	1	1	1	1	0	1	1	1	0
ID834	0	0	1	1	0	0	0	0	1	0	0	1
ID835	0	0	1	0	0	1	0	0	0	1	0	0
ID836	1	0	1	1	1	1	0	0	0	1	0	1
ID837	0	1	1	1	1	0	1	0	0	1	0	1
ID838	0	0	1	1	1	1	1	1	1	0	0	1
ID839	1	1	1	0	1	1	0	1	1	1	0	0
ID840	1	1	1	1	1	1	1	1	0	1	0	1
ID841	0	0	1	1	1	1	1	1	1	1	0	1
ID842	0	0	1	1	0	0	1	0	0	1	0	0
ID843	1	0	1	1	1	0	0	1	0	0	0	1
ID844	1	1	1	1	1	1	0	0	1	0	0	0
ID845	1	0	1	0	0	1	1	0	1	1	0	1
ID846	1	1	1	0	1	1	1	0	1	1	0	0
ID847	1	0	0	1	1	1	1	1	0	0	0	0
ID848	1	0	0	1	0	0	0	0	0	0	0	0
ID849	1	0	1	1	1	1	0	0	1	1	0	0
ID850	0	0	1	0	0	1	0	0	1	0	0	0
ID851	1	1	1	1	0	0	0	0	0	0	0	1
ID852	0	0	1	0	0	0	1	0	0	0	0	0
ID853	0	0	1	1	1	1	1	0	0	0	0	0
ID854	0	0	1	1	0	0	1	0	0	0	0	0
ID855	0	0	1	0	1	1	0	0	0	0	0	0
ID856	0	0	1	1	1	1	1	0	1	1	0	0
ID857	0	1	1	1	1	0	0	0	1	0	0	0
ID858	0	0	0	0	0	0	0	0	0	1	0	1
ID859	0	0	1	1	0	1	1	0	1	1	0	0
ID860	0	1	1	1	1	1	0	1	1	1	0	1
ID861	1	1	1	1	1	1	1	1	1	1	1	0
ID862	0	0	1	1	1	0	1	0	0	0	0	1
ID863	0	0	1	0	1	1	1	1	1	1	0	0
ID864	0	0	1	1	1	1	1	0	1	1	0	1
ID865	0	0	1	0	1	0	0	0	1	1	0	0
ID866	1	0	0	1	1	1	0	1	1	1	0	1
ID867	0	0	1	1	1	1	1	0	0	0	0	0
ID868	0	0	1	0	1	0	0	1	0	0	0	1
ID869	0	1	1	1	1	1	1	0	1	1	0	1
ID870	0	1	1	0	1	0	1	0	1	1	0	0
ID871	0	0	1	1	1	1	0	0	1	1	0	0
ID872	0	0	1	1	0	1	1	0	0	0	0	0
ID873	0	0	1	1	0	1	0	0	1	0	0	0
ID874	0	0	1	1	1	0	0	0	0	0	0	0
ID875	0	0	0	1	0	0	1	0	1	0	0	1
ID876	0	0	1	0	1	1	0	0	0	1	0	0
ID877	1	0	1	1	0	0	0	0	0	0	0	0
ID878	1	0	0	1	1	1	1	1	1	1	0	0
ID879	0	0	1	1	1	1	0	0	0	1	0	0
ID880	1	0	1	1	1	0	1	0	0	1	0	0
ID881	0	0	1	1	0	0	0	0	1	0	0	1
ID882	0	0	1	1	1	0	1	0	0	0	0	1
ID883	0	0	1	1	1	1	1	0	1	1	0	1
ID884	0	0	1	1	1	0	0	0	0	1	0	0
ID885	0	0	1	1	0	0	0	0	0	0	0	0
ID886	1	0	1	1	1	1	1	0	0	1	0	1
ID887	0	0	1	1	0	0	1	0	0	1	0	0
ID888	0	0	1	1	1	1	0	0	0	0	0	0
ID889	0	0	1	1	1	1	0	0	1	1	0	1
ID890	1	0	1	1	1	0	0	0	0	1	0	1
ID891	0	1	1	1	1	1	0	0	1	0	0	1
ID892	0	0	0	1	0	0	0	0	0	0	0	0
ID893	0	1	1	1	1	0	0	0	1	0	0	0
ID894	0	0	1	1	1	0	1	0	1	1	0	1
ID895	1	1	1	1	1	1	1	0	1	1	0	1
ID896	1	0	1	1	1	0	1	1	1	0	0	1
ID897	0	0	1	1	1	0	1	0	0	1	0	0
ID898	0	1	0	1	1	1	1	0	1	0	0	1
ID899	1	1	1	1	0	0	1	0	1	1	0	0
ID900	0	1	1	1	1	1	1	0	1	1	0	1
ID901	1	1	1	1	1	1	1	0	1	1	1	1
ID902	1	1	1	1	1	1	1	0	1	1	0	1
ID903	1	1	1	1	1	1	1	0	1	1	0	1
ID904	0	0	0	1	1	0	1	0	1	1	0	0
ID905	0	0	1	0	1	1	0	0	1	1	0	1
ID906	1	0	1	1	1	1	0	0	1	0	0	1
ID907	0	0	1	1	1	0	0	0	0	0	0	0
ID908	0	0	1	0	1	0	1	0	0	0	0	0
ID909	0	0	1	1	1	1	0	0	0	0	0	1
ID910	0	0	1	1	1	0	0	0	0	0	0	0
ID911	1	1	1	1	1	1	0	0	1	1	0	1
ID912	0	0	1	1	1	0	1	0	0	0	0	0
ID913	1	0	1	0	1	1	0	0	0	1	0	0
ID914	1	0	0	1	1	1	1	0	0	1	0	1
ID915	1	1	1	1	1	1	1	1	1	1	0	1
ID916	1	1	1	1	1	1	1	0	1	1	0	1
ID917	1	1	1	1	0	1	0	1	0	0	0	0
ID918	0	0	1	0	0	0	0	0	0	0	0	0
ID919	1	1	1	1	1	1	1	1	1	1	0	0
ID920	1	1	1	1	1	1	1	0	1	1	1	1
ID921	1	1	1	1	1	1	1	0	1	1	0	1
ID922	1	1	1	1	1	1	1	0	1	1	0	1
ID923	1	0	1	1	0	0	0	0	0	0	0	1
ID924	1	0	1	1	1	1	0	0	1	1	0	1
ID925	0	0	1	0	0	0	0	0	1	0	0	0
ID926	0	0	1	1	1	1	0	0	1	0	0	0
ID927	0	0	1	1	1	0	0	0	0	0	0	0
ID928	0	0	0	0	1	0	0	0	0	0	0	0
ID929	0	0	1	1	1	1	1	1	0	1	0	1
ID930	0	0	1	1	1	1	0	0	1	0	0	0
ID931	0	1	1	1	0	1	0	0	0	0	0	0
ID932	1	1	1	1	1	1	1	1	1	1	1	0
ID933	1	0	1	1	1	0	0	0	1	1	0	0
ID934	1	0	1	1	1	0	1	0	1	1	0	1
ID935	1	0	1	1	1	0	0	0	0	1	0	1
ID936	0	0	1	0	0	0	0	0	0	1	0	0
ID937	0	0	1	1	0	0	1	0	0	1	0	0
ID938	0	1	1	1	1	1	0	0	1	0	0	1
ID939	1	1	1	1	1	1	1	1	1	1	0	1
ID940	0	1	0	1	0	0	0	0	0	0	0	0
ID941	0	0	0	0	1	0	1	0	1	1	0	0
ID942	0	0	1	1	1	1	1	0	0	0	0	0
ID943	0	0	1	1	1	0	0	0	0	0	0	0
ID944	0	0	0	1	1	0	0	0	1	1	0	0
ID945	1	0	1	1	1	1	1	0	0	1	1	0
ID946	0	0	0	0	1	0	0	0	0	0	0	0
ID947	0	0	1	1	1	0	0	0	1	1	0	1
ID948	1	1	1	1	1	1	1	0	1	1	0	1
ID949	1	0	1	1	1	1	0	0	0	0	0	0
ID950	0	0	1	1	1	0	0	0	0	0	0	0
ID951	1	1	0	1	1	1	1	0	1	1	0	1
ID952	0	0	1	0	0	0	0	0	0	0	0	0
ID953	1	0	1	1	1	0	1	0	1	1	0	0
ID954	0	0	1	1	1	1	1	0	0	0	0	0
ID955	1	0	1	1	1	0	1	0	1	0	0	1
ID956	1	0	1	1	1	1	0	0	0	1	0	0
ID957	1	1	1	1	1	1	1	0	0	1	0	1
ID958	1	0	1	1	0	0	0	0	0	0	0	0
ID959	0	0	1	0	0	0	0	0	0	0	0	1
ID960	0	0	1	1	0	1	0	0	0	0	0	0
ID961	0	0	1	1	0	0	0	0	0	0	0	0
ID962	0	0	0	0	1	0	0	0	0	0	0	0
ID963	1	1	1	1	1	1	1	1	1	1	0	1
ID964	0	0	1	1	1	1	0	0	1	1	0	1
ID965	1	0	1	1	1	1	0	0	1	1	0	1
ID966	1	1	1	1	1	1	0	1	1	1	1	1
ID967	0	1	1	0	1	0	1	1	0	1	0	1
ID968	0	0	1	1	0	0	0	0	0	0	0	0
ID969	0	0	1	1	1	1	1	0	1	1	0	1
ID970	0	0	1	1	0	1	0	0	1	1	0	1
ID971	0	0	1	1	1	0	1	0	1	1	0	0
ID972	1	0	1	1	1	0	1	0	1	1	0	0
ID973	1	0	1	1	1	0	0	0	1	0	0	0
ID974	0	0	1	1	1	0	0	0	1	0	0	0
ID975	1	0	1	0	0	1	0	0	1	1	0	1
ID976	0	0	1	1	1	0	0	0	0	0	0	0
ID977	0	0	1	0	0	0	1	0	1	0	0	0
ID978	0	0	1	0	0	0	1	0	0	1	0	0
ID979	0	0	0	0	0	0	0	0	0	0	0	0
ID980	0	0	0	1	1	0	0	0	0	1	0	1
ID981	0	0	1	1	1	1	0	0	1	0	0	1
ID982	0	0	1	0	0	1	0	0	0	0	0	0
ID983	1	0	1	1	0	1	1	0	1	1	0	0
ID984	1	0	1	1	1	1	0	0	1	1	0	1
ID985	0	0	1	1	1	0	0	0	0	0	0	0
ID986	0	0	1	1	1	1	1	0	1	1	0	1
ID987	0	1	1	1	1	1	1	1	1	1	0	1
ID988	1	0	1	1	1	1	0	0	1	0	0	1
ID989	1	1	1	1	1	1	1	0	1	1	0	1
ID990	1	1	1	1	1	1	1	0	0	1	0	1
ID991	1	1	1	1	1	1	1	0	1	1	1	1
ID992	1	0	1	1	1	1	0	0	0	0	0	1
ID993	1	0	1	1	1	1	0	0	1	0	0	1
ID994	0	0	1	0	0	0	0	0	0	1	0	1
ID995	1	0	0	1	1	0	0	0	1	1	0	1
ID996	1	0	1	1	1	1	1	0	0	1	0	0
ID997	0	0	0	1	1	0	1	0	1	1	0	0
ID998	0	0	1	1	1	1	0	0	1	1	0	1
ID999	0	0	1	0	0	0	1	0	0	1	0	0
ID1000	0	0	1	1	1	1	0	0	1	0	0	0
ID1001	0	0	1	1	1	1	0	0	0	0	0	0
ID1002	0	0	0	0	1	0	0	0	1	0	0	0
ID1003	0	0	0	1	0	1	1	0	0	0	0	0
ID1004	0	0	1	0	1	0	0	0	0	1	0	0
ID1005	0	0	1	1	0	0	0	0	0	0	0	0
ID1006	1	0	0	1	1	1	0	0	1	1	0	1
ID1007	0	0	0	1	0	0	1	0	0	0	0	0
ID1008	0	0	1	0	1	1	1	0	0	0	0	0
ID1009	0	0	1	0	0	0	0	0	0	0	0	0
ID1010	0	0	1	1	1	1	0	0	1	0	0	0
ID1011	1	0	1	1	0	1	0	0	1	0	0	0
ID1012	0	0	1	1	1	0	0	0	0	1	0	0
ID1013	1	0	1	1	1	1	1	0	1	1	0	1
ID1014	0	0	1	1	1	1	0	0	0	1	0	1
ID1015	0	0	1	1	0	1	1	0	1	0	0	0
ID1016	1	0	1	1	1	1	0	0	1	1	0	1
ID1017	0	0	1	1	1	0	1	0	0	0	0	0
ID1018	0	0	1	1	0	1	0	0	0	1	0	0
ID1019	0	0	1	1	0	1	0	0	0	0	0	0
ID1020	0	0	1	1	1	1	1	1	1	1	0	1
ID1021	0	0	0	0	1	1	0	0	1	1	0	0
ID1022	0	0	1	1	0	0	0	0	0	1	0	0
ID1023	0	0	1	0	0	1	1	0	1	0	0	0
ID1024	0	0	1	0	0	0	1	0	1	0	0	1
ID1025	0	0	1	1	1	1	0	0	0	1	0	1
ID1026	0	0	0	1	1	0	1	0	0	0	0	0
ID1027	0	0	1	1	0	0	0	0	0	1	0	0
ID1028	0	0	1	1	1	1	1	0	1	0	0	1
ID1029	1	0	1	0	1	1	1	0	1	1	0	0
ID1030	0	0	1	1	1	1	0	0	1	1	0	1
ID1031	0	0	1	1	1	1	0	0	1	1	0	0
ID1032	1	0	1	1	1	1	0	1	1	1	0	0
ID1033	0	0	0	0	1	0	1	0	0	0	0	0
ID1034	0	0	1	1	1	1	0	1	1	1	0	1
ID1035	1	0	1	1	1	0	1	0	0	1	0	1
ID1036	1	0	1	1	1	1	1	0	0	1	0	0
ID1037	1	1	1	1	1	1	1	0	1	1	0	1
ID1038	0	1	1	0	1	0	1	0	1	1	0	0
ID1039	0	0	1	1	1	1	0	0	1	1	0	1
ID1040	0	0	0	1	1	1	0	0	1	0	0	0
ID1041	0	0	1	1	1	0	0	0	0	0	0	0
ID1042	0	0	1	1	1	0	0	0	1	0	0	1
ID1043	0	0	1	0	1	0	0	0	0	0	0	0
ID1044	1	0	1	1	1	1	0	0	1	0	0	0
ID1045	1	0	1	1	0	1	1	1	1	1	0	1
ID1046	1	0	1	0	0	1	1	0	0	1	0	1
ID1047	0	0	0	0	0	0	0	0	0	0	0	0
ID1048	0	0	1	1	1	0	0	0	1	0	0	0
ID1049	0	0	0	0	0	1	0	0	0	0	0	0
ID1050	0	0	1	1	0	1	0	0	1	0	0	0
ID1051	0	0	1	1	1	0	0	0	0	0	0	0
ID1052	1	0	1	1	1	1	1	1	1	1	0	1
ID1053	0	0	1	1	1	1	1	0	0	1	0	0
ID1054	0	0	0	0	0	1	1	0	0	0	0	0
ID1055	0	0	1	1	0	0	0	0	0	0	0	0
ID1056	0	0	1	1	1	1	1	0	0	0	0	1
ID1057	1	1	1	1	1	1	1	0	0	1	0	1
ID1058	1	0	1	1	1	0	0	0	1	0	0	0
ID1059	1	1	1	1	1	1	1	0	1	1	0	1
ID1060	0	0	1	1	1	0	1	0	1	1	0	1
ID1061	0	0	1	1	1	0	1	0	0	0	0	1
ID1062	1	0	1	1	0	1	1	0	1	1	0	1
ID1063	1	1	1	1	1	1	1	0	1	1	0	1
ID1064	1	0	1	0	1	1	1	0	1	1	0	1
ID1065	0	1	1	1	0	1	1	0	0	1	0	1
ID1066	1	0	0	1	1	1	1	0	0	0	0	0
ID1067	0	0	1	1	1	1	1	1	0	1	0	1
ID1068	1	0	1	1	1	1	1	0	0	0	0	0
ID1069	0	0	0	1	0	0	0	0	0	0	0	0
ID1070	1	0	1	1	1	1	1	0	0	1	0	1
ID1071	1	1	1	1	1	0	0	0	1	0	0	0
ID1072	1	1	1	1	1	1	1	0	1	1	0	1
ID1073	1	0	1	0	1	1	1	0	1	1	0	0
ID1074	1	1	1	1	1	1	1	1	1	1	0	1
ID1075	1	0	1	1	1	1	0	0	1	1	0	1
ID1076	1	1	1	1	0	1	1	0	1	1	0	0
ID1077	1	0	1	1	1	1	1	0	1	0	0	1
ID1078	1	1	1	1	1	1	1	1	0	1	0	1
ID1079	1	1	1	1	0	1	1	1	1	1	1	0
ID1080	0	1	1	0	1	0	0	0	0	0	0	0
ID1081	1	1	1	1	1	1	1	1	1	1	0	1
ID1082	0	0	1	1	1	0	0	0	0	0	0	0
ID1083	0	0	1	1	0	0	1	0	1	0	0	0
ID1084	0	0	0	0	1	0	0	0	1	1	0	0
ID1085	0	0	1	0	0	1	1	0	1	1	0	0
ID1086	0	1	1	1	0	1	1	0	0	0	0	0
ID1087	1	0	1	1	0	1	1	0	1	1	0	0
ID1088	0	0	1	1	0	0	1	0	0	0	0	1
ID1089	1	1	0	1	1	1	0	0	1	0	0	1
ID1090	1	1	1	1	1	1	0	0	1	1	0	1
ID1091	1	0	1	1	1	0	1	1	1	1	0	0
ID1092	1	0	1	1	1	1	0	0	1	0	0	1
ID1093	0	0	1	1	1	0	0	0	0	0	0	0
ID1094	0	0	1	0	0	0	1	0	1	0	0	0
ID1095	1	0	1	1	1	0	1	0	1	1	0	1
ID1096	1	0	1	1	1	0	0	0	1	1	0	0
ID1097	0	1	1	1	1	1	1	0	0	1	0	1
ID1098	0	1	1	1	1	1	1	0	1	0	0	1
ID1099	0	0	1	1	1	0	1	0	0	1	0	0
ID1100	0	1	1	1	1	1	0	1	1	1	0	1
ID1101	0	1	1	1	0	1	1	0	0	0	0	0
ID1102	1	0	1	1	1	1	1	0	1	1	0	1
ID1103	0	0	0	1	0	0	0	0	0	0	0	1
ID1104	0	0	1	1	1	1	0	0	0	0	0	0
ID1105	0	0	1	1	1	1	0	0	0	0	0	1
ID1106	0	1	1	1	1	1	0	0	1	1	0	1
ID1107	0	0	1	1	0	0	0	0	0	0	0	0
ID1108	0	0	1	1	0	0	0	0	1	0	0	0
ID1109	1	0	1	1	1	0	0	0	1	1	0	1
ID1110	0	0	1	0	1	0	0	0	0	0	0	0
ID1111	0	0	0	0	0	0	1	0	0	0	0	0
ID1112	0	0	1	1	1	0	0	0	0	0	0	0
ID1113	0	0	1	1	0	1	1	0	0	0	0	0
ID1114	0	0	1	1	0	1	1	0	1	1	0	1
ID1115	1	1	1	0	1	1	1	1	1	1	0	0
ID1116	0	0	1	1	1	0	1	0	1	1	0	1
ID1117	0	1	1	1	1	1	0	1	1	1	0	1
ID1118	0	0	1	1	0	0	0	0	1	0	0	0
ID1119	0	0	1	0	0	0	1	0	0	1	0	1
ID1120	0	0	0	1	1	1	1	1	1	0	0	0
ID1121	0	0	1	1	0	0	0	0	0	0	0	0
ID1122	1	0	1	0	0	1	0	0	0	0	0	1
ID1123	1	0	1	1	1	0	1	0	1	1	0	0
ID1124	1	0	1	1	1	0	0	0	0	0	0	0
ID1125	0	0	1	1	1	0	0	0	1	0	0	0
ID1126	1	0	1	1	1	0	1	0	1	1	0	1
ID1127	0	0	1	1	1	0	0	0	1	1	0	0
ID1128	0	0	1	1	0	0	0	0	0	0	0	0
ID1129	0	0	1	1	0	0	0	0	1	1	0	0
ID1130	0	0	0	0	0	1	0	0	0	0	0	1
ID1131	0	1	1	1	1	1	1	0	1	1	1	1
ID1132	0	0	1	1	1	1	0	0	0	0	0	0
ID1133	1	0	1	1	1	1	0	0	1	1	0	1
ID1134	0	0	1	1	1	0	0	0	0	0	0	0
ID1135	1	0	1	0	1	0	1	0	1	0	0	0
ID1136	0	0	0	1	0	0	0	0	0	0	0	0
ID1137	1	0	1	1	1	1	0	0	1	0	0	0
ID1138	0	0	1	1	0	0	1	0	1	0	0	0
ID1139	1	0	1	1	1	1	1	1	1	1	0	1
ID1140	0	0	1	1	1	1	0	0	0	0	0	0
ID1141	1	0	1	1	1	1	0	0	1	0	0	1
ID1142	0	0	1	1	1	0	1	0	0	0	0	0
ID1143	0	0	1	1	1	0	0	0	0	1	0	0
ID1144	0	0	0	1	1	0	0	0	1	1	0	0
ID1145	0	0	0	0	0	0	1	0	0	0	0	0
ID1146	0	0	1	0	0	1	1	0	1	0	0	0
ID1147	1	0	1	1	1	1	0	0	0	1	0	1
ID1148	0	0	0	0	1	1	0	0	0	0	0	1
ID1149	0	0	1	1	0	1	0	0	0	1	0	1
ID1150	0	0	1	1	0	0	0	0	0	0	0	0
ID1151	1	0	1	0	1	0	0	0	1	1	0	1
ID1152	1	0	1	1	1	0	0	1	0	1	0	1
ID1153	1	0	1	1	1	1	1	0	1	1	0	1
ID1154	0	0	1	1	0	1	0	0	1	1	0	1
ID1155	1	1	1	1	1	1	0	1	1	1	0	1
ID1156	1	1	1	1	1	1	1	1	1	1	1	1
ID1157	1	0	1	1	1	1	1	1	1	1	0	1
ID1158	1	1	1	1	1	1	1	0	1	1	0	1
ID1159	1	1	1	1	1	1	0	1	1	1	1	0
ID1160	0	1	1	1	1	1	0	0	0	1	0	1
ID1161	0	0	1	0	0	1	0	0	0	1	0	0
ID1162	1	0	1	1	1	1	1	0	1	1	0	1
ID1163	0	1	1	1	1	1	1	0	0	0	0	0
ID1164	0	0	1	1	1	0	1	0	1	1	0	0
ID1165	1	1	1	1	1	1	1	0	0	1	0	0
ID1166	1	0	1	0	1	0	1	0	0	0	0	1
ID1167	0	0	1	1	1	1	1	0	1	1	0	1
ID1168	0	0	1	1	0	0	0	0	1	1	0	0
ID1169	1	0	1	1	1	1	1	1	1	1	1	1
ID1170	0	1	1	1	0	0	0	0	1	0	0	0
ID1171	0	0	1	0	1	0	1	0	0	0	0	0
ID1172	0	0	1	1	0	0	1	0	1	1	0	1
ID1173	0	0	1	1	0	0	0	0	0	0	0	0
ID1174	0	0	1	1	1	0	0	0	0	1	0	0
ID1175	0	0	1	1	1	0	0	0	1	0	0	1
ID1176	0	0	1	1	1	1	0	0	0	1	0	0
ID1177	0	0	1	1	1	1	0	0	0	0	0	0
ID1178	0	0	1	1	0	1	1	0	1	1	0	0
ID1179	0	0	1	1	1	0	0	0	0	1	0	0
ID1180	0	0	1	0	1	1	1	0	0	0	0	0
ID1181	0	0	1	1	1	0	0	0	0	0	0	0
ID1182	0	0	1	0	0	1	1	0	0	0	0	0
ID1183	0	0	1	0	1	1	0	0	1	1	0	0
ID1184	0	0	1	1	1	0	0	0	0	0	0	0
ID1185	0	0	1	1	0	1	0	0	0	0	0	1
ID1186	0	1	1	1	1	1	1	1	1	1	0	1
ID1187	1	0	1	1	1	0	0	0	1	0	0	0
ID1188	0	0	1	0	1	0	0	0	0	0	0	0
ID1189	0	0	0	1	1	0	0	0	0	0	0	0
ID1190	0	0	1	1	1	0	0	0	0	0	0	1
ID1191	1	1	1	1	1	1	0	0	1	1	0	0
ID1192	0	0	0	0	1	0	1	0	0	0	0	0
ID1193	1	0	1	1	1	1	1	0	1	1	0	0
ID1194	1	1	1	1	1	1	0	1	1	1	0	1
ID1195	1	1	1	1	1	1	1	0	0	1	0	1
ID1196	0	0	1	1	1	0	0	0	0	1	0	0
ID1197	0	0	1	1	1	1	1	0	1	0	0	1
ID1198	1	0	1	1	1	1	0	0	0	1	0	1
ID1199	0	0	1	1	0	0	0	0	0	0	0	1
ID1200	0	0	1	1	1	1	1	0	1	0	0	1
ID1201	1	0	1	1	1	0	1	0	1	1	0	1
ID1202	0	0	1	1	1	1	0	0	1	0	0	1
ID1203	0	0	0	0	1	0	0	0	0	1	0	0
ID1204	0	0	0	1	1	0	0	0	0	0	0	0
ID1205	1	1	1	1	1	0	1	0	1	1	0	1
ID1206	1	0	1	1	1	1	0	0	1	1	0	1
ID1207	0	0	1	1	1	1	1	0	1	1	0	1
ID1208	1	0	1	1	1	1	0	0	1	1	0	1
ID1209	0	1	1	1	1	1	1	1	1	1	0	1
ID1210	1	1	1	1	1	1	0	0	0	1	0	1
ID1211	1	0	1	1	1	0	0	0	0	1	0	1
ID1212	0	0	1	1	1	0	0	0	0	0	0	0
ID1213	0	1	1	0	0	0	1	0	0	1	0	0
ID1214	1	1	1	1	1	1	0	1	1	1	0	1
ID1215	1	1	1	1	1	1	0	0	1	1	0	1
ID1216	0	0	1	1	1	0	0	0	0	1	0	0
ID1217	0	0	1	1	1	1	0	0	0	0	0	1
ID1218	0	0	1	0	1	1	0	0	1	0	0	0
ID1219	0	0	1	1	0	0	0	0	0	0	0	0
ID1220	1	0	1	1	1	0	0	0	0	0	0	1
ID1221	0	0	1	1	1	0	1	0	0	0	0	0
ID1222	0	0	1	1	1	1	1	0	1	1	0	1
ID1223	0	0	0	1	0	1	0	0	0	0	0	0
ID1224	1	1	1	1	1	1	1	0	1	1	0	0
ID1225	0	0	1	1	1	0	0	0	1	0	0	0
ID1226	0	0	1	0	0	0	0	0	0	0	0	0
ID1227	1	0	1	1	1	1	0	0	1	1	0	1
ID1228	0	0	1	1	1	1	1	0	1	1	0	0
ID1229	0	0	1	1	0	1	0	0	1	0	0	0
ID1230	1	1	1	1	1	1	0	0	1	1	0	1
ID1231	0	0	1	0	1	0	1	0	0	0	0	1
ID1232	0	0	1	1	1	0	1	0	0	0	0	0
ID1233	0	0	1	1	1	0	1	0	0	0	0	0
ID1234	1	0	1	1	1	1	1	1	0	1	0	1
ID1235	0	0	1	1	1	0	1	0	0	0	0	0
ID1236	0	0	1	1	1	0	1	0	0	0	0	0
ID1237	1	0	1	1	1	0	0	0	0	0	0	0
ID1238	0	0	1	0	0	1	0	0	0	0	0	0
ID1239	0	0	0	1	0	0	0	0	0	0	0	0
ID1240	0	0	1	1	1	1	1	0	1	1	0	1
ID1241	0	0	1	0	1	0	1	1	1	1	0	0
ID1242	0	0	1	1	0	1	0	0	1	0	0	0
ID1243	0	0	1	1	1	0	0	0	0	0	0	0
ID1244	0	0	1	1	1	1	1	0	0	1	0	0
ID1245	0	1	1	1	1	1	1	1	1	1	1	1
ID1246	1	1	1	1	1	1	0	0	1	1	0	1
ID1247	0	0	1	1	1	0	0	0	0	0	0	0
ID1248	0	0	0	1	1	1	0	0	0	1	0	0
ID1249	0	1	1	0	1	1	0	0	1	1	0	0
ID1250	0	0	1	0	0	0	0	0	0	0	0	0
ID1251	0	0	0	1	1	0	0	0	0	0	0	0
ID1252	0	0	1	1	0	1	0	0	1	0	0	0
ID1253	0	0	1	0	0	1	0	0	0	0	0	0
ID1254	0	0	1	1	1	1	1	0	1	1	0	0
ID1255	1	0	1	1	1	1	0	0	1	0	0	1
ID1256	0	0	1	1	1	0	0	0	1	0	0	0
ID1257	0	0	1	1	1	0	0	0	0	0	0	0
ID1258	1	1	1	1	1	1	1	1	1	1	0	1
ID1259	1	1	1	1	1	1	1	1	1	1	0	1
ID1260	1	1	1	1	1	1	1	1	1	1	1	1
ID1261	0	0	1	1	1	1	0	0	1	1	0	1
ID1262	0	0	1	0	0	0	0	0	0	1	0	0
ID1263	0	0	1	1	1	1	0	0	1	1	0	0
ID1264	1	0	1	1	0	1	1	1	1	1	0	1
ID1265	0	0	1	1	1	0	0	0	0	0	0	0
ID1266	0	0	1	1	1	1	0	0	1	1	0	1
ID1267	0	1	1	1	0	1	0	0	0	1	0	1
ID1268	0	1	1	1	1	1	1	0	1	1	0	1
ID1269	1	1	1	1	1	1	1	0	1	1	0	0
ID1270	1	0	1	1	1	1	1	0	1	0	0	1
ID1271	1	0	1	0	1	1	0	1	1	0	0	1
ID1272	1	1	1	1	0	1	1	0	1	1	0	0
ID1273	0	0	0	1	0	0	0	0	0	0	0	0
ID1274	0	0	0	1	1	0	0	0	0	1	0	0
ID1275	0	0	1	0	0	0	1	0	0	0	0	0
ID1276	1	0	1	1	1	0	0	0	0	1	0	1
ID1277	1	1	1	1	1	1	1	0	1	1	0	1
ID1278	0	0	1	1	0	0	0	0	1	1	0	1
ID1279	1	1	1	1	1	1	1	1	1	1	0	1
ID1280	1	0	0	1	0	0	0	0	0	0	0	0
ID1281	0	0	1	0	1	1	1	0	0	0	0	0
ID1282	1	0	0	0	0	0	1	0	0	0	0	0
ID1283	0	0	1	1	1	0	1	0	1	1	0	0
ID1284	0	0	0	0	0	0	0	0	0	1	0	1
ID1285	0	0	1	1	1	1	0	0	0	1	0	0
ID1286	0	0	1	0	1	0	0	0	0	0	0	0
ID1287	0	0	0	0	0	0	0	0	0	0	0	0
ID1288	0	0	1	1	0	0	0	0	0	0	0	0
ID1289	0	0	1	0	0	1	0	0	0	0	0	0
ID1290	0	0	1	0	1	1	0	0	0	0	0	0
ID1291	0	0	1	1	1	0	1	0	1	0	0	0
ID1292	1	1	1	1	1	1	0	1	1	1	0	1
ID1293	1	1	1	1	1	1	0	0	1	1	0	1
ID1294	0	0	0	1	1	1	1	0	1	1	0	0
ID1295	0	0	0	1	0	0	0	0	0	0	0	0
ID1296	0	0	1	1	1	0	0	0	0	0	0	0
ID1297	0	0	1	1	1	1	1	0	0	1	0	1
ID1298	1	1	1	1	1	1	1	0	1	1	0	1
ID1299	1	0	1	1	1	1	0	0	1	1	0	1
ID1300	0	0	1	0	1	0	0	0	0	0	0	0
ID1301	0	0	1	1	0	0	0	0	0	0	0	0
ID1302	0	0	0	1	0	0	1	0	1	1	0	1
ID1303	0	0	1	0	1	0	1	0	0	0	0	0
ID1304	0	0	1	1	1	0	0	0	0	0	0	0
ID1305	0	0	1	1	1	1	1	0	1	1	0	1
ID1306	0	1	1	1	1	1	1	0	1	1	0	1
ID1307	0	0	0	1	0	1	0	0	0	0	0	0
ID1308	1	0	0	1	1	1	1	0	1	1	0	1
ID1309	1	1	1	1	1	1	1	0	0	1	0	1
ID1310	0	0	1	0	1	0	0	0	1	0	0	1
ID1311	0	0	1	1	1	1	1	0	1	0	0	1
ID1312	0	1	1	0	0	1	1	0	1	0	0	0
ID1313	0	0	1	1	0	0	0	0	0	0	0	1
ID1314	0	0	1	0	1	1	0	0	1	1	0	1
ID1315	1	0	1	1	1	0	0	0	1	1	0	1
ID1316	0	0	1	0	1	0	0	0	0	0	0	0
ID1317	0	0	0	0	1	0	0	0	1	0	0	0
ID1318	0	1	1	1	1	1	1	0	0	1	0	1
ID1319	1	1	1	1	1	1	0	0	0	1	0	0
ID1320	0	1	1	1	1	1	0	0	1	1	0	0
ID1321	0	0	1	1	1	1	0	0	0	0	0	1
ID1322	1	1	1	0	1	1	0	1	1	1	0	0
ID1323	0	0	0	1	1	0	1	0	0	0	0	0
ID1324	0	0	1	1	1	0	0	0	0	1	0	1
ID1325	0	1	1	1	1	1	1	1	0	1	1	1
ID1326	0	0	1	1	0	0	0	0	0	0	0	0
ID1327	0	0	0	0	0	0	0	0	0	0	0	0
ID1328	0	0	1	1	1	0	1	0	1	0	0	0
ID1329	0	0	1	1	1	0	0	0	0	0	0	0
ID1330	0	0	0	0	0	0	0	0	1	0	0	0
ID1331	0	0	1	1	1	1	0	0	0	0	0	0
ID1332	0	1	1	1	1	0	0	0	0	0	0	0
ID1333	0	0	1	1	1	0	1	0	0	0	0	0
ID1334	1	1	1	1	1	1	1	1	1	1	1	1
ID1335	0	0	1	1	1	0	0	0	1	1	0	0
ID1336	0	0	1	1	1	1	0	0	1	1	0	0
ID1337	0	0	1	0	0	0	0	0	0	1	0	0
ID1338	1	0	1	1	1	1	1	1	1	1	0	1
ID1339	0	1	1	1	1	1	1	1	1	1	1	1
ID1340	0	0	1	1	1	1	0	0	1	0	0	0
ID1341	0	0	1	1	1	1	1	0	1	1	0	0
ID1342	1	1	1	1	1	1	1	1	1	1	0	1
ID1343	0	0	1	1	1	0	1	0	0	0	0	0
ID1344	0	0	1	0	1	1	1	0	0	0	0	0
ID1345	1	0	1	1	1	1	0	0	0	0	0	1
ID1346	1	0	1	1	0	1	0	0	0	0	0	0
ID1347	0	0	1	1	1	1	1	0	1	1	0	0
ID1348	1	0	1	1	0	0	0	0	0	0	0	0
ID1349	0	0	1	1	1	1	1	0	1	1	0	1
ID1350	1	1	1	1	1	1	1	1	1	1	1	1
ID1351	0	0	1	1	0	1	1	0	1	0	0	0
ID1352	0	0	1	1	1	1	1	0	0	0	0	1
ID1353	0	0	1	0	0	0	0	0	0	0	0	0
ID1354	1	1	1	1	1	1	0	0	0	1	0	0
ID1355	1	0	1	0	0	0	0	1	1	1	0	0
ID1356	1	0	1	1	1	1	1	1	1	1	0	0
ID1357	0	0	1	1	1	0	0	0	1	1	0	1
ID1358	1	0	1	1	1	1	1	0	0	1	0	1
ID1359	0	0	1	1	1	0	0	0	1	1	0	0
ID1360	0	0	1	0	0	0	0	0	0	0	0	0
ID1361	0	0	0	0	0	0	1	0	0	0	0	0
ID1362	0	0	0	0	1	1	1	0	0	0	0	0
ID1363	1	0	1	1	1	1	1	0	0	1	0	0
ID1364	0	1	1	1	1	1	0	0	0	1	0	1
ID1365	0	1	1	1	0	1	0	0	1	0	0	0
ID1366	1	0	1	0	1	0	0	0	1	0	0	0
ID1367	1	1	1	1	1	0	1	1	1	1	0	1
ID1368	1	0	1	1	1	1	1	1	1	1	1	1
ID1369	1	1	1	1	0	1	1	0	1	1	0	1
ID1370	1	1	1	1	1	0	1	1	1	0	0	1
ID1371	0	1	0	1	1	1	1	1	1	1	0	1
ID1372	1	0	1	1	1	1	0	0	1	0	0	1
ID1373	1	1	1	1	0	0	1	0	1	1	0	1
ID1374	0	1	1	1	1	0	1	0	0	0	0	1
ID1375	1	0	1	1	1	1	1	0	1	1	0	1
ID1376	0	1	1	1	1	1	1	0	1	1	0	0
ID1377	0	0	1	1	1	0	0	0	0	0	0	0
ID1378	1	0	1	1	0	0	0	0	0	1	0	1
ID1379	1	0	1	0	0	0	0	0	0	0	0	0
ID1380	0	0	1	1	1	0	1	0	1	1	0	0
ID1381	1	0	1	1	1	1	1	1	0	1	0	1
ID1382	0	0	0	0	0	0	0	0	0	0	0	0
ID1383	0	0	1	0	1	0	0	0	0	0	0	0
ID1384	1	0	1	1	1	0	1	0	0	1	0	1
ID1385	1	0	1	1	1	0	1	0	0	1	0	1
ID1386	0	0	1	1	1	0	0	0	0	1	0	0
ID1387	0	0	0	1	1	1	0	0	0	0	0	0
ID1388	0	0	1	1	1	0	0	0	1	0	0	0
ID1389	0	0	1	0	0	1	1	0	0	0	0	0
ID1390	1	1	1	1	1	1	1	0	1	1	0	1
ID1391	0	1	1	1	0	1	1	0	1	1	0	1
ID1392	0	0	0	0	0	0	0	0	0	0	0	0
ID1393	0	0	1	1	0	1	0	0	0	1	0	0
ID1394	0	0	1	1	1	0	0	0	1	0	0	0
ID1395	0	0	1	1	0	0	0	0	0	0	0	0
ID1396	0	0	1	1	1	0	1	0	0	0	0	0
ID1397	0	0	1	1	1	1	0	0	0	0	0	0
ID1398	0	0	1	0	0	0	0	0	1	1	0	1
ID1399	0	0	0	0	0	0	1	0	0	0	0	0
ID1400	0	0	1	1	1	0	0	0	0	0	0	0
ID1401	0	0	1	0	0	0	0	0	0	0	0	0
ID1402	0	0	1	1	1	1	0	0	1	0	0	1
ID1403	0	0	0	1	1	1	1	0	1	0	0	0
ID1404	0	0	1	1	1	1	1	0	0	1	0	1
ID1405	1	1	1	1	1	1	1	0	1	1	0	1
ID1406	0	1	1	1	0	1	1	1	1	1	0	0
ID1407	0	0	1	1	1	1	0	0	1	1	0	1
ID1408	1	1	1	1	1	1	1	1	1	1	0	1
ID1409	1	1	1	1	1	1	1	1	1	1	1	1
ID1410	0	0	1	0	1	0	0	0	0	0	0	0
ID1411	0	0	1	1	1	1	0	0	1	1	0	1
ID1412	1	0	1	1	1	1	1	0	1	1	0	1
ID1413	0	0	1	1	0	1	1	0	1	1	0	0
ID1414	0	1	1	1	1	1	1	0	0	0	0	0
ID1415	0	0	1	1	1	0	0	0	0	0	0	0
ID1416	0	0	1	1	1	0	1	0	0	0	0	0
ID1417	0	0	0	0	0	0	1	0	0	0	0	0
ID1418	0	0	1	1	1	1	1	1	1	1	0	0
ID1419	0	0	1	1	1	0	0	0	0	0	0	0
ID1420	1	0	0	1	1	1	1	0	1	1	0	1
ID1421	0	0	1	1	1	0	0	0	1	0	0	0
ID1422	0	0	0	0	0	0	0	0	1	0	0	0
ID1423	0	0	1	0	0	1	0	0	0	0	0	0
ID1424	1	0	1	1	1	0	0	0	0	0	0	0
ID1425	0	0	0	0	1	0	0	0	0	0	0	0
ID1426	1	0	0	0	0	1	1	1	1	1	0	0
ID1427	0	0	0	1	1	0	0	0	1	0	0	0
ID1428	1	0	1	1	1	1	0	1	1	1	0	0
ID1429	1	0	1	0	1	1	0	0	0	1	0	1
ID1430	0	0	1	1	0	0	1	0	0	0	0	1
ID1431	0	0	1	0	1	0	1	0	0	0	0	0
ID1432	0	0	1	1	1	0	0	0	0	0	0	0
ID1433	1	1	1	1	0	1	1	0	0	1	0	1
ID1434	0	0	1	1	1	0	0	0	0	0	0	0
ID1435	1	0	0	1	1	0	0	0	0	1	0	1
ID1436	0	0	1	1	1	0	1	0	1	0	0	0
ID1437	1	0	1	1	1	0	0	0	1	1	0	0
ID1438	0	0	0	0	0	0	0	0	0	0	0	0
ID1439	0	0	1	1	1	1	0	0	0	1	0	1
ID1440	1	0	1	1	1	1	1	0	0	1	0	1
ID1441	1	1	1	1	1	0	0	0	1	0	0	1
ID1442	0	0	1	1	1	1	0	0	0	0	0	1
ID1443	1	1	1	1	1	1	0	0	1	1	0	1
ID1444	0	0	0	1	0	1	1	0	1	1	0	0
ID1445	0	0	1	1	1	1	0	0	0	1	0	0
ID1446	1	0	1	1	1	1	0	0	1	1	0	1
ID1447	0	0	1	1	1	0	1	0	1	0	0	0
ID1448	0	0	1	1	0	0	1	0	0	0	0	0
ID1449	1	0	1	1	1	1	1	0	1	1	0	0
ID1450	0	1	1	0	0	0	1	0	1	0	0	1
ID1451	0	0	0	1	1	0	1	0	0	1	0	1
ID1452	0	1	1	1	1	1	1	1	1	1	0	1
ID1453	1	1	1	0	1	1	1	0	1	1	0	1
ID1454	0	0	1	0	0	1	1	0	0	1	0	1
ID1455	1	1	1	1	1	1	1	1	1	1	0	0
ID1456	1	1	1	1	1	1	1	1	1	1	0	1
ID1457	1	0	0	1	1	1	1	1	1	1	0	1
ID1458	1	1	1	1	1	1	1	1	1	1	0	1
ID1459	1	1	1	1	1	0	1	1	1	1	0	1
ID1460	1	1	1	1	1	1	1	0	1	1	0	1
ID1461	1	1	1	1	1	1	1	0	1	1	0	1
ID1462	1	1	1	1	1	1	1	1	0	1	0	1
ID1463	1	0	1	1	1	1	1	0	1	1	0	1
ID1464	1	0	1	1	1	1	1	0	1	1	0	1
ID1465	0	1	1	1	1	1	1	0	1	1	0	1
ID1466	1	1	1	1	1	1	1	0	1	1	0	1
ID1467	1	0	0	0	1	1	1	0	1	0	0	1
ID1468	1	0	1	1	1	1	1	0	1	1	0	1
ID1469	1	1	1	1	1	1	1	0	1	1	0	0
ID1470	0	0	1	1	1	0	1	0	0	1	0	0
ID1471	1	0	0	1	1	0	0	0	0	0	0	1
ID1472	0	0	1	0	0	0	0	0	0	0	0	0
ID1473	1	1	1	1	1	1	1	0	1	1	0	1
ID1474	0	0	1	1	1	1	1	0	0	1	0	0
ID1475	0	0	1	1	1	0	1	0	0	1	0	0
ID1476	1	0	1	1	1	1	1	0	0	1	0	1
ID1477	1	0	0	1	1	0	0	0	1	1	0	0
ID1478	0	1	1	1	1	1	1	0	1	1	0	1
ID1479	1	1	1	1	1	1	1	0	1	1	1	0
ID1480	0	1	1	1	1	1	0	0	0	1	0	1
ID1481	1	0	1	1	1	1	1	1	1	0	0	0
ID1482	1	1	1	1	1	1	1	0	1	1	1	1
ID1483	1	0	1	1	1	1	1	0	1	1	0	1
ID1484	1	1	1	1	1	1	1	0	1	1	0	1
ID1485	1	0	1	1	0	1	1	1	1	1	0	1
ID1486	0	0	1	0	0	0	1	0	1	0	0	0
ID1487	0	0	1	1	1	0	0	0	1	0	0	0
ID1488	0	0	1	0	0	0	0	0	0	0	0	0
ID1489	1	0	1	1	1	0	0	1	1	1	0	1
ID1490	1	1	1	1	1	1	0	0	1	1	0	1
ID1491	0	0	1	1	0	0	1	0	0	0	0	1
ID1492	0	0	1	0	1	0	0	0	1	0	0	0
ID1493	0	0	1	0	1	1	0	0	1	0	0	0
ID1494	0	1	1	1	0	1	1	0	1	1	0	1
ID1495	0	0	1	1	1	1	1	0	0	1	0	0
ID1496	0	0	1	0	1	0	0	0	1	0	0	1
ID1497	1	0	0	1	1	1	0	0	1	1	0	1
ID1498	0	0	1	0	1	0	0	0	0	0	0	1
ID1499	0	0	1	1	0	0	0	0	0	0	0	0
ID1500	0	0	1	1	1	0	1	0	1	0	0	1
ID1501	0	0	1	1	0	0	1	0	1	0	0	1
ID1502	0	0	0	0	1	0	0	0	0	0	0	0
ID1503	1	0	1	1	1	1	1	0	1	1	0	1
ID1504	0	0	1	1	1	1	1	0	1	1	0	0
ID1505	0	0	0	1	1	0	1	0	0	0	0	0
ID1506	1	0	0	0	0	1	1	0	1	1	0	1
ID1507	0	0	1	1	1	1	1	1	1	1	0	1
ID1508	0	0	1	1	0	1	0	0	0	0	0	0
ID1509	0	0	1	1	1	1	1	0	1	1	0	1
ID1510	0	0	1	1	0	1	0	0	0	0	0	0
ID1511	0	0	0	1	0	0	0	0	0	1	0	0
ID1512	1	0	1	0	1	0	0	0	1	1	0	0
ID1513	1	0	1	1	1	0	1	0	1	0	0	0
ID1514	1	0	1	1	1	0	0	0	0	0	0	0
ID1515	0	1	1	1	1	0	1	0	1	1	0	0
ID1516	0	0	1	1	1	0	1	0	0	0	0	0
ID1517	0	0	0	0	0	1	1	0	0	0	0	0
ID1518	0	0	1	1	1	1	1	0	0	0	0	0
ID1519	1	1	1	0	1	1	0	0	1	1	0	1
ID1520	0	0	1	1	1	0	0	0	0	0	0	0
ID1521	0	0	1	1	0	0	0	0	0	0	0	0
ID1522	0	0	0	0	1	0	0	0	1	0	0	0
ID1523	0	0	1	1	1	0	1	0	0	1	0	0
ID1524	1	0	1	0	1	0	1	0	0	0	0	0
ID1525	0	0	1	1	0	0	0	0	0	0	0	0
ID1526	0	0	1	1	1	0	0	0	1	1	0	1
ID1527	0	1	1	1	1	1	1	0	1	1	0	0
ID1528	1	1	1	0	1	1	1	0	1	0	0	1
ID1529	1	0	1	1	1	0	1	0	1	1	0	0
ID1530	0	0	0	0	0	0	0	0	0	1	0	0
ID1531	1	1	1	1	1	1	1	1	1	1	0	1
ID1532	1	0	1	1	1	0	1	0	1	1	0	0
ID1533	1	1	1	1	1	1	1	0	1	1	0	1
ID1534	1	0	1	1	1	1	0	1	1	1	0	1
ID1535	0	1	1	1	1	1	1	0	1	1	0	1
ID1536	0	1	1	1	1	1	0	1	1	1	0	1
ID1537	0	0	1	1	1	1	0	0	0	1	0	0
ID1538	1	0	1	0	0	1	0	0	1	1	0	1
ID1539	1	0	1	1	1	0	1	1	1	1	0	1
ID1540	0	0	0	1	0	0	1	0	0	0	0	0
ID1541	0	0	1	1	0	1	0	0	0	0	0	0
ID1542	0	0	1	1	1	0	1	0	0	0	0	1
ID1543	0	1	1	1	1	1	1	0	1	1	0	1
ID1544	0	0	0	0	1	0	1	0	1	0	0	0
ID1545	1	0	1	1	1	0	0	0	0	0	0	0
ID1546	0	0	1	0	0	0	0	0	1	0	0	0
ID1547	0	0	1	0	0	0	1	0	0	1	0	0
ID1548	1	1	1	0	1	1	1	0	1	1	0	1
ID1549	1	0	0	1	0	1	0	0	0	0	0	0
ID1550	0	0	0	1	0	0	0	0	0	1	0	0
ID1551	1	0	1	1	1	1	1	0	1	1	0	1
ID1552	1	0	1	1	1	1	1	0	1	1	0	1
ID1553	1	1	1	1	1	1	1	1	1	1	0	1
ID1554	0	0	1	1	1	1	1	0	0	1	0	1
ID1555	1	0	1	1	1	1	1	0	1	1	0	1
ID1556	1	0	1	1	0	1	0	0	1	0	0	1
ID1557	1	0	1	1	0	0	0	0	0	1	0	0
ID1558	0	0	1	1	1	1	1	0	1	0	0	1
ID1559	0	0	1	1	1	0	1	0	1	0	0	0
ID1560	0	0	1	1	0	0	1	0	1	0	0	0
ID1561	1	0	1	1	1	0	1	0	1	1	0	1
ID1562	0	0	1	1	1	0	1	0	1	0	0	1
ID1563	1	0	1	1	1	1	1	0	1	1	0	1
ID1564	1	0	0	1	1	1	1	0	0	1	0	0
ID1565	1	1	1	1	1	1	1	0	1	1	0	1
ID1566	1	0	1	1	0	1	0	0	1	1	0	0
ID1567	1	0	1	1	1	1	0	0	0	1	0	0
ID1568	0	0	1	1	1	1	0	0	0	0	0	0
ID1569	1	1	1	1	1	1	1	0	1	1	1	1
ID1570	0	0	1	1	0	1	1	0	1	0	0	1
ID1571	0	0	0	0	0	0	0	0	0	0	0	0
ID1572	0	0	0	1	1	0	1	0	0	0	0	0
ID1573	0	0	0	1	0	0	0	0	0	0	0	1
ID1574	0	0	0	0	0	1	0	0	1	0	0	0
ID1575	0	0	1	0	0	0	1	0	1	0	0	0
ID1576	0	0	0	1	0	0	0	0	0	0	0	0
ID1577	1	0	1	1	1	1	0	0	1	1	0	0
ID1578	0	0	1	0	0	0	1	0	0	1	0	0
ID1579	0	0	1	1	1	0	0	0	0	0	0	0
ID1580	0	0	1	1	1	1	1	0	1	1	0	0
ID1581	1	1	1	1	1	1	0	0	0	1	0	1
ID1582	0	0	1	1	0	0	0	0	0	0	0	1
ID1583	0	0	1	1	0	0	0	0	1	0	0	0
ID1584	1	1	1	1	1	1	1	0	1	1	0	1
ID1585	0	0	0	0	1	0	1	0	0	1	0	1
ID1586	1	0	1	1	1	1	1	1	1	1	0	0
ID1587	1	0	0	1	1	1	1	0	1	1	0	1
ID1588	1	0	1	1	1	1	1	0	1	1	0	1
ID1589	1	0	1	1	1	1	0	0	1	1	0	0
ID1590	0	0	0	0	0	1	0	0	0	0	0	0
ID1591	0	0	1	1	1	1	0	0	0	0	0	0
ID1592	0	0	1	0	0	0	0	0	0	0	0	0
ID1593	0	0	1	1	1	0	1	0	0	0	0	0
ID1594	0	0	1	1	1	1	1	0	0	0	0	0
ID1595	0	0	1	1	0	1	0	0	0	0	0	0
ID1596	0	0	1	0	1	0	1	0	1	1	0	1
ID1597	0	0	1	1	1	0	0	0	1	0	0	0
ID1598	1	0	1	1	1	1	1	0	1	1	0	0
ID1599	0	0	1	1	0	0	0	0	0	0	0	1
ID1600	1	1	0	1	1	1	1	0	0	1	0	0
ID1601	1	0	0	1	1	0	0	0	0	1	0	0
ID1602	0	0	1	0	1	0	0	0	0	0	0	0
ID1603	1	1	1	1	1	0	1	0	1	1	0	1
ID1604	0	0	1	1	1	0	1	0	0	0	0	0
ID1605	0	1	1	1	1	1	0	1	1	1	0	0
ID1606	1	0	1	1	1	1	1	0	0	1	0	0
ID1607	1	0	1	1	1	0	1	0	1	1	0	1
ID1608	1	0	1	1	1	0	0	0	0	0	0	0
ID1609	1	0	1	1	1	0	0	0	0	0	0	0
ID1610	0	0	1	1	0	1	1	0	0	1	0	0
ID1611	1	0	1	1	1	0	1	0	0	0	0	0
ID1612	0	1	1	1	1	0	1	0	0	0	0	0
ID1613	0	0	1	1	0	1	0	0	1	0	0	0
ID1614	0	0	1	1	1	0	1	0	0	0	0	0
ID1615	0	0	1	1	1	0	0	0	1	0	0	0
ID1616	1	0	1	1	1	1	1	1	1	1	0	0
ID1617	1	1	1	1	1	1	1	0	1	1	0	1
ID1618	0	0	1	1	1	1	0	0	0	0	0	0
ID1619	0	0	1	1	1	1	1	1	1	1	0	1
ID1620	1	0	1	0	1	1	1	0	1	1	0	1
ID1621	0	0	1	1	0	1	0	0	0	0	0	1
ID1622	1	0	1	1	1	1	1	1	1	1	0	0
ID1623	1	0	1	1	0	0	0	0	0	1	0	1
ID1624	1	1	1	1	1	1	1	1	1	1	0	0
ID1625	1	1	1	1	1	0	0	0	1	0	0	1
ID1626	1	0	0	1	1	1	1	0	1	1	0	1
ID1627	0	0	0	0	0	0	0	0	0	0	0	0
ID1628	1	1	1	1	1	1	0	0	0	1	0	0
ID1629	0	0	1	1	0	0	0	0	0	0	0	0
ID1630	1	0	1	1	1	1	1	0	0	1	0	1
ID1631	1	0	1	1	1	0	0	0	1	0	0	0
ID1632	0	0	1	1	1	1	0	0	0	0	0	0
ID1633	0	0	1	1	1	0	1	0	1	1	0	0
ID1634	0	0	1	0	0	0	0	0	0	0	0	0
ID1635	0	0	1	0	0	0	0	0	0	0	0	0
ID1636	1	0	1	1	1	1	1	0	1	0	0	0
ID1637	1	0	0	1	0	1	1	0	0	1	0	0
ID1638	1	1	1	1	1	1	1	1	1	1	0	1
ID1639	0	0	1	0	1	0	1	0	1	0	0	0
ID1640	0	0	1	1	0	1	1	0	0	0	0	0
ID1641	0	0	1	0	0	0	0	0	0	0	0	0
ID1642	0	0	1	1	1	0	1	0	0	1	0	1
ID1643	1	1	1	1	1	1	1	0	1	1	0	1
ID1644	1	1	1	1	1	1	1	0	0	0	0	0
ID1645	0	0	1	1	1	1	0	0	1	1	0	1
ID1646	0	0	1	1	1	1	1	0	1	1	0	1
ID1647	1	0	1	1	1	1	0	0	0	0	0	1
ID1648	0	0	1	1	1	1	1	0	1	0	0	1
ID1649	0	0	1	1	1	1	1	0	0	1	0	0
ID1650	1	0	1	1	1	1	0	0	0	0	0	1
ID1651	1	0	1	1	1	0	1	0	0	1	0	0
ID1652	1	1	1	0	1	0	0	0	0	1	0	1
ID1653	1	0	1	1	1	1	0	0	1	1	0	1
ID1654	1	1	1	1	0	0	1	0	0	1	0	0
ID1655	0	0	1	1	1	0	0	0	0	0	0	0
ID1656	0	0	1	1	0	0	0	0	1	0	0	0
ID1657	0	0	1	1	0	1	1	0	0	1	0	1
ID1658	1	0	1	1	1	1	1	0	1	1	0	1
ID1659	0	0	1	1	1	0	0	0	0	1	0	1
ID1660	0	1	1	1	1	1	1	1	1	1	0	1
ID1661	1	1	1	0	1	1	0	0	1	1	0	0
ID1662	1	1	1	1	1	1	0	0	1	1	0	1
ID1663	0	1	1	1	1	1	1	1	1	1	0	1
ID1664	0	0	1	1	1	0	1	1	0	1	0	1
ID1665	0	0	1	1	1	0	0	0	1	0	0	1
ID1666	1	0	1	1	1	1	1	0	1	1	0	1
ID1667	0	0	1	0	1	0	0	0	0	0	0	0
ID1668	0	0	1	0	1	1	0	0	1	1	0	1
ID1669	0	0	1	1	1	1	0	0	0	1	0	0
ID1670	0	0	1	0	1	1	1	0	1	0	0	1
ID1671	0	0	1	1	1	0	0	0	1	1	0	1
ID1672	0	0	1	0	1	0	0	0	0	0	0	0
ID1673	0	0	0	0	0	0	0	0	0	0	0	0
ID1674	0	0	1	1	1	1	0	1	1	1	0	1
ID1675	0	0	1	0	1	1	0	0	0	0	0	1
ID1676	1	0	1	0	1	0	0	0	0	0	0	0
ID1677	1	0	1	1	1	1	0	0	1	0	0	1
ID1678	0	0	0	1	0	0	1	0	1	0	0	0
ID1679	0	0	1	1	1	0	1	0	1	0	0	0
ID1680	0	0	1	1	1	1	1	1	1	1	0	1
ID1681	0	0	1	0	1	0	0	0	0	0	0	0
ID1682	1	0	1	1	0	1	0	0	0	1	0	1
ID1683	1	0	1	1	1	1	1	1	0	1	0	1
ID1684	0	0	1	1	1	0	0	0	0	1	0	1
ID1685	0	0	1	1	0	0	0	0	1	0	0	0
ID1686	1	1	1	0	0	0	1	0	1	1	0	1
ID1687	0	0	1	0	1	0	0	0	0	0	0	0
ID1688	0	0	0	1	0	0	0	0	0	0	0	0
ID1689	1	0	1	1	0	1	0	0	1	0	0	0
ID1690	1	0	0	1	1	0	0	0	0	0	0	0
ID1691	1	0	0	1	1	1	0	0	1	1	0	0
ID1692	0	1	1	1	0	1	1	0	1	1	0	1
ID1693	0	0	1	0	1	1	1	0	0	0	0	0
ID1694	0	0	1	1	1	0	1	0	0	0	0	0
ID1695	0	0	1	1	0	0	0	0	1	1	0	0
ID1696	0	0	1	1	1	0	0	0	1	1	0	0
ID1697	1	1	1	1	1	1	1	0	1	0	0	0
ID1698	1	0	1	0	1	1	1	0	1	1	0	0
ID1699	0	0	0	1	0	0	0	0	0	0	0	0
ID1700	0	0	1	1	0	1	0	0	0	0	0	0
ID1701	0	0	1	1	1	1	1	0	0	0	0	0
ID1702	1	1	1	1	1	1	0	0	1	1	0	1
ID1703	0	0	0	1	1	0	1	0	0	0	0	0
ID1704	0	0	1	0	0	0	1	0	0	0	0	0
ID1705	0	0	1	0	0	1	0	0	1	0	0	0
ID1706	0	0	1	1	1	1	1	0	1	0	0	1
ID1707	1	0	1	1	1	1	0	0	1	1	0	1
ID1708	1	1	1	1	1	1	1	0	1	1	0	1
ID1709	1	0	0	1	1	1	1	0	1	0	0	1
ID1710	1	0	1	1	1	1	1	0	1	1	0	1
ID1711	1	0	1	1	1	0	1	0	1	0	0	0
ID1712	1	0	1	1	1	1	1	0	0	1	0	1
ID1713	0	0	1	0	0	0	0	0	0	0	0	0
ID1714	0	0	1	0	1	1	0	0	0	0	0	0
ID1715	0	0	1	1	1	1	0	0	0	0	0	0
ID1716	1	1	1	1	1	1	1	0	1	1	0	1
ID1717	1	1	1	1	1	1	1	1	1	1	0	1
ID1718	1	1	1	1	1	1	1	1	1	1	0	1
ID1719	1	1	1	1	1	1	1	0	1	1	0	1
ID1720	1	0	1	1	1	1	1	0	1	1	0	1
ID1721	1	1	1	1	1	1	1	0	1	1	0	1
ID1722	1	1	1	1	1	1	1	1	1	1	0	1
ID1723	0	1	1	1	1	0	1	0	1	1	0	1
ID1724	1	0	1	1	1	1	1	0	1	1	0	0
ID1725	1	0	1	1	1	1	1	1	1	1	0	1
ID1726	1	0	1	0	1	0	0	0	0	0	0	0
ID1727	1	0	1	1	1	1	0	0	1	1	0	0
ID1728	0	0	1	1	1	1	1	0	0	1	0	1
ID1729	0	0	1	1	1	1	0	0	1	1	0	0
ID1730	1	1	1	1	1	1	0	0	1	1	0	1
ID1731	0	0	1	1	1	0	0	0	1	0	0	1
ID1732	1	0	1	1	1	1	0	0	0	0	0	0
ID1733	0	0	1	1	1	0	1	0	0	1	0	0
ID1734	0	0	1	1	1	0	0	0	0	0	0	0
ID1735	1	0	1	1	1	1	0	1	1	1	0	1
ID1736	1	1	1	1	1	1	1	1	1	1	1	1
ID1737	1	1	1	1	1	1	0	0	1	1	0	1
ID1738	1	1	0	0	1	1	1	0	1	1	0	0
ID1739	1	1	1	1	1	1	0	0	1	1	0	1
ID1740	0	1	1	1	1	0	1	1	1	1	0	0
ID1741	1	0	1	1	1	1	1	1	1	1	0	1
ID1742	1	0	1	1	1	1	1	0	1	1	0	1
ID1743	0	0	1	1	1	1	0	0	0	0	0	0
ID1744	1	1	1	1	1	1	1	1	1	1	0	0
ID1745	1	1	1	0	1	1	0	0	1	0	0	1
ID1746	1	0	1	1	1	1	1	1	1	1	0	1
ID1747	0	0	1	0	1	1	0	0	1	0	0	1
ID1748	1	0	1	1	1	1	0	0	0	0	0	0
ID1749	1	0	1	1	1	1	1	1	1	1	0	1
ID1750	1	1	1	1	1	1	1	0	1	1	1	1
ID1751	1	0	1	1	0	1	0	0	0	0	0	1
ID1752	1	0	1	1	1	0	0	0	1	0	0	0
ID1753	0	0	0	1	1	1	1	0	0	0	0	0
ID1754	0	0	1	1	1	1	0	0	1	0	0	0
ID1755	0	0	1	1	1	0	0	0	0	0	0	0
ID1756	1	0	1	1	1	1	1	0	1	1	0	1
ID1757	1	0	1	1	0	0	0	0	0	1	0	1
ID1758	1	0	1	0	1	0	0	0	0	0	0	0
ID1759	1	0	1	0	0	0	0	0	1	0	0	0
ID1760	1	0	1	1	1	1	1	0	1	0	0	1
ID1761	0	0	1	1	1	0	0	0	0	0	0	0
ID1762	1	0	1	1	1	1	0	0	0	1	0	0
ID1763	0	1	1	1	1	0	1	0	1	0	0	1
ID1764	0	0	1	1	1	1	1	0	0	0	0	1
ID1765	0	0	1	0	0	0	0	0	1	0	0	0
ID1766	0	1	0	1	1	1	1	0	0	1	0	0
ID1767	0	0	1	1	1	1	1	0	1	1	0	1
ID1768	1	1	1	1	1	1	1	0	0	1	0	1
ID1769	0	1	1	1	1	1	0	0	0	0	0	0
ID1770	1	1	1	1	1	1	1	1	1	1	0	1
ID1771	1	1	1	1	1	1	1	1	0	1	0	1
ID1772	1	1	1	1	1	1	1	1	1	1	0	1
ID1773	1	1	1	1	1	1	1	0	1	1	0	0
ID1774	1	0	1	1	1	1	1	1	1	1	0	1
ID1775	1	1	1	1	1	1	1	1	1	1	0	1
ID1776	0	0	1	0	1	1	1	1	1	0	0	1
ID1777	0	0	1	0	0	0	0	0	0	0	0	0
ID1778	0	0	1	0	0	0	0	0	1	0	0	0
ID1779	0	0	1	0	0	0	0	0	0	0	0	0
ID1780	0	0	1	1	1	0	0	0	0	1	0	0
ID1781	1	0	0	0	0	0	0	0	0	0	0	1
ID1782	0	0	1	0	0	0	0	0	0	0	0	0
ID1783	1	0	1	1	1	1	1	0	1	1	1	1
ID1784	1	1	1	1	1	1	0	1	1	1	1	1
ID1785	1	1	1	1	1	1	1	0	1	1	0	1
ID1786	0	1	1	1	1	1	1	0	1	1	0	1
ID1787	1	1	1	1	1	1	0	1	1	1	0	1
ID1788	1	1	1	1	1	1	1	1	1	1	1	1
ID1789	1	1	1	1	1	1	1	0	1	1	1	1
ID1790	0	1	1	1	1	1	1	1	1	1	0	1
ID1791	1	1	1	1	1	0	0	0	1	1	0	1
ID1792	1	0	1	1	1	1	1	0	0	1	0	1
ID1793	1	1	1	1	1	1	1	0	1	1	1	1
ID1794	0	0	1	1	1	0	1	0	0	0	0	0
ID1795	1	1	1	1	1	1	1	1	1	1	1	1
ID1796	0	0	1	0	0	0	0	0	0	0	0	0
ID1797	1	0	1	1	1	1	1	0	0	0	0	1
ID1798	0	0	1	1	1	0	1	0	0	0	0	0
ID1799	0	0	1	0	0	1	0	0	1	0	0	0
ID1800	0	0	1	0	1	0	0	0	1	1	0	0
ID1801	0	0	1	1	1	0	0	0	0	1	0	1
ID1802	0	0	0	0	0	0	1	0	0	0	0	0
ID1803	1	0	1	1	0	1	0	0	1	0	0	0
ID1804	0	0	0	0	0	0	0	0	0	0	0	0
ID1805	1	1	1	1	1	1	1	0	1	1	0	1
ID1806	0	1	1	1	1	1	0	1	0	1	0	0
ID1807	0	0	1	1	1	1	0	0	1	0	0	0
ID1808	0	0	1	1	1	0	0	0	1	1	0	0
ID1809	1	1	0	1	1	0	0	0	0	1	0	1
ID1810	1	1	1	1	1	1	1	1	1	1	1	1
ID1811	1	0	1	1	1	1	1	1	1	1	0	1
ID1812	0	1	1	1	1	1	0	0	1	1	0	1
ID1813	0	0	1	0	0	0	0	0	0	0	0	0
ID1814	1	0	1	1	1	1	0	0	1	1	0	1
ID1815	0	0	1	1	1	1	1	0	0	0	0	0
ID1816	0	0	1	1	1	0	0	0	0	1	0	1
ID1817	1	0	1	1	1	1	0	0	1	0	0	1
ID1818	0	0	1	1	1	0	0	0	1	1	0	1
ID1819	1	0	1	0	0	0	0	0	0	0	0	0
ID1820	1	0	1	1	0	1	1	0	0	1	0	1
ID1821	0	0	1	1	1	0	0	0	0	0	0	0
ID1822	0	0	1	1	0	0	0	0	0	0	0	1
ID1823	0	0	1	1	1	0	0	0	1	1	0	0
ID1824	1	1	1	0	1	0	1	0	1	1	0	1
ID1825	1	0	1	1	1	1	1	0	0	0	0	1
ID1826	0	0	0	0	1	1	0	0	1	0	0	1
ID1827	0	0	1	0	1	0	0	0	0	0	0	0
ID1828	0	0	1	1	1	1	1	0	1	1	0	0
ID1829	1	1	1	1	0	1	1	1	1	1	0	1
ID1830	1	0	1	1	1	0	1	0	1	1	0	1
ID1831	0	0	1	1	1	1	1	0	1	0	0	0
ID1832	0	0	1	1	0	0	0	0	0	0	0	0
ID1833	0	1	1	1	1	1	1	1	1	1	0	0
ID1834	0	1	1	1	1	1	1	0	1	0	0	0
ID1835	0	1	1	1	0	1	0	1	1	1	0	0
ID1836	0	0	1	1	1	0	0	0	1	0	0	0
ID1837	0	0	0	0	1	0	0	0	0	0	0	0
ID1838	0	0	1	1	1	0	0	0	0	0	0	0
ID1839	0	0	0	1	1	0	0	0	1	1	0	0
ID1840	0	0	1	1	0	0	1	0	1	0	0	0
ID1841	0	0	1	0	0	1	0	0	0	0	0	0
ID1842	0	0	1	1	0	0	0	0	1	0	0	0
ID1843	1	0	1	1	0	0	0	0	1	1	0	0
ID1844	0	0	0	0	0	1	0	0	0	1	0	0
ID1845	0	0	1	1	1	1	1	0	0	0	0	0
ID1846	0	0	0	1	0	0	0	0	1	0	0	0
ID1847	0	0	1	0	1	0	0	0	1	1	0	0
ID1848	0	1	1	1	1	1	1	1	1	1	1	1
ID1849	1	1	1	1	1	1	0	0	0	1	0	0
ID1850	0	0	1	0	0	1	0	0	1	0	0	0
ID1851	1	0	0	1	0	0	0	0	0	0	0	0
ID1852	0	0	1	1	1	0	1	0	0	1	0	0
ID1853	0	0	1	1	1	1	0	0	1	1	0	1
ID1854	0	0	0	0	0	0	0	0	0	0	0	0
ID1855	0	0	1	1	1	0	0	0	0	1	0	0
ID1856	1	0	0	1	1	1	0	0	0	1	0	0
ID1857	0	0	1	0	1	0	0	0	0	0	0	0
ID1858	1	0	1	1	1	0	0	0	0	1	0	1
ID1859	0	0	1	0	0	0	1	0	0	0	0	0
ID1860	0	0	1	0	0	0	0	0	1	1	0	0
ID1861	1	0	1	1	1	1	0	0	1	1	0	0
ID1862	1	1	1	1	1	1	1	1	1	1	0	1
ID1863	0	0	0	1	0	0	0	0	0	0	0	0
ID1864	0	0	0	0	0	0	0	0	0	0	0	1
ID1865	0	0	0	0	1	1	1	0	0	1	0	1
ID1866	0	0	1	1	1	1	1	0	1	0	0	1
ID1867	1	1	0	1	1	1	1	1	1	1	0	1
ID1868	1	0	1	1	1	1	1	0	0	0	0	1
ID1869	0	0	1	1	1	1	1	0	1	1	0	1
ID1870	0	0	0	1	1	0	0	0	1	1	0	0
ID1871	1	0	1	1	1	1	1	0	1	1	0	1
ID1872	1	0	1	1	1	0	0	0	1	1	0	1
ID1873	0	0	1	1	1	0	0	0	0	0	0	1
ID1874	1	1	1	1	1	1	1	0	1	1	0	1
ID1875	0	1	1	1	1	1	0	1	1	0	0	0
ID1876	1	1	0	1	1	1	1	0	1	1	0	1
ID1877	1	1	1	1	1	1	1	0	1	1	1	0
ID1878	1	1	1	1	1	1	1	0	1	1	1	1
ID1879	1	0	1	1	1	1	1	1	1	1	0	1
ID1880	1	1	1	1	1	1	1	1	1	1	0	1
ID1881	1	1	1	1	1	1	1	0	1	1	0	0
ID1882	0	0	1	1	0	0	0	0	0	1	0	0
ID1883	0	1	1	1	1	1	1	1	1	1	0	1
ID1884	1	0	1	1	1	1	1	0	1	1	0	1
ID1885	0	0	0	0	0	1	0	0	0	0	0	0
ID1886	0	0	0	1	0	1	1	0	0	1	0	0
ID1887	1	1	1	1	1	1	1	1	1	1	0	1
ID1888	0	1	1	0	1	1	0	0	1	1	0	1
ID1889	1	0	1	1	1	1	1	1	1	1	0	1
ID1890	1	0	1	1	1	1	1	0	1	1	0	0
ID1891	1	1	1	1	1	1	1	1	1	1	1	1
ID1892	1	0	1	1	0	1	1	0	1	0	1	0
ID1893	0	0	0	0	0	0	0	0	0	0	0	0
ID1894	0	0	1	0	0	0	0	0	0	1	0	0
ID1895	0	0	1	0	1	1	1	0	1	0	0	0
ID1896	0	0	1	1	1	0	1	0	0	0	0	1
ID1897	0	0	1	1	1	0	1	0	0	0	0	0
ID1898	0	0	1	1	0	0	0	0	0	0	0	0
ID1899	0	0	1	1	0	1	0	0	0	0	0	0
ID1900	1	0	1	1	1	0	0	0	0	1	0	0
ID1901	1	1	1	1	1	1	1	1	1	1	1	1
ID1902	0	0	1	1	0	0	0	0	0	0	0	0
ID1903	0	0	1	1	1	0	1	0	1	1	0	1
ID1904	1	1	1	1	1	1	0	0	1	1	0	1
ID1905	1	1	1	1	1	1	1	1	1	1	0	1
ID1906	0	0	1	1	1	0	0	0	0	0	0	0
ID1907	1	1	1	1	1	0	1	0	0	1	0	0
ID1908	0	0	1	1	0	0	1	0	0	1	0	0
ID1909	0	0	1	1	1	1	0	0	1	0	0	0
ID1910	1	0	1	1	1	0	0	0	0	1	0	1
ID1911	0	0	1	0	1	0	1	0	0	1	0	0
ID1912	0	1	1	1	1	0	0	0	0	1	0	1
ID1913	1	1	1	1	1	0	0	0	1	1	0	1
ID1914	1	0	1	1	0	0	0	0	0	1	0	0
ID1915	1	0	0	1	0	0	0	0	0	0	0	0
ID1916	1	0	0	1	1	0	0	0	0	0	0	0
ID1917	1	0	1	1	1	1	1	1	1	1	0	1
ID1918	1	1	1	1	1	1	1	0	0	1	0	0
ID1919	0	0	1	1	0	0	1	0	1	1	0	0
ID1920	0	0	1	1	1	1	1	0	0	1	0	1
ID1921	0	0	0	0	0	0	0	0	0	0	0	0
ID1922	0	0	1	0	0	0	1	0	1	0	0	0
ID1923	0	0	0	0	0	0	1	0	0	0	0	0
ID1924	0	1	1	1	1	1	1	1	1	1	0	1
ID1925	1	0	1	1	1	1	0	0	1	0	0	1
ID1926	1	1	1	1	1	1	1	0	1	1	0	1
ID1927	1	1	0	1	1	1	1	1	1	1	0	1
ID1928	1	1	1	1	1	1	1	0	1	1	1	1
ID1929	0	0	1	1	1	1	1	0	1	0	0	0
ID1930	1	0	1	0	1	1	1	0	1	1	0	0
ID1931	0	0	1	1	1	1	1	1	0	0	0	0
ID1932	0	1	1	1	1	0	1	0	1	1	0	1
ID1933	1	1	1	1	1	1	1	1	1	1	0	1
ID1934	1	1	1	0	1	1	1	0	1	1	0	0
ID1935	1	1	1	1	1	1	1	1	1	1	0	0
ID1936	0	1	1	1	1	1	1	1	1	1	0	1
ID1937	1	1	1	1	1	1	1	0	1	1	0	0
ID1938	0	1	1	1	1	1	1	1	1	1	0	1
ID1939	0	1	1	1	1	0	1	0	1	1	0	1
ID1940	0	0	1	1	1	1	1	0	0	0	0	1
ID1941	0	0	1	1	0	0	0	0	1	0	0	0
ID1942	0	0	1	1	0	0	1	0	0	0	0	0
ID1943	1	0	1	1	1	0	0	1	1	1	0	1
ID1944	0	0	0	0	0	0	0	0	1	0	0	0
ID1945	0	0	1	1	1	1	0	0	0	0	0	0
ID1946	1	0	1	1	1	0	1	0	1	1	0	1
ID1947	1	0	1	1	1	1	0	0	1	1	0	0
ID1948	0	0	0	0	0	0	0	0	0	0	0	0
ID1949	1	1	1	1	1	1	0	0	1	1	0	0
ID1950	0	0	1	1	1	0	1	0	0	0	0	0
ID1951	1	0	1	1	0	1	1	0	0	1	0	1
ID1952	1	0	1	1	1	0	0	0	0	1	0	1
ID1953	0	0	0	0	1	1	1	0	0	0	0	0
ID1954	0	0	1	1	1	0	1	0	1	1	0	1
ID1955	1	0	1	1	1	0	0	0	1	0	0	1
ID1956	0	1	1	1	1	1	0	0	1	1	0	1
ID1957	0	0	1	1	1	0	0	0	0	0	0	1
ID1958	0	0	1	0	1	1	0	0	0	0	0	0
ID1959	0	0	1	1	1	0	1	0	1	1	0	0
ID1960	1	0	1	1	1	1	1	0	0	0	0	0
ID1961	0	0	1	0	1	1	1	1	1	1	0	0
ID1962	1	0	1	1	1	1	1	1	1	1	0	1
ID1963	0	0	0	0	1	0	0	0	1	1	0	0
ID1964	1	0	1	1	1	0	1	0	0	0	0	0
ID1965	0	0	1	1	1	0	0	0	0	0	0	0
ID1966	0	0	1	0	0	0	0	0	0	1	0	0
ID1967	0	0	1	1	1	1	1	0	0	1	0	1
ID1968	1	1	1	1	1	1	1	1	0	1	0	1
ID1969	0	0	0	1	0	1	1	0	1	0	0	0
ID1970	1	0	1	1	1	1	1	0	1	1	0	1
ID1971	1	0	1	0	1	1	1	0	1	1	0	1
ID1972	0	0	1	1	1	1	0	0	1	0	0	0
ID1973	0	0	1	1	1	0	1	0	1	1	0	1
ID1974	1	1	0	1	1	1	1	0	1	1	0	1
ID1975	0	0	1	1	1	1	1	0	1	1	0	1
ID1976	0	0	1	0	1	0	1	0	0	0	0	0
ID1977	0	0	1	1	0	0	1	0	0	0	0	0
ID1978	0	0	1	0	1	1	0	0	1	0	0	0
ID1979	0	0	1	0	1	0	0	0	0	1	0	1
ID1980	1	0	1	1	1	0	0	0	1	0	0	0
ID1981	0	1	1	1	1	1	1	0	1	1	1	1
ID1982	1	1	1	1	1	1	1	1	0	1	0	1
ID1983	1	1	0	1	1	1	1	0	1	1	1	1
ID1984	1	1	1	1	1	1	1	1	1	1	0	1
ID1985	1	1	1	1	1	1	1	1	1	1	1	1
ID1986	0	1	1	0	1	0	1	0	1	1	0	0
ID1987	1	1	1	1	1	1	1	1	1	1	0	1
ID1988	0	0	1	1	1	1	0	0	1	1	0	1
ID1989	0	0	0	1	0	0	0	0	1	1	0	1
ID1990	1	0	1	1	1	1	1	0	1	1	0	1
ID1991	1	0	1	1	1	0	0	0	0	0	0	0
ID1992	0	0	1	1	1	0	0	0	0	0	0	0
ID1993	1	0	1	0	1	1	1	0	1	1	0	1
ID1994	0	0	1	0	1	0	0	0	0	0	0	0
ID1995	0	0	1	1	1	1	0	0	1	0	0	0
ID1996	1	0	0	0	1	1	1	0	1	0	0	0
ID1997	1	0	1	1	1	1	1	0	0	1	0	1
ID1998	1	0	1	1	1	1	0	0	1	1	0	0
ID1999	0	0	1	1	1	0	1	0	0	0	0	1
[truncated: 2,343 more rows]
