# Supplementary material for: International Comparative Study on PISA Mathematics Achievement Test Based on Cognitive Diagnostic Models
Source: Front Psychol. 2020 Sep 9;11:2230. doi: 10.3389/fpsyg.2020.02230 (PMC7509072; doi:10.3389/fpsyg.2020.02230)
Supplement: Supplementary file 4 [file Data_Sheet_4.CSV]

	Item1	Item2	Item3	Item4	Item5	Item6	Item7	Item8	Item9	Item10	Item11	Item12
ID1	1	1	1	1	1	1	1	1	1	1	1	1
ID2	1	1	1	1	1	1	1	1	1	1	0	1
ID3	1	1	1	1	1	1	1	1	1	1	0	1
ID4	1	1	1	1	1	1	1	1	1	1	0	1
ID5	1	1	1	1	1	1	1	1	1	1	0	1
ID6	1	1	1	1	1	1	1	0	1	0	0	1
ID7	1	1	1	1	1	0	1	1	1	1	0	1
ID8	1	0	1	0	1	0	1	1	1	1	0	0
ID9	1	0	1	1	1	1	1	1	1	1	0	1
ID10	1	1	1	1	1	0	1	0	1	1	0	1
ID11	1	1	1	1	0	1	1	1	1	1	0	1
ID12	1	1	1	1	1	1	1	1	1	1	0	1
ID13	1	1	1	1	1	1	1	0	1	1	0	1
ID14	1	1	1	1	1	1	1	0	1	1	0	1
ID15	1	1	1	1	1	1	1	1	1	1	0	1
ID16	1	1	1	1	1	1	1	1	1	1	0	1
ID17	1	1	1	1	1	1	1	1	1	1	0	1
ID18	1	1	1	1	1	1	1	0	1	1	0	1
ID19	1	1	1	1	1	0	1	0	1	1	1	1
ID20	0	1	1	1	1	1	1	1	1	1	0	0
ID21	1	1	1	1	1	0	1	0	1	1	0	1
ID22	1	1	0	1	1	1	1	1	1	0	0	1
ID23	1	1	1	1	1	1	1	1	1	1	0	1
ID24	1	1	1	1	1	1	1	1	1	1	0	0
ID25	1	1	1	1	0	0	1	1	1	1	0	1
ID26	1	1	1	1	1	1	1	1	1	1	0	1
ID27	1	1	1	1	1	1	1	1	1	1	1	1
ID28	1	0	0	1	1	1	1	1	1	0	1	0
ID29	1	1	1	1	1	1	1	1	1	1	0	1
ID30	1	1	1	1	1	1	1	0	1	1	1	1
ID31	0	1	1	1	1	1	1	0	1	1	1	1
ID32	1	1	1	0	0	0	1	1	1	1	0	0
ID33	0	1	1	0	1	1	1	1	1	1	0	1
ID34	1	1	1	1	1	1	1	0	1	1	0	1
ID35	1	1	1	1	1	1	1	1	1	1	1	1
ID36	0	1	1	1	1	1	1	0	1	1	0	0
ID37	0	0	0	0	1	0	0	0	0	0	0	0
ID38	0	1	1	1	1	1	1	1	1	1	1	1
ID39	1	1	1	1	1	0	1	1	1	1	0	1
ID40	0	0	1	1	1	0	0	0	1	1	0	0
ID41	1	1	1	1	1	0	1	0	1	1	1	1
ID42	0	0	1	1	1	0	0	0	0	0	0	0
ID43	1	1	1	1	1	1	1	1	1	1	1	1
ID44	1	0	1	1	1	1	1	0	1	1	0	0
ID45	0	0	1	1	0	0	0	0	1	0	0	0
ID46	0	0	1	1	1	0	1	0	1	1	0	0
ID47	0	0	1	1	0	1	1	0	0	1	0	0
ID48	0	1	1	1	1	1	1	0	0	0	0	0
ID49	1	1	1	1	1	1	1	1	1	0	0	1
ID50	0	1	1	1	1	1	1	1	1	1	0	1
ID51	1	0	1	1	1	0	1	1	1	1	0	1
ID52	1	1	1	1	1	0	1	0	1	1	0	0
ID53	1	0	1	1	1	1	1	0	1	1	0	1
ID54	1	1	1	1	1	1	1	0	0	1	0	1
ID55	1	1	1	0	1	1	0	1	1	0	0	0
ID56	1	0	1	1	1	0	0	0	1	1	0	1
ID57	1	1	0	1	1	1	1	0	1	1	0	1
ID58	1	1	1	1	1	1	1	0	1	1	1	0
ID59	0	1	1	0	1	0	1	1	1	0	0	0
ID60	1	1	1	1	1	1	1	1	1	1	0	1
ID61	1	1	1	1	1	1	1	1	1	1	0	0
ID62	1	1	1	1	1	1	1	1	1	1	1	0
ID63	1	1	1	1	1	1	1	1	1	1	0	1
ID64	1	1	1	1	1	1	1	1	1	1	0	1
ID65	1	1	1	1	1	1	1	0	1	1	0	1
ID66	1	1	1	1	1	1	1	1	1	1	0	1
ID67	1	1	1	1	1	1	1	0	1	1	0	1
ID68	1	1	1	1	1	1	1	1	1	1	0	1
ID69	1	1	1	1	1	1	1	0	1	1	0	0
ID70	1	1	0	1	1	0	0	0	1	1	0	0
ID71	1	0	1	1	1	1	0	0	1	1	0	1
ID72	0	1	1	1	1	0	1	0	1	1	0	1
ID73	0	0	1	0	0	1	0	0	1	1	0	1
ID74	1	1	1	1	1	1	1	0	1	1	0	1
ID75	1	1	1	1	1	1	0	0	0	1	0	0
ID76	0	0	1	1	1	0	1	0	1	1	1	0
ID77	1	1	0	1	1	1	1	1	1	1	0	1
ID78	1	1	1	1	1	1	1	1	1	1	0	1
ID79	1	1	1	1	1	1	1	0	1	1	0	1
ID80	1	1	1	1	1	0	1	1	1	1	0	1
ID81	0	1	1	1	1	1	1	1	1	1	0	1
ID82	0	0	1	1	1	1	0	0	0	1	0	1
ID83	1	1	1	1	1	1	1	1	1	1	1	1
ID84	1	1	1	1	1	1	1	1	1	1	0	1
ID85	0	1	1	1	1	1	1	1	1	1	0	1
ID86	1	1	1	1	1	1	1	1	1	1	0	0
ID87	1	1	1	1	1	1	1	1	1	1	0	1
ID88	1	1	1	1	1	1	1	1	1	1	1	1
ID89	1	0	1	1	1	1	1	1	1	1	0	0
ID90	1	1	1	1	1	1	1	1	1	1	1	1
ID91	1	0	1	1	1	1	1	0	1	1	0	0
ID92	1	1	1	1	1	1	1	1	1	1	0	1
ID93	1	0	1	1	1	1	1	0	1	1	0	1
ID94	1	0	1	1	1	1	1	1	1	1	0	1
ID95	1	1	1	1	0	0	1	0	1	1	1	0
ID96	1	0	1	1	1	1	1	1	1	1	0	0
ID97	0	0	1	1	1	1	1	1	1	1	0	1
ID98	1	1	1	1	1	1	1	0	1	1	0	1
ID99	1	1	1	1	1	1	1	0	1	1	0	0
ID100	1	1	1	0	0	0	0	0	1	1	0	1
ID101	1	1	1	1	1	1	1	0	1	1	0	0
ID102	1	1	1	1	1	0	1	1	1	1	0	1
ID103	1	1	1	1	0	1	1	0	1	1	0	1
ID104	1	1	1	1	1	1	1	1	1	1	1	0
ID105	1	1	1	1	0	1	1	0	1	1	0	0
ID106	0	1	1	1	1	1	1	1	1	0	0	1
ID107	0	0	1	1	1	1	1	0	1	1	0	1
ID108	1	0	1	1	1	1	0	0	0	1	0	0
ID109	1	1	1	0	1	1	0	0	1	1	0	1
ID110	1	1	1	1	1	0	1	0	0	1	0	0
ID111	0	0	1	1	1	0	1	0	0	0	0	0
ID112	1	1	1	1	1	1	1	1	1	1	0	1
ID113	0	0	1	1	0	0	1	0	1	1	0	0
ID114	0	0	1	1	1	0	0	1	0	0	0	1
ID115	1	1	1	1	1	1	1	1	1	1	0	1
ID116	0	1	1	1	1	0	0	0	1	1	0	0
ID117	1	0	1	1	1	1	1	0	0	0	0	1
ID118	1	1	1	1	1	1	1	1	1	1	0	1
ID119	0	1	1	1	1	0	0	0	1	1	0	0
ID120	1	1	1	1	1	1	1	1	1	1	0	1
ID121	0	1	1	1	1	1	1	1	0	0	0	0
ID122	1	1	1	1	1	1	0	1	1	1	0	1
ID123	0	1	1	1	1	1	0	0	1	1	0	0
ID124	1	1	1	1	1	0	0	0	1	1	0	0
ID125	0	0	1	1	1	0	0	0	1	1	0	0
ID126	1	1	1	1	0	1	0	0	0	1	0	0
ID127	0	1	1	1	1	0	1	0	0	1	0	0
ID128	1	1	1	1	0	1	1	0	1	1	0	0
ID129	1	1	1	1	1	1	1	0	1	1	0	0
ID130	1	1	1	1	1	1	1	1	1	1	0	0
ID131	0	0	1	1	0	0	0	0	0	0	0	1
ID132	0	1	1	1	1	0	1	0	1	1	0	1
ID133	1	1	1	1	1	1	0	1	1	1	1	1
ID134	1	1	1	1	1	1	1	0	1	1	0	1
ID135	1	0	1	1	1	1	1	1	1	1	0	1
ID136	1	0	1	1	1	0	1	1	1	1	1	0
ID137	1	0	1	1	1	0	0	0	0	1	0	1
ID138	1	1	1	1	1	0	0	0	0	1	0	1
ID139	1	1	1	0	0	1	1	0	1	1	0	0
ID140	1	1	1	0	1	1	0	0	1	1	1	0
ID141	1	1	1	1	1	1	1	1	1	1	0	1
ID142	1	1	1	1	1	0	1	1	1	1	0	1
ID143	1	0	1	1	1	1	1	1	1	1	0	0
ID144	1	1	1	0	1	1	1	1	1	1	1	1
ID145	1	1	1	1	1	1	1	1	1	1	0	1
ID146	1	1	1	1	1	0	1	1	1	1	0	1
ID147	1	1	1	1	1	1	1	1	1	1	1	1
ID148	1	1	1	1	1	1	1	1	0	1	0	1
ID149	1	1	1	1	1	0	1	1	1	1	0	1
ID150	1	1	1	1	1	1	1	1	1	1	0	1
ID151	1	1	1	1	1	1	1	1	1	1	0	1
ID152	1	1	1	1	1	1	1	1	1	1	0	1
ID153	1	1	1	1	1	1	1	1	1	1	0	0
ID154	1	1	1	1	1	1	1	1	1	1	0	1
ID155	1	0	1	1	1	0	0	0	1	0	0	0
ID156	1	1	1	1	1	1	1	1	1	1	0	1
ID157	0	0	1	1	0	0	1	1	1	1	0	1
ID158	1	1	1	1	1	1	1	0	1	1	0	0
ID159	1	0	0	1	1	1	1	1	1	1	0	0
ID160	0	1	1	1	1	1	1	1	1	1	0	1
ID161	1	1	1	1	1	1	1	1	1	1	1	1
ID162	1	1	1	1	1	1	1	1	1	1	1	1
ID163	1	1	1	1	1	1	1	0	1	1	0	1
ID164	0	1	1	1	1	0	1	1	1	1	0	1
ID165	1	0	1	1	1	0	1	0	0	1	0	0
ID166	1	0	1	1	1	1	0	1	0	1	0	0
ID167	0	0	1	1	1	1	0	0	0	0	0	0
ID168	0	0	1	1	0	0	0	0	1	1	0	0
ID169	1	1	1	1	1	1	1	0	1	1	0	0
ID170	1	1	1	1	1	0	0	1	0	1	0	0
ID171	0	0	1	1	0	0	0	0	1	1	0	0
ID172	0	0	1	1	1	0	0	0	1	1	0	1
ID173	1	1	1	1	0	1	1	1	1	1	0	1
ID174	1	0	1	0	1	0	0	0	1	1	0	0
ID175	0	1	1	1	0	1	0	1	1	1	0	1
ID176	0	0	1	1	1	0	0	0	0	1	0	0
ID177	0	0	1	0	1	0	0	0	1	0	0	1
ID178	0	0	1	0	1	0	0	0	1	1	0	1
ID179	1	0	1	1	0	0	1	0	1	1	0	1
ID180	0	0	1	1	0	0	0	0	1	1	0	1
ID181	0	1	1	1	1	0	1	0	1	1	0	0
ID182	1	0	1	1	1	0	0	0	1	1	0	1
ID183	1	1	1	1	1	1	1	0	1	1	1	1
ID184	0	0	1	1	1	0	0	0	1	0	0	0
ID185	0	1	1	1	1	0	1	0	1	1	0	1
ID186	0	0	1	0	1	0	0	0	1	1	0	0
ID187	0	0	0	1	1	0	1	0	1	1	0	0
ID188	1	1	1	0	1	1	1	1	1	1	0	1
ID189	1	1	1	1	1	1	1	1	1	1	0	1
ID190	1	1	1	1	1	1	1	0	1	1	0	0
ID191	1	1	1	1	1	0	0	0	1	1	0	0
ID192	1	1	1	0	1	1	1	0	1	1	0	1
ID193	1	1	1	1	1	1	1	0	1	1	0	1
ID194	1	1	1	1	1	1	1	1	1	1	0	1
ID195	1	1	1	1	0	0	1	0	1	1	0	1
ID196	1	1	1	1	1	1	1	1	1	1	0	1
ID197	0	1	1	0	1	1	1	1	1	1	0	1
ID198	1	1	1	1	1	1	1	1	1	1	0	1
ID199	1	1	1	1	1	1	1	1	1	1	0	1
ID200	1	1	1	1	1	1	1	1	1	1	0	1
ID201	1	1	1	1	1	1	1	1	1	1	0	1
ID202	0	1	1	1	1	1	1	1	1	1	0	1
ID203	1	1	1	0	1	1	1	1	1	1	0	1
ID204	1	1	0	1	1	1	1	1	1	1	0	1
ID205	1	1	1	1	1	1	1	1	1	1	1	1
ID206	1	1	1	1	1	1	1	1	1	1	0	1
ID207	1	1	1	1	1	1	1	1	1	1	0	1
ID208	0	0	1	1	1	1	1	1	1	1	1	1
ID209	1	1	1	1	1	1	1	0	1	1	0	1
ID210	1	1	1	1	1	1	1	1	1	1	1	1
ID211	1	1	1	1	1	1	1	0	1	1	1	0
ID212	0	0	1	1	1	0	1	0	1	1	0	1
ID213	0	0	1	0	1	0	1	0	1	1	0	0
ID214	1	0	1	1	1	1	1	1	1	1	0	0
ID215	1	1	1	1	1	0	0	0	1	0	0	1
ID216	1	1	1	1	1	1	1	0	1	1	0	1
ID217	1	1	1	1	1	1	1	0	1	1	0	1
ID218	1	1	1	1	1	1	1	1	1	1	0	1
ID219	0	0	1	1	1	1	1	0	1	1	0	0
ID220	0	0	1	1	0	0	1	0	0	0	0	1
ID221	0	0	1	1	1	0	1	0	0	1	0	0
ID222	0	0	0	1	0	0	1	0	1	1	0	1
ID223	1	1	1	1	1	1	1	1	1	1	0	0
ID224	0	1	1	1	1	1	1	1	1	1	0	1
ID225	1	1	1	1	1	1	1	1	1	1	0	1
ID226	1	1	1	1	1	1	1	0	1	1	0	1
ID227	0	0	1	1	1	1	1	0	1	1	0	1
ID228	1	1	0	1	1	1	1	1	1	1	0	1
ID229	1	1	1	1	1	1	1	0	1	1	0	1
ID230	1	1	1	1	1	1	1	1	1	1	0	0
ID231	1	1	1	1	1	1	1	1	1	1	0	1
ID232	0	1	1	1	0	1	1	0	1	1	0	0
ID233	0	1	1	1	1	0	1	1	1	1	0	1
ID234	1	1	1	1	1	1	1	1	1	1	0	1
ID235	1	1	1	1	1	1	1	0	1	1	0	0
ID236	1	1	0	1	1	0	0	0	1	1	0	1
ID237	0	1	1	1	1	0	0	0	0	0	0	0
ID238	1	1	1	1	1	1	1	1	1	1	0	1
ID239	1	1	1	1	1	1	1	1	1	1	0	1
ID240	0	1	1	1	1	1	1	1	1	1	0	1
ID241	1	1	1	1	1	1	1	1	1	1	0	1
ID242	1	1	1	1	1	1	1	0	1	1	0	1
ID243	1	1	1	1	1	1	1	1	1	1	1	1
ID244	1	1	0	1	1	1	1	0	1	1	0	1
ID245	1	1	1	1	1	1	1	0	0	1	0	1
ID246	1	1	1	1	1	1	1	1	1	1	0	1
ID247	1	1	1	1	1	1	0	0	0	1	0	1
ID248	1	1	1	1	1	1	1	1	1	1	0	0
ID249	0	0	1	1	1	0	0	0	0	1	0	0
ID250	1	1	1	1	1	1	1	0	1	1	0	0
ID251	0	1	1	1	0	1	0	1	1	1	0	1
ID252	0	0	1	0	1	0	1	0	0	0	0	1
ID253	0	0	0	1	1	0	1	0	0	1	0	0
ID254	0	0	1	1	1	1	0	1	1	1	0	1
ID255	0	1	1	1	1	1	1	1	0	1	0	1
ID256	1	1	1	1	1	0	1	1	1	1	0	0
ID257	1	1	1	1	1	1	1	0	1	1	0	1
ID258	1	1	1	1	1	1	1	0	1	1	0	0
ID259	1	1	1	1	1	1	1	0	1	1	0	0
ID260	1	1	1	1	1	1	1	1	1	1	0	1
ID261	1	1	1	1	1	1	1	1	1	1	0	1
ID262	0	0	1	1	1	0	1	0	0	0	0	0
ID263	1	1	1	1	1	1	0	0	1	1	0	1
ID264	0	1	1	1	1	1	0	0	0	1	0	1
ID265	1	1	1	1	1	1	1	0	1	1	0	1
ID266	1	1	0	1	1	1	1	0	1	1	0	1
ID267	0	0	1	1	1	1	1	0	1	1	0	0
ID268	1	0	1	1	1	1	1	0	1	0	0	1
ID269	1	1	1	1	1	1	1	0	1	1	0	0
ID270	1	1	1	1	1	1	1	0	1	1	1	1
ID271	0	0	1	1	1	1	0	0	1	1	0	1
ID272	1	1	1	0	1	1	1	1	1	1	0	1
ID273	0	1	0	1	1	1	1	0	1	1	0	1
ID274	1	1	1	1	1	1	1	1	1	1	1	1
ID275	0	1	1	1	0	0	0	0	1	1	0	0
ID276	1	0	1	1	1	0	0	0	1	1	0	1
ID277	0	0	0	1	1	0	0	0	1	0	0	0
ID278	1	1	1	1	1	0	1	1	1	1	0	1
ID279	1	1	1	1	1	1	1	1	1	1	0	1
ID280	1	1	1	1	1	1	1	1	1	1	0	1
ID281	1	0	1	1	1	1	1	1	1	1	1	1
ID282	1	1	1	1	1	1	1	1	1	1	0	1
ID283	0	0	1	1	0	0	0	0	0	0	0	0
ID284	1	0	1	1	1	1	1	1	1	1	0	1
ID285	1	1	1	1	1	1	0	0	1	1	0	1
ID286	1	1	1	1	1	1	1	0	1	1	0	1
ID287	1	1	1	1	1	1	1	0	1	1	1	1
ID288	1	1	1	1	1	1	1	0	1	1	0	0
ID289	0	1	1	1	1	1	1	0	1	1	0	0
ID290	0	0	1	0	1	0	1	0	0	1	0	0
ID291	1	0	1	1	1	1	1	1	1	1	0	0
ID292	1	1	1	1	1	1	1	0	1	1	0	1
ID293	1	1	1	1	1	1	1	0	1	1	0	1
ID294	1	1	0	1	0	1	1	0	1	1	0	1
ID295	1	0	1	0	1	0	0	0	1	1	0	1
ID296	0	0	1	0	1	0	1	1	1	1	0	1
ID297	1	1	1	1	0	1	1	0	1	1	0	0
ID298	0	0	1	1	1	0	1	0	1	0	0	1
ID299	1	1	1	1	1	0	1	0	1	1	1	1
ID300	1	1	0	1	1	1	1	0	1	1	0	0
ID301	1	1	1	1	1	0	1	0	1	1	0	1
ID302	1	1	1	1	1	1	1	1	1	1	1	1
ID303	0	1	1	0	1	0	0	0	0	0	0	1
ID304	1	0	1	1	0	0	0	1	1	0	0	1
ID305	1	1	1	1	1	1	1	0	1	1	0	1
ID306	1	1	1	1	1	1	1	0	1	1	0	0
ID307	0	0	1	1	0	0	0	0	0	0	0	0
ID308	1	0	0	1	1	1	1	1	1	1	0	0
ID309	0	1	1	1	1	1	1	1	1	1	0	1
ID310	1	0	1	1	1	1	1	0	1	1	0	0
ID311	1	1	1	1	1	1	1	0	1	1	0	1
ID312	0	0	1	1	1	1	1	0	1	1	0	0
ID313	1	1	1	1	1	1	1	0	1	1	1	1
ID314	0	1	1	1	1	0	1	0	1	1	0	1
ID315	1	0	1	1	1	1	1	0	1	1	0	1
ID316	0	1	1	0	1	1	1	0	1	1	0	1
ID317	1	1	1	1	1	1	1	1	1	1	0	0
ID318	0	1	1	1	1	0	0	0	1	1	0	1
ID319	1	1	0	1	1	1	1	1	1	1	0	1
ID320	1	0	1	1	1	1	1	0	1	1	1	1
ID321	0	0	0	1	1	0	0	0	0	0	0	0
ID322	1	0	1	1	1	1	1	0	1	1	0	0
ID323	0	0	1	0	1	1	0	0	0	1	1	0
ID324	0	1	1	0	1	0	0	0	0	0	0	0
ID325	0	0	1	1	0	0	1	0	0	0	0	1
ID326	1	1	1	1	1	0	1	1	1	1	0	1
ID327	1	0	1	1	1	0	0	0	0	1	0	0
ID328	0	1	1	1	1	1	0	1	0	1	0	0
ID329	0	0	1	1	0	0	0	0	1	0	0	0
ID330	1	1	1	1	1	1	1	1	1	1	0	1
ID331	0	0	1	1	1	0	0	0	1	1	0	0
ID332	1	1	0	1	1	1	1	0	1	1	1	1
ID333	1	1	1	1	1	1	1	1	1	1	0	0
ID334	1	1	1	1	1	1	1	1	1	1	0	0
ID335	0	1	0	1	1	0	1	0	0	1	0	1
ID336	1	1	1	1	1	0	0	0	1	1	0	1
ID337	0	0	1	1	1	0	1	0	1	1	0	0
ID338	1	1	1	1	1	1	1	0	1	1	0	1
ID339	1	1	1	1	1	0	1	1	1	1	0	1
ID340	0	1	0	1	1	1	1	1	1	1	0	1
ID341	1	1	1	1	0	0	0	0	0	1	0	0
ID342	0	0	0	1	1	0	0	0	0	1	0	1
ID343	0	0	1	1	1	0	0	0	0	0	0	0
ID344	1	1	1	1	1	1	1	1	1	1	0	0
ID345	1	1	1	1	1	1	1	0	0	1	0	1
ID346	0	1	1	1	1	0	0	0	0	0	0	0
ID347	1	1	0	1	1	1	1	1	1	1	1	0
ID348	1	0	1	1	1	0	1	0	1	1	0	0
ID349	1	0	1	0	0	0	1	0	0	0	0	0
ID350	0	0	1	1	1	0	1	0	0	1	0	0
ID351	1	1	0	0	0	1	1	1	1	1	0	1
ID352	1	1	1	1	1	1	1	0	1	1	0	1
ID353	1	1	1	1	1	1	1	1	1	1	0	0
ID354	1	1	1	1	1	1	0	0	1	1	1	0
ID355	1	1	1	1	1	1	1	1	1	1	0	1
ID356	1	1	1	1	1	1	1	0	1	1	0	1
ID357	1	1	1	1	1	1	1	1	1	1	0	1
ID358	0	0	1	0	1	1	1	1	1	1	0	1
ID359	1	1	1	1	1	1	1	1	1	1	0	1
ID360	0	1	1	0	1	1	1	1	1	1	0	1
ID361	0	0	1	1	1	0	1	0	1	1	0	1
ID362	1	1	1	1	1	1	1	0	1	1	0	1
ID363	0	1	0	1	1	1	1	1	1	1	0	1
ID364	0	0	1	1	1	0	0	0	1	1	0	0
ID365	1	1	1	1	1	0	0	1	1	1	0	1
ID366	1	1	1	1	1	1	1	0	1	1	0	1
ID367	1	1	1	1	1	1	1	1	1	1	0	1
ID368	1	1	1	1	1	1	1	1	1	1	0	1
ID369	0	1	1	1	1	1	0	0	0	1	0	0
ID370	1	0	0	1	1	1	1	1	0	1	0	0
ID371	0	0	0	1	0	0	0	0	0	0	0	0
ID372	1	1	0	1	1	1	1	1	1	1	0	1
ID373	1	1	1	1	1	1	1	1	1	1	0	1
ID374	0	1	1	1	1	1	1	1	1	1	0	1
ID375	1	1	1	1	1	1	1	1	1	1	0	0
ID376	1	1	1	1	1	1	1	1	1	1	0	1
ID377	1	1	1	1	1	0	1	1	1	1	0	1
ID378	1	0	1	1	1	1	0	0	1	1	0	0
ID379	1	1	0	1	1	0	1	1	1	1	0	1
ID380	1	1	1	1	1	1	1	0	1	1	0	1
ID381	1	1	1	1	1	1	1	0	1	1	0	1
ID382	1	1	1	1	0	1	1	0	1	1	0	0
ID383	1	0	1	0	1	1	1	1	1	1	0	1
ID384	1	0	1	1	1	1	1	0	1	1	0	0
ID385	1	0	1	1	1	1	1	0	1	1	0	1
ID386	0	1	1	1	1	1	1	0	1	1	0	0
ID387	0	0	1	0	1	0	1	0	0	1	0	1
ID388	1	1	1	1	1	1	1	1	1	1	1	1
ID389	1	0	1	1	0	1	1	1	1	1	0	1
ID390	1	1	1	0	1	1	1	0	1	1	0	1
ID391	0	1	1	1	1	1	1	0	1	1	0	1
ID392	1	0	1	1	1	1	1	1	1	1	0	0
ID393	1	1	1	1	1	0	1	0	1	1	0	0
ID394	1	1	1	1	0	1	0	0	1	1	0	0
ID395	0	0	1	1	1	0	1	0	1	1	0	1
ID396	1	0	1	1	0	0	0	0	1	1	0	1
ID397	1	1	1	1	0	1	1	0	1	1	0	1
ID398	1	1	1	1	1	1	1	1	1	1	0	0
ID399	0	0	1	1	1	0	1	0	1	1	0	1
ID400	1	1	1	1	1	1	1	1	1	1	0	1
ID401	0	1	1	1	1	1	1	1	1	1	0	1
ID402	1	1	0	1	1	0	1	1	1	1	0	1
ID403	1	1	1	1	1	1	1	0	1	1	0	0
ID404	0	0	1	0	1	0	1	1	1	1	0	0
ID405	1	1	1	1	1	1	1	1	1	1	1	0
ID406	0	1	1	0	0	1	1	0	1	0	0	0
ID407	0	0	1	1	1	0	1	0	0	1	0	1
ID408	0	1	1	1	1	1	1	1	1	1	0	1
ID409	1	1	1	1	0	1	1	1	1	1	0	1
ID410	1	0	0	1	1	1	1	0	1	1	0	0
ID411	0	0	1	1	0	0	0	0	0	1	0	1
ID412	1	0	1	1	1	0	1	0	0	1	0	1
ID413	0	1	1	1	1	1	1	0	1	1	0	1
ID414	0	1	1	1	1	0	1	0	1	1	0	1
ID415	1	1	1	1	1	1	1	1	1	1	1	1
ID416	1	1	1	1	1	0	1	0	0	1	0	0
ID417	1	1	1	1	0	1	1	0	1	1	0	0
ID418	0	0	1	1	1	0	0	0	1	0	0	0
ID419	0	0	1	1	1	0	0	0	0	1	0	0
ID420	1	0	1	1	1	1	0	1	1	1	0	1
ID421	1	0	1	1	1	0	0	0	1	1	0	0
ID422	1	1	1	1	1	1	0	0	1	1	0	1
ID423	1	1	1	1	1	1	1	0	1	1	0	1
ID424	1	1	1	1	1	0	1	1	1	1	0	1
ID425	1	1	1	1	0	1	0	1	1	1	0	1
ID426	1	1	1	1	1	1	1	1	1	1	0	1
ID427	1	0	1	1	1	1	1	0	0	1	0	1
ID428	1	0	1	1	1	0	1	0	1	1	0	0
ID429	0	0	1	1	1	0	0	0	1	0	0	1
ID430	1	1	1	0	1	1	1	1	1	1	0	1
ID431	1	1	1	1	1	1	1	1	1	1	0	1
ID432	1	0	1	1	1	1	1	0	1	1	0	1
ID433	1	1	1	1	1	1	1	0	1	1	0	1
ID434	1	1	1	1	1	1	1	0	1	1	0	0
ID435	1	1	1	1	1	1	1	1	1	1	1	1
ID436	1	1	1	0	1	1	1	1	1	1	1	1
ID437	0	1	1	1	1	1	1	1	1	1	0	1
ID438	1	1	1	1	1	1	0	1	1	1	0	1
ID439	0	1	1	1	1	1	1	1	1	1	0	1
ID440	1	1	1	1	1	1	1	1	1	1	0	1
ID441	1	1	1	1	1	1	1	1	1	1	0	1
ID442	0	0	1	1	1	0	0	0	0	1	0	0
ID443	1	1	1	1	1	0	1	1	1	1	0	0
ID444	0	1	0	1	1	0	1	0	1	1	0	0
ID445	0	0	1	1	1	0	0	0	0	1	0	0
ID446	1	1	1	1	1	1	1	0	0	1	0	1
ID447	0	1	1	1	1	1	1	0	1	1	0	0
ID448	1	1	1	0	1	1	1	1	1	1	0	0
ID449	1	1	1	1	1	1	1	1	1	1	1	0
ID450	0	1	1	1	0	1	1	1	1	1	0	0
ID451	1	1	1	1	1	1	1	0	1	1	0	1
ID452	1	1	1	1	1	1	1	1	1	1	0	1
ID453	0	0	1	0	1	0	1	0	1	1	0	0
ID454	1	1	1	1	1	1	1	0	1	1	1	1
ID455	1	1	1	1	1	1	1	1	1	1	1	0
ID456	1	1	1	1	1	1	1	1	1	1	0	0
ID457	1	0	1	1	1	1	1	1	1	1	0	0
ID458	0	1	1	1	1	1	1	1	0	1	0	1
ID459	1	1	1	1	1	1	1	1	1	1	1	1
ID460	1	1	1	1	1	1	1	1	1	1	0	1
ID461	1	0	1	1	1	1	1	0	0	1	1	1
ID462	0	0	1	1	1	1	1	1	1	1	0	1
ID463	1	1	1	1	1	1	1	1	1	1	1	1
ID464	1	1	1	1	1	1	1	0	1	1	1	1
ID465	1	1	1	1	1	1	1	1	1	1	0	1
ID466	1	1	1	0	1	1	1	1	0	1	0	0
ID467	1	1	1	1	1	1	1	1	1	1	0	1
ID468	1	1	1	1	0	1	1	0	1	1	0	1
ID469	0	1	1	1	1	1	1	0	1	1	0	0
ID470	1	1	1	1	1	1	1	1	1	1	0	1
ID471	1	1	1	1	1	1	0	1	1	1	0	1
ID472	0	1	0	1	1	1	1	1	1	1	0	0
ID473	1	0	1	1	1	1	1	0	0	1	0	1
ID474	1	1	1	1	1	0	1	0	0	1	0	1
ID475	1	1	1	1	1	1	1	1	1	1	0	1
ID476	1	1	1	1	1	1	1	1	1	1	0	1
ID477	1	0	1	1	1	1	1	1	1	1	0	1
ID478	0	0	1	0	1	1	1	1	1	1	1	1
ID479	0	0	1	0	1	0	1	0	0	1	0	0
ID480	1	1	1	1	1	1	1	1	1	1	0	1
ID481	1	1	0	1	1	0	1	0	1	0	0	0
ID482	1	1	1	1	1	1	1	0	1	1	0	1
ID483	1	1	1	1	1	1	1	1	1	1	0	0
ID484	0	1	1	1	1	1	1	1	1	1	0	1
ID485	1	1	1	1	1	1	1	0	1	1	0	1
ID486	1	1	1	1	1	1	1	1	1	1	0	0
ID487	1	0	1	1	1	1	1	1	0	0	0	1
ID488	1	1	1	1	1	1	1	0	1	1	0	1
ID489	0	0	1	1	0	1	0	0	1	0	0	1
ID490	1	0	1	1	1	1	1	0	1	1	0	1
ID491	0	1	1	1	1	0	1	0	1	1	0	0
ID492	1	0	1	1	1	0	1	0	0	0	0	0
ID493	1	1	1	1	1	0	1	0	1	1	0	1
ID494	1	1	1	1	1	0	1	1	0	1	0	1
ID495	0	1	1	1	1	1	1	0	1	1	1	0
ID496	1	1	1	1	1	0	1	0	0	1	0	1
ID497	0	0	1	1	1	0	0	0	1	1	0	0
ID498	0	0	1	1	1	0	1	0	0	1	0	0
ID499	1	0	1	1	1	1	1	0	1	1	0	1
ID500	1	1	1	1	1	1	1	0	1	1	0	1
ID501	0	0	0	1	1	1	1	0	0	1	0	0
ID502	0	1	0	1	1	1	1	1	1	1	0	1
ID503	1	1	1	1	1	1	1	1	1	1	0	0
ID504	1	1	1	1	1	1	1	1	1	1	0	1
ID505	1	1	1	1	1	1	1	1	1	1	1	0
ID506	1	1	1	1	1	1	1	1	1	1	1	1
ID507	1	1	1	1	1	1	1	1	1	1	0	1
ID508	1	1	1	1	1	1	1	1	1	1	0	1
ID509	1	0	1	1	1	0	0	0	0	1	0	0
ID510	1	0	1	1	0	1	1	1	1	1	0	1
ID511	1	1	1	1	1	0	1	1	1	1	0	1
ID512	0	1	1	1	1	1	1	1	1	1	0	1
ID513	1	0	1	1	1	0	1	0	1	1	0	0
ID514	1	1	1	1	1	1	0	0	1	1	0	1
ID515	0	1	1	1	1	1	1	0	1	1	0	1
ID516	1	1	1	1	1	1	1	0	1	1	0	1
ID517	1	1	1	0	1	0	0	0	1	1	0	1
ID518	0	0	1	1	1	1	0	0	0	1	0	0
ID519	0	1	1	0	0	1	1	0	0	1	0	0
ID520	0	0	1	0	0	0	0	0	0	0	0	0
ID521	1	1	1	0	1	1	0	0	1	1	0	0
ID522	0	1	1	1	1	0	1	0	1	1	1	1
ID523	0	1	1	0	1	0	0	0	0	1	0	0
ID524	1	1	1	1	1	1	1	0	1	1	0	0
ID525	1	1	1	1	1	1	1	1	1	1	0	1
ID526	0	0	1	1	1	1	1	1	1	1	0	1
ID527	1	1	1	1	1	1	1	1	1	1	0	1
ID528	1	1	1	1	1	1	1	1	1	1	0	1
ID529	1	1	1	1	1	1	1	0	1	1	0	0
ID530	1	1	1	1	1	1	1	1	1	1	0	1
ID531	1	1	1	1	1	1	1	1	1	1	0	1
ID532	1	1	1	1	1	1	1	1	1	1	0	1
ID533	1	1	1	1	1	1	1	1	1	1	0	1
ID534	1	1	0	1	1	1	1	1	1	1	0	0
ID535	0	1	1	1	1	1	1	1	1	1	1	1
ID536	0	1	1	1	1	0	0	0	0	0	0	0
ID537	1	1	1	1	1	1	1	1	1	1	0	1
ID538	1	1	1	1	1	1	1	0	1	1	0	1
ID539	1	1	1	1	1	1	1	0	1	1	0	1
ID540	0	1	0	1	1	1	0	0	1	1	0	0
ID541	1	0	1	1	1	0	1	0	1	1	0	0
ID542	0	0	1	1	1	0	0	0	1	1	0	1
ID543	1	0	1	1	1	1	0	0	1	1	0	1
ID544	1	0	1	1	1	1	1	1	1	1	0	1
ID545	0	0	1	1	1	0	0	0	1	1	0	1
ID546	1	0	1	1	1	0	0	0	1	1	0	1
ID547	0	0	1	1	1	0	0	0	1	1	0	1
ID548	0	0	1	1	1	1	1	0	1	0	0	1
ID549	0	0	0	0	0	0	0	0	0	0	0	0
ID550	0	0	1	1	1	0	1	0	0	1	0	1
ID551	1	1	1	1	1	1	1	1	1	1	0	1
ID552	1	0	1	0	1	0	1	0	1	1	0	1
ID553	0	1	1	1	1	1	1	0	1	1	0	1
ID554	0	0	1	1	1	0	0	0	0	0	0	0
ID555	1	1	1	1	1	1	0	0	1	1	0	1
ID556	1	1	1	1	1	1	1	1	1	1	0	1
ID557	1	1	0	1	1	1	1	1	1	1	1	1
ID558	1	1	1	1	1	1	1	1	1	1	0	0
ID559	0	1	1	1	1	0	1	0	1	1	0	0
ID560	1	1	1	1	1	1	1	1	1	1	0	1
ID561	1	1	1	1	1	1	1	0	1	1	0	1
ID562	1	1	1	1	1	1	1	1	0	1	0	1
ID563	1	0	1	0	1	1	0	0	1	1	0	1
ID564	0	0	1	0	1	0	0	0	0	1	0	0
ID565	0	1	1	1	1	1	1	0	1	0	0	1
ID566	1	1	1	1	1	1	1	1	1	1	1	1
ID567	0	1	1	1	0	0	0	0	1	1	0	0
ID568	0	0	1	1	1	0	0	0	0	1	0	0
ID569	0	0	0	1	1	0	0	0	0	0	0	0
ID570	0	0	1	1	1	0	1	1	0	1	0	0
ID571	1	0	1	1	1	1	0	0	1	1	1	0
ID572	1	0	1	1	1	1	0	0	0	1	0	1
ID573	0	0	1	1	1	0	0	0	0	0	0	0
ID574	1	1	1	1	1	1	1	1	1	1	0	0
ID575	0	0	1	0	1	1	1	0	0	0	0	0
ID576	0	1	1	0	1	1	1	0	1	0	0	1
ID577	0	0	1	0	1	0	0	0	0	0	0	0
ID578	0	0	1	1	1	0	0	0	0	1	0	0
ID579	0	0	1	1	1	1	0	0	1	1	0	0
ID580	0	1	1	1	0	0	1	0	1	1	0	0
ID581	0	1	0	0	1	0	0	0	0	1	0	0
ID582	1	1	1	0	0	1	1	0	0	1	0	0
ID583	0	0	1	0	0	0	0	0	0	0	0	0
ID584	0	0	0	1	1	0	0	0	1	1	0	0
ID585	1	1	1	1	1	0	1	0	1	1	0	0
ID586	1	1	1	1	1	1	1	1	0	1	0	1
ID587	1	1	1	1	0	1	1	1	1	1	0	0
ID588	1	1	1	1	1	1	1	1	1	1	1	1
ID589	1	0	1	1	1	1	1	0	1	1	0	1
ID590	1	1	1	1	1	1	1	0	1	1	0	1
ID591	1	1	1	1	1	1	1	1	1	1	1	1
ID592	1	1	1	1	0	1	1	1	1	1	0	1
ID593	1	1	1	1	1	1	1	0	1	1	1	1
ID594	1	1	1	1	1	0	1	1	1	1	0	1
ID595	1	1	1	1	1	1	1	1	1	1	0	0
ID596	1	1	1	1	1	1	1	1	1	1	1	1
ID597	1	1	1	1	1	1	1	1	1	1	0	1
ID598	0	1	1	1	0	1	1	0	1	1	0	1
ID599	1	1	1	1	1	1	1	1	1	1	0	1
ID600	1	1	1	1	1	1	1	1	1	1	0	1
ID601	1	1	0	1	1	1	1	1	1	1	1	1
ID602	1	1	1	1	1	1	1	1	1	1	0	1
ID603	1	1	1	1	1	1	1	0	1	1	0	1
ID604	1	1	1	1	1	1	1	1	1	1	0	1
ID605	1	1	1	1	1	1	1	1	1	1	0	1
ID606	0	1	1	1	1	1	1	1	1	1	0	1
ID607	1	1	1	1	1	1	1	1	1	1	0	0
ID608	1	1	1	1	1	1	1	0	1	0	1	1
ID609	1	1	1	1	1	1	1	0	0	1	0	1
ID610	0	1	1	1	1	1	1	0	1	1	0	0
ID611	0	0	1	0	1	0	1	0	0	1	0	0
ID612	0	0	1	0	1	0	0	0	0	0	0	0
ID613	1	1	1	1	1	1	1	1	1	1	0	1
ID614	1	1	1	1	1	1	1	0	1	1	0	1
ID615	0	0	1	1	1	0	1	0	0	1	0	0
ID616	1	1	1	1	1	0	1	0	1	1	0	0
ID617	1	1	1	1	1	0	1	0	1	1	0	1
ID618	0	0	1	1	1	0	0	0	1	0	0	0
ID619	0	0	0	0	1	1	0	0	0	1	0	0
ID620	0	1	1	1	1	1	1	1	1	1	0	0
ID621	0	1	1	1	1	1	1	0	0	1	0	0
ID622	1	1	1	1	1	0	1	1	1	0	0	0
ID623	0	0	1	0	1	0	0	0	1	0	0	0
ID624	1	1	1	1	1	1	1	1	1	1	0	0
ID625	0	0	0	0	1	0	0	0	0	1	0	0
ID626	0	1	1	1	1	0	1	0	0	1	0	0
ID627	1	0	1	1	1	0	1	0	1	1	0	0
ID628	0	1	0	1	0	0	1	0	1	1	0	0
ID629	1	0	1	0	1	0	1	1	1	1	0	0
ID630	0	1	1	1	1	1	1	0	1	0	0	0
ID631	0	1	1	1	1	0	1	0	0	0	0	0
ID632	0	0	1	1	1	0	1	0	0	0	0	1
ID633	0	0	1	1	1	0	1	0	0	1	0	0
ID634	1	1	1	1	1	1	1	1	1	1	1	1
ID635	1	1	1	1	1	1	1	1	1	1	0	1
ID636	1	1	1	1	1	1	1	1	1	0	0	1
ID637	1	0	1	1	1	1	1	0	1	1	0	1
ID638	1	1	1	1	1	1	1	0	1	1	0	1
ID639	1	1	1	1	1	1	1	0	1	1	0	0
ID640	1	0	1	1	1	0	1	1	1	1	0	1
ID641	1	1	1	0	0	1	1	0	1	1	0	1
ID642	1	1	1	1	1	1	1	0	1	1	0	1
ID643	0	0	1	1	1	0	0	0	1	1	0	1
ID644	1	1	1	1	1	1	1	1	1	1	1	0
ID645	1	1	1	1	1	1	1	0	1	1	0	1
ID646	1	0	1	1	1	1	1	1	1	1	0	1
ID647	0	0	1	1	1	1	0	0	1	1	0	1
ID648	0	1	1	1	1	1	1	0	1	1	0	1
ID649	1	0	1	1	1	1	1	1	1	1	0	1
ID650	0	0	1	1	1	1	0	0	0	0	0	0
ID651	0	1	1	1	1	1	1	0	1	1	0	1
ID652	1	1	1	1	1	1	0	1	1	1	0	1
ID653	0	0	0	0	0	0	0	0	0	0	0	0
ID654	0	0	1	1	1	1	1	1	1	0	0	1
ID655	0	1	0	1	1	1	1	1	1	1	0	1
ID656	1	1	1	1	1	1	1	1	1	1	0	0
ID657	1	1	1	1	1	1	1	1	1	1	0	1
ID658	1	1	1	1	1	1	1	1	1	1	0	1
ID659	1	1	1	1	1	1	1	1	1	1	0	1
ID660	1	1	1	1	1	1	1	0	1	1	0	0
ID661	1	1	1	1	1	1	0	0	1	0	1	0
ID662	1	1	1	1	1	1	1	0	1	1	0	0
ID663	1	1	1	1	1	1	1	1	1	1	1	0
ID664	1	1	0	1	1	1	1	1	1	1	1	1
ID665	1	1	0	0	1	1	1	0	1	1	0	1
ID666	1	1	1	0	1	1	1	1	1	1	0	1
ID667	0	0	1	0	1	1	0	0	0	0	0	0
ID668	1	0	1	1	1	0	1	0	1	1	0	0
ID669	0	0	1	1	0	0	0	0	0	0	0	0
ID670	0	1	1	1	1	1	1	1	1	1	0	1
ID671	0	0	1	1	1	0	1	0	1	1	0	0
ID672	0	0	1	1	1	0	1	0	0	1	0	1
ID673	0	0	0	1	1	0	0	0	0	0	0	0
ID674	0	1	1	1	1	1	0	0	1	1	0	1
ID675	1	0	1	1	1	1	1	1	1	1	0	0
ID676	0	0	1	1	0	1	0	0	1	0	0	1
ID677	0	0	1	1	0	0	1	0	0	1	0	0
ID678	1	1	0	1	1	1	1	1	1	1	0	1
ID679	0	1	1	0	0	1	1	0	1	1	0	0
ID680	1	1	1	1	1	1	1	1	1	1	0	1
ID681	1	1	1	1	1	0	1	1	1	1	0	0
ID682	1	1	1	0	1	1	1	1	1	1	0	1
ID683	1	0	1	1	1	1	1	1	1	1	0	1
ID684	1	1	1	1	1	1	1	1	1	1	0	1
ID685	1	1	1	1	1	1	1	1	1	1	1	1
ID686	1	1	1	0	0	1	0	1	1	1	0	1
ID687	1	1	1	1	1	1	1	1	1	1	0	0
ID688	1	0	1	1	1	1	1	1	1	1	0	1
ID689	1	1	1	1	0	1	1	0	1	1	0	1
ID690	0	1	1	0	0	0	0	0	0	0	0	0
ID691	1	1	1	1	0	1	1	1	1	1	0	1
ID692	0	1	1	1	1	0	1	0	1	1	1	1
ID693	1	1	1	1	1	1	1	1	1	1	0	0
ID694	1	0	1	1	1	1	1	1	1	1	0	0
ID695	1	1	1	1	1	1	1	1	1	1	0	0
ID696	0	0	1	0	0	0	0	0	0	0	0	0
ID697	0	0	1	0	0	1	1	0	1	1	0	0
ID698	0	0	1	1	1	0	1	0	0	0	0	0
ID699	0	1	1	0	1	0	0	0	0	1	0	0
ID700	0	0	1	0	1	0	0	1	0	1	0	0
ID701	1	1	1	1	1	1	1	1	1	1	0	1
ID702	1	1	1	1	1	0	1	1	1	1	0	1
ID703	1	1	1	1	1	1	1	0	1	1	1	1
ID704	0	1	1	1	1	0	1	1	1	1	0	1
ID705	1	0	1	1	1	1	1	0	1	1	0	1
ID706	1	0	1	1	1	1	1	1	1	0	1	1
ID707	1	1	0	1	1	1	1	1	1	1	0	1
ID708	1	1	1	1	1	1	1	1	1	1	1	1
ID709	1	1	1	1	0	1	1	0	1	1	0	1
ID710	0	1	1	1	1	1	1	1	1	1	0	1
ID711	1	1	1	1	1	1	1	1	1	1	0	1
ID712	1	1	1	1	1	0	1	1	1	1	1	1
ID713	1	1	1	1	1	1	1	1	1	1	0	1
ID714	0	0	1	1	1	0	1	0	0	1	0	1
ID715	1	0	1	1	1	1	1	0	1	1	0	0
ID716	1	0	1	1	1	1	0	0	0	1	0	0
ID717	1	1	1	1	1	1	1	1	1	1	0	1
ID718	1	1	1	1	0	1	1	0	1	1	0	1
ID719	1	1	1	1	1	1	0	1	1	1	0	1
ID720	1	0	1	1	1	1	1	0	1	1	0	0
ID721	1	1	1	1	1	1	1	0	1	1	0	1
ID722	1	1	1	1	1	0	1	1	1	1	0	1
ID723	1	0	1	1	0	1	1	0	1	1	1	1
ID724	1	1	1	1	1	1	1	0	1	1	0	1
ID725	1	0	1	0	1	1	1	0	1	1	0	1
ID726	1	1	1	1	1	1	1	1	1	1	0	1
ID727	1	1	1	1	1	1	1	1	1	1	0	1
ID728	1	1	1	1	1	1	1	1	1	1	0	1
ID729	1	1	1	1	1	1	1	0	1	1	0	1
ID730	1	1	1	1	1	1	1	1	1	1	0	1
ID731	1	1	1	1	1	1	1	0	1	1	0	1
ID732	1	1	1	1	1	1	1	1	1	1	0	1
ID733	1	1	1	1	1	1	1	1	1	1	1	1
ID734	1	0	0	1	1	1	1	0	1	1	0	1
ID735	1	1	1	1	1	1	1	1	1	1	0	1
ID736	0	0	1	0	1	1	1	0	0	1	0	0
ID737	0	0	0	1	1	0	0	0	0	0	0	1
ID738	1	0	1	1	1	1	1	1	1	1	0	1
ID739	0	1	1	0	1	0	0	0	1	0	0	0
ID740	1	0	1	1	1	1	1	0	1	1	0	1
ID741	1	0	1	1	1	1	1	0	1	1	0	0
ID742	0	0	1	1	1	0	1	0	1	1	0	1
ID743	0	1	1	1	1	1	1	0	0	1	0	1
ID744	0	0	1	1	1	0	0	0	1	0	0	1
ID745	1	0	1	1	1	1	1	0	1	0	0	0
ID746	1	1	1	1	1	1	1	1	1	1	0	1
ID747	1	1	1	1	1	1	1	1	1	1	0	1
ID748	1	1	1	1	1	1	1	1	1	1	1	1
ID749	1	1	1	1	1	1	1	1	1	1	1	1
ID750	1	1	1	1	1	1	1	1	1	1	1	1
ID751	1	1	1	1	1	1	1	0	1	1	0	1
ID752	1	1	1	1	1	1	1	1	1	1	1	1
ID753	1	1	1	1	1	1	1	1	1	1	0	1
ID754	1	1	1	1	1	1	1	1	1	1	0	1
ID755	0	1	1	0	1	1	1	0	1	1	1	1
ID756	1	1	1	1	1	1	1	1	1	1	1	1
ID757	1	1	1	1	1	1	1	1	1	1	1	1
ID758	1	1	1	1	1	1	1	1	1	1	1	1
ID759	1	1	1	1	1	1	1	1	1	1	0	1
ID760	1	1	1	1	1	1	1	1	1	1	0	1
ID761	1	1	1	1	1	1	1	1	1	1	0	1
ID762	1	1	1	1	1	1	1	0	1	1	0	1
ID763	1	1	1	1	1	1	1	1	1	1	0	0
ID764	1	1	1	0	1	1	1	0	1	1	1	1
ID765	1	1	1	1	1	1	1	0	1	1	1	1
ID766	1	1	1	1	1	1	1	0	1	1	0	1
ID767	1	1	1	1	1	0	1	1	1	1	0	1
ID768	1	1	1	1	1	1	1	1	1	1	0	1
ID769	1	1	1	1	1	1	1	1	1	1	0	0
ID770	1	1	1	1	1	1	1	0	1	1	0	1
ID771	1	1	0	1	1	1	1	1	1	1	0	1
ID772	1	1	1	1	1	1	0	0	1	1	0	1
ID773	1	1	1	1	0	0	1	0	1	1	0	0
ID774	1	0	1	1	0	0	1	1	0	1	0	0
ID775	1	1	1	0	1	1	0	0	1	1	1	1
ID776	1	0	1	1	1	1	0	1	0	1	0	0
ID777	0	1	1	1	1	1	1	1	0	1	0	1
ID778	1	0	1	1	1	1	1	0	1	1	0	1
ID779	0	0	1	0	1	1	1	0	1	0	0	0
ID780	0	0	1	1	1	0	0	0	0	0	0	0
ID781	0	1	1	1	0	1	0	0	1	1	0	1
ID782	1	1	1	1	0	1	1	1	1	1	0	1
ID783	1	0	1	1	1	0	1	0	0	0	0	1
ID784	1	1	1	1	1	1	0	0	1	1	0	1
ID785	1	1	1	1	1	0	1	1	1	1	0	0
ID786	1	1	1	1	1	1	1	1	1	1	0	1
ID787	1	1	1	1	1	1	1	0	1	1	0	1
ID788	0	1	1	1	0	1	1	0	1	1	0	1
ID789	1	1	1	1	1	1	1	1	1	1	1	1
ID790	0	0	1	1	1	1	1	0	1	1	1	1
ID791	1	1	1	1	1	1	1	1	1	1	1	1
ID792	1	1	1	1	1	1	0	1	1	1	0	1
ID793	1	1	1	1	1	0	1	1	1	1	0	1
ID794	1	1	1	1	1	1	1	0	1	1	0	0
ID795	0	0	1	1	1	1	0	1	0	1	0	0
ID796	0	0	1	1	1	0	0	0	0	0	0	0
ID797	0	0	1	1	1	0	0	0	0	1	0	0
ID798	0	1	1	1	1	0	0	0	1	0	0	0
ID799	0	0	1	0	0	0	0	0	0	0	0	0
ID800	0	0	1	1	1	0	0	0	0	1	0	0
ID801	0	0	1	0	0	0	0	0	0	0	0	0
ID802	0	0	1	1	1	0	0	0	0	0	0	0
ID803	0	0	1	1	0	1	0	0	1	1	1	0
ID804	0	0	1	1	0	0	0	0	0	0	1	0
ID805	1	0	1	0	1	0	1	0	0	1	0	0
ID806	1	0	1	1	1	0	0	0	1	1	0	0
ID807	1	1	1	1	1	1	1	1	1	1	0	1
ID808	1	1	1	1	1	1	1	1	1	1	0	1
ID809	1	1	1	1	1	1	1	0	1	1	1	1
ID810	1	1	1	1	1	0	1	1	1	1	0	1
ID811	1	1	1	1	1	1	1	1	1	1	0	1
ID812	0	1	1	1	1	1	1	0	1	1	0	1
ID813	1	1	1	1	1	1	1	1	1	1	0	1
ID814	1	1	1	1	1	1	1	1	1	1	0	1
ID815	1	1	1	1	1	1	1	1	1	1	0	1
ID816	1	1	1	1	1	1	1	0	1	1	0	1
ID817	1	1	1	1	1	1	1	1	1	1	0	0
ID818	1	1	1	1	1	1	1	1	1	1	0	1
ID819	1	1	1	1	1	0	1	1	1	1	0	1
ID820	1	1	1	1	1	1	0	0	1	1	0	1
ID821	1	1	1	1	1	1	1	1	1	1	0	1
ID822	1	1	1	1	1	1	1	0	1	1	0	1
ID823	1	1	1	1	1	1	1	1	1	1	0	1
ID824	0	1	1	1	1	1	1	1	1	1	1	1
ID825	1	0	1	1	1	0	1	0	0	1	0	1
ID826	1	1	1	1	1	1	1	1	1	1	1	1
ID827	1	1	1	1	1	1	1	1	1	1	0	1
ID828	1	1	1	1	1	1	1	1	1	1	0	0
ID829	1	1	1	1	1	1	1	0	1	1	0	1
ID830	1	0	1	1	1	1	1	1	1	1	0	1
ID831	0	0	1	1	1	0	0	0	0	1	0	0
ID832	0	0	1	1	1	0	0	0	1	0	0	0
ID833	0	1	0	1	1	0	1	1	1	1	1	1
ID834	0	0	1	0	0	0	0	0	1	0	0	0
ID835	0	0	1	0	0	0	0	0	0	0	0	0
ID836	0	1	1	0	0	1	1	0	1	1	0	0
ID837	0	0	1	0	1	0	0	0	0	0	0	0
ID838	0	0	1	1	1	0	0	0	0	1	1	0
ID839	0	1	1	1	1	1	0	0	0	0	0	0
ID840	0	0	1	1	1	0	1	0	0	0	0	0
ID841	1	1	1	1	1	1	0	1	0	1	0	1
ID842	1	0	0	1	1	1	1	0	1	1	0	1
ID843	1	1	1	1	1	1	1	0	1	1	0	1
ID844	0	0	1	1	1	0	1	1	1	1	0	0
ID845	0	0	1	1	1	1	0	0	0	0	0	1
ID846	0	0	0	0	1	0	1	0	0	0	0	0
ID847	1	0	1	1	1	1	0	1	1	0	0	0
ID848	1	1	1	0	1	1	1	1	1	1	0	1
ID849	1	1	1	1	0	0	1	1	1	1	0	1
ID850	1	1	1	1	1	1	1	0	1	1	0	1
ID851	0	0	1	1	1	0	1	0	1	1	0	1
ID852	0	0	1	1	0	0	0	0	0	1	0	0
ID853	1	1	1	1	1	1	1	1	1	1	0	0
ID854	1	1	1	1	1	0	0	0	0	1	0	1
ID855	0	0	1	0	1	0	0	0	0	0	0	0
ID856	1	1	1	1	1	1	1	1	1	1	0	0
ID857	0	1	0	1	1	1	1	0	1	1	1	0
ID858	1	1	1	1	1	0	1	1	1	1	0	1
ID859	0	1	1	1	1	1	1	0	1	1	0	0
ID860	0	0	1	1	1	1	1	1	1	1	0	1
ID861	0	0	1	1	0	0	0	0	0	1	0	1
ID862	0	0	1	0	1	0	0	0	0	0	0	0
ID863	0	0	1	1	1	0	1	0	0	1	0	1
ID864	1	1	1	1	1	1	1	1	1	1	0	0
ID865	1	1	1	1	1	1	1	1	1	1	1	1
ID866	1	1	1	1	1	1	1	1	1	1	0	1
ID867	1	1	1	1	1	1	1	1	1	1	0	1
ID868	1	1	1	1	1	1	1	0	1	1	0	1
ID869	1	0	1	1	1	1	1	1	1	1	0	1
ID870	1	1	1	1	1	1	1	1	1	1	0	1
ID871	1	1	1	1	0	1	1	1	1	1	1	1
ID872	1	1	1	1	1	1	1	0	1	1	0	1
ID873	1	1	1	1	1	1	1	1	1	1	0	0
ID874	1	1	1	1	1	1	1	1	1	1	0	0
ID875	1	1	1	1	1	1	1	1	1	1	0	1
ID876	1	1	1	1	1	1	1	1	1	1	1	1
ID877	1	1	1	1	1	0	1	1	1	1	1	1
ID878	1	0	1	1	1	0	1	0	0	1	0	0
ID879	1	1	1	1	1	1	1	1	1	1	0	1
ID880	0	1	1	1	1	0	1	0	1	1	0	1
ID881	0	0	1	1	1	0	0	0	1	0	0	1
ID882	1	0	1	1	1	1	1	1	1	1	1	0
ID883	1	1	1	1	1	1	1	1	1	1	0	1
ID884	0	1	1	1	0	1	1	1	1	1	0	1
ID885	1	1	1	1	1	1	0	1	1	1	0	1
ID886	1	1	1	1	1	1	1	1	1	1	0	1
ID887	0	0	1	1	1	1	1	1	1	1	0	1
ID888	0	1	1	1	1	0	1	0	0	1	0	1
ID889	1	1	1	1	1	1	1	1	1	1	0	1
ID890	1	1	1	1	1	1	0	1	1	1	0	0
ID891	1	1	1	1	1	1	1	1	1	1	0	1
ID892	1	1	1	1	0	1	1	1	1	1	0	1
ID893	1	1	1	1	1	1	1	0	1	1	0	1
ID894	0	0	1	1	1	0	1	0	1	1	0	0
ID895	0	1	1	1	1	1	1	0	1	1	0	1
ID896	1	1	1	0	1	0	1	0	1	1	0	0
ID897	1	1	1	1	1	0	1	1	1	1	0	1
ID898	0	1	0	0	1	0	0	0	1	0	0	1
ID899	1	1	1	1	1	1	1	1	1	1	0	1
ID900	1	0	1	1	1	0	1	1	1	1	0	0
ID901	1	1	1	1	1	1	1	1	1	1	0	1
ID902	1	0	1	1	1	1	1	1	1	1	0	0
ID903	1	1	1	1	1	1	1	1	1	1	0	1
ID904	1	1	1	1	1	1	1	1	1	1	0	1
ID905	0	1	1	1	1	1	1	0	1	1	0	0
ID906	1	1	1	1	0	1	1	0	1	1	1	1
ID907	1	1	1	1	0	1	1	0	1	1	0	1
ID908	1	1	1	1	1	1	1	0	1	0	0	1
ID909	0	1	1	1	1	1	1	1	1	1	0	0
ID910	1	1	1	1	0	0	1	0	1	1	0	0
ID911	1	1	1	1	1	0	1	0	1	1	0	1
ID912	0	1	1	1	1	1	1	0	0	1	0	0
ID913	1	1	1	1	1	0	1	1	1	1	1	1
ID914	1	0	1	1	1	0	1	1	1	1	0	0
ID915	1	1	1	1	1	0	0	0	1	1	0	0
ID916	1	1	1	1	0	1	1	0	1	1	0	1
ID917	1	0	1	1	1	1	1	0	1	1	1	1
ID918	0	1	1	1	1	1	1	1	1	1	0	1
ID919	0	0	1	1	0	0	0	0	1	0	0	1
ID920	1	1	1	1	1	1	1	1	1	1	0	1
ID921	1	0	1	1	1	1	0	0	0	1	0	1
ID922	0	0	1	0	1	0	0	0	0	0	0	0
ID923	0	0	0	1	1	1	1	0	0	0	0	0
ID924	1	0	1	1	1	1	0	1	1	1	0	1
ID925	1	1	1	1	1	1	1	0	1	1	0	1
ID926	0	0	1	1	0	1	0	0	1	0	0	0
ID927	0	0	1	1	0	0	1	0	1	1	0	1
ID928	0	1	1	1	1	1	1	0	0	1	0	1
ID929	1	1	1	1	1	1	1	0	1	1	0	1
ID930	1	0	1	0	1	0	1	0	1	1	0	1
ID931	0	1	1	1	1	0	1	0	1	1	0	0
ID932	0	1	1	1	1	0	1	1	1	1	0	0
ID933	0	1	1	1	0	1	1	0	1	0	0	1
ID934	1	0	0	1	1	1	1	1	1	1	0	1
ID935	0	1	1	1	1	0	1	0	0	1	0	0
ID936	1	1	1	1	1	1	1	0	1	1	0	1
ID937	1	1	1	1	0	0	1	0	0	1	0	1
ID938	1	1	1	1	1	1	1	1	1	1	1	1
ID939	0	1	1	1	1	1	1	1	1	1	1	0
ID940	1	1	1	1	1	1	1	1	1	1	0	1
ID941	1	1	0	1	1	0	1	0	1	1	0	0
ID942	1	1	1	1	1	1	1	1	1	1	1	0
ID943	1	1	1	1	1	1	1	1	1	1	0	1
ID944	1	1	1	1	1	1	1	1	1	1	0	1
ID945	1	1	1	1	1	1	1	1	1	1	1	1
ID946	1	1	1	1	1	1	1	1	1	1	1	1
ID947	1	1	1	1	1	1	1	1	1	1	0	1
ID948	1	1	1	1	0	0	1	1	1	1	0	1
ID949	1	1	1	1	1	1	1	1	1	1	1	1
ID950	1	1	1	1	1	1	1	1	1	1	0	1
ID951	1	1	1	1	1	1	1	1	1	1	0	0
ID952	1	1	1	1	1	1	1	1	1	1	1	1
ID953	1	1	1	1	1	1	1	1	1	1	1	1
ID954	1	0	1	1	1	1	1	1	1	0	0	1
ID955	0	0	0	0	1	0	0	0	1	1	0	1
ID956	1	1	1	1	1	0	0	0	1	1	0	1
ID957	0	1	1	1	1	1	0	1	1	1	0	1
ID958	0	0	1	1	1	1	0	0	1	1	0	1
ID959	1	0	1	1	1	1	0	0	1	1	0	1
ID960	0	1	1	1	1	1	1	1	1	1	0	1
ID961	1	0	1	1	0	0	1	0	0	1	0	0
ID962	1	1	1	1	1	1	1	0	1	0	0	0
ID963	0	1	1	1	1	1	0	0	1	1	0	0
ID964	1	0	1	1	1	0	0	0	1	1	0	0
ID965	0	1	1	1	1	1	1	1	0	1	0	0
ID966	1	1	1	1	1	1	1	1	1	1	0	1
ID967	1	1	1	1	1	1	1	0	1	1	0	0
ID968	1	1	1	1	1	1	1	1	1	1	1	1
ID969	1	1	1	1	0	1	1	0	1	1	0	0
ID970	1	1	0	0	1	1	0	1	1	1	0	1
ID971	1	1	1	1	1	1	1	0	1	1	1	1
ID972	1	1	1	1	1	1	1	1	1	1	1	1
ID973	1	1	1	1	1	1	1	0	1	1	0	1
ID974	1	1	1	1	1	1	1	1	1	1	0	1
ID975	1	1	1	1	1	1	1	0	1	1	0	0
ID976	1	1	1	1	1	0	1	0	1	1	0	1
ID977	1	1	1	1	1	1	1	1	1	1	0	1
ID978	0	1	1	0	1	0	1	0	1	0	1	0
ID979	0	1	1	0	1	0	1	0	1	1	0	0
ID980	1	1	1	1	1	0	1	0	1	1	1	1
ID981	1	1	1	1	1	1	1	1	1	1	0	1
ID982	1	1	1	1	1	0	1	0	0	0	0	1
ID983	1	0	1	1	1	1	0	0	1	1	0	1
ID984	0	0	1	1	1	1	1	0	1	1	0	1
ID985	1	1	1	1	1	0	0	0	0	1	0	1
ID986	1	1	1	1	1	0	1	1	1	1	0	1
ID987	1	0	1	1	1	0	0	0	0	1	0	0
ID988	1	1	1	1	1	0	1	0	1	1	0	1
ID989	1	1	1	1	1	0	1	0	1	1	0	1
ID990	1	1	1	1	0	1	1	0	1	1	0	1
ID991	0	1	1	1	1	1	1	0	1	1	0	0
ID992	1	1	1	0	1	1	1	1	1	1	0	0
ID993	1	1	1	1	1	1	1	0	1	1	0	0
ID994	1	1	1	1	1	1	1	1	1	1	0	1
ID995	1	1	1	1	1	1	1	0	1	1	1	1
ID996	1	1	1	1	1	1	1	1	1	1	1	1
ID997	1	1	1	1	1	1	1	1	1	1	0	1
ID998	1	1	1	1	1	1	1	0	1	1	1	1
ID999	1	1	0	1	1	1	1	1	1	1	0	1
ID1000	1	1	1	1	1	1	1	1	1	1	0	1
ID1001	1	1	1	1	1	1	1	1	1	1	0	1
ID1002	0	1	1	1	1	1	1	0	1	1	1	1
ID1003	0	0	1	0	1	1	0	0	1	0	0	0
ID1004	0	0	1	0	1	1	0	0	0	0	0	0
ID1005	0	0	1	1	1	0	1	0	1	1	0	0
ID1006	0	0	1	1	1	1	1	0	1	1	0	1
ID1007	1	0	1	1	1	1	1	0	1	1	0	1
ID1008	1	0	1	0	1	0	1	1	1	1	0	0
ID1009	1	1	1	1	0	1	1	1	1	1	0	1
ID1010	1	0	0	1	1	0	0	0	0	0	0	0
ID1011	0	0	1	1	1	0	1	0	0	0	0	0
ID1012	0	0	1	1	0	1	1	1	0	1	0	0
ID1013	0	0	1	1	1	1	0	0	0	1	0	0
ID1014	0	1	1	1	0	1	0	0	1	1	0	1
ID1015	1	1	1	1	1	1	1	0	1	1	1	1
ID1016	1	1	1	1	1	1	1	0	1	1	0	0
ID1017	1	1	1	1	1	1	1	0	1	1	0	1
ID1018	0	0	1	1	1	1	1	0	1	1	0	1
ID1019	1	1	1	1	1	1	1	1	1	1	0	1
ID1020	1	1	1	1	1	1	1	1	1	1	0	1
ID1021	0	0	1	0	1	1	1	0	1	1	0	1
ID1022	1	1	1	1	1	1	1	1	1	1	0	1
ID1023	0	1	1	1	1	1	1	1	1	1	0	1
ID1024	1	1	1	1	1	1	1	0	1	1	0	1
ID1025	0	1	1	1	0	1	1	1	1	1	0	1
ID1026	1	1	1	1	1	1	1	0	1	1	0	0
ID1027	1	0	1	1	1	1	1	1	1	1	0	0
ID1028	1	1	1	1	1	1	1	0	1	1	0	1
ID1029	1	1	1	1	1	1	1	0	1	1	1	0
ID1030	1	1	1	1	1	1	1	1	1	1	0	1
ID1031	1	1	1	1	1	1	1	0	1	1	1	0
ID1032	0	0	1	1	1	0	1	0	1	1	0	0
ID1033	1	1	1	1	1	0	1	1	1	1	0	1
ID1034	1	1	1	1	1	1	1	1	1	1	0	1
ID1035	1	1	1	1	1	1	1	0	1	1	0	0
ID1036	1	1	1	0	0	1	1	0	1	1	0	1
ID1037	0	1	1	1	1	1	1	1	1	1	0	1
ID1038	1	0	1	1	1	0	1	0	0	1	1	0
ID1039	0	1	1	1	1	1	1	1	1	1	0	1
ID1040	1	1	1	1	1	1	1	0	1	1	0	0
ID1041	1	1	1	1	1	1	1	1	1	1	0	1
ID1042	1	1	1	1	1	1	1	1	1	1	0	1
ID1043	0	0	1	1	1	0	1	0	1	0	0	1
ID1044	1	1	1	1	1	1	1	0	1	1	1	0
ID1045	1	1	0	1	1	1	1	1	1	1	0	1
ID1046	0	0	1	1	1	0	0	0	0	0	0	0
ID1047	0	0	1	1	1	0	0	0	0	1	0	0
ID1048	1	1	1	1	1	1	1	0	1	1	0	1
ID1049	1	0	1	1	1	0	1	1	1	1	0	0
ID1050	1	1	1	1	1	0	1	0	1	1	0	0
ID1051	0	1	1	1	1	1	1	1	1	1	0	1
ID1052	1	1	1	0	1	1	1	0	1	1	0	1
ID1053	1	1	1	1	1	1	1	0	1	1	0	1
ID1054	1	1	1	1	1	1	1	1	1	1	1	1
ID1055	1	0	1	1	1	1	1	0	0	1	0	0
ID1056	1	1	1	1	1	1	1	1	1	1	0	1
ID1057	1	0	1	1	1	1	0	0	1	1	0	1
ID1058	1	1	1	1	1	1	1	0	1	1	0	1
ID1059	1	1	1	1	1	1	1	1	1	1	0	1
ID1060	1	1	1	1	1	1	1	1	1	1	1	0
ID1061	1	1	1	1	1	1	1	1	1	1	0	1
ID1062	1	1	1	1	1	1	1	0	1	1	0	1
ID1063	1	1	1	1	1	1	1	1	1	1	1	1
ID1064	1	1	1	0	1	1	1	0	1	1	1	0
ID1065	1	1	1	1	1	1	1	1	1	1	0	1
ID1066	1	1	1	1	1	1	1	1	1	1	1	1
ID1067	1	1	1	1	1	1	1	1	1	1	1	1
ID1068	1	1	0	1	1	1	1	1	1	1	1	1
ID1069	1	1	1	1	1	1	1	1	1	1	1	1
ID1070	1	1	1	1	1	1	1	1	1	1	0	0
ID1071	1	1	1	0	1	1	1	1	1	1	1	1
ID1072	0	0	0	1	0	0	0	0	1	1	1	1
ID1073	1	1	1	1	1	1	1	0	1	1	0	0
ID1074	0	1	1	1	1	0	1	0	0	1	0	1
ID1075	0	0	1	1	1	1	1	0	1	1	0	0
ID1076	1	1	1	1	0	1	1	0	1	1	0	1
ID1077	1	1	0	1	0	0	0	1	1	1	0	1
ID1078	0	0	1	1	1	1	0	0	1	1	0	1
ID1079	1	1	1	1	1	1	0	0	1	1	0	1
ID1080	0	0	1	1	1	0	1	0	1	1	0	0
ID1081	0	1	0	1	1	1	1	1	1	1	0	0
ID1082	0	1	1	1	1	1	1	0	1	1	0	0
ID1083	1	1	1	1	1	1	1	0	1	1	0	0
ID1084	1	1	1	1	1	1	0	0	1	1	0	1
ID1085	1	1	1	1	1	0	1	0	1	1	0	1
ID1086	1	0	1	1	1	1	1	0	1	0	0	0
ID1087	0	1	0	1	1	0	1	0	1	1	0	1
ID1088	0	0	1	0	1	1	0	0	0	1	0	0
ID1089	1	0	1	0	0	1	1	0	1	1	0	0
ID1090	1	0	1	0	1	1	1	1	1	0	0	0
ID1091	1	1	1	0	1	1	1	0	1	1	0	0
ID1092	0	0	1	1	1	0	1	0	0	0	0	1
ID1093	1	0	1	1	1	1	1	1	1	1	0	1
ID1094	1	1	1	1	1	1	0	0	1	1	0	1
ID1095	0	1	1	1	1	1	1	1	1	1	0	1
ID1096	1	0	1	0	0	0	1	0	0	1	0	1
ID1097	0	0	1	1	0	1	0	0	0	1	0	1
ID1098	1	0	1	1	1	1	1	0	1	1	0	0
ID1099	0	0	1	1	1	0	0	0	0	1	0	0
ID1100	0	0	0	1	1	1	1	0	1	1	0	0
ID1101	0	0	1	1	1	1	1	0	1	0	0	0
ID1102	0	1	1	1	1	0	1	0	1	1	0	1
ID1103	1	1	0	1	1	0	1	0	1	1	0	0
ID1104	0	0	1	1	1	0	1	0	1	0	0	1
ID1105	0	0	1	1	1	1	1	0	0	0	0	0
ID1106	0	0	1	1	1	1	0	1	1	1	0	1
ID1107	0	0	1	1	1	1	0	0	1	1	0	0
ID1108	0	1	1	1	1	0	1	1	1	0	0	0
ID1109	0	1	1	1	1	0	1	0	0	0	0	0
ID1110	0	0	1	1	1	1	1	0	0	0	0	1
ID1111	0	1	1	1	1	1	1	1	1	1	0	1
ID1112	1	1	1	1	1	0	1	1	1	1	0	0
ID1113	0	1	0	1	1	0	1	1	1	1	0	1
ID1114	1	1	0	0	1	1	1	1	1	1	0	0
ID1115	1	1	1	1	1	0	0	1	1	1	0	0
ID1116	0	0	1	1	1	0	1	1	1	1	0	0
ID1117	1	0	1	1	1	1	1	0	1	1	0	1
ID1118	0	1	1	1	1	1	0	0	1	0	0	0
ID1119	1	1	1	1	1	1	1	0	1	1	0	1
ID1120	0	0	1	1	1	0	1	0	0	1	0	1
ID1121	0	0	1	1	1	1	0	0	0	1	0	0
ID1122	1	0	1	1	1	1	1	1	1	1	1	1
ID1123	0	0	1	1	1	0	0	0	1	0	0	0
ID1124	1	1	1	1	1	1	1	1	0	1	0	1
ID1125	0	0	1	1	1	0	1	0	1	1	0	0
ID1126	1	1	1	1	1	1	1	1	1	1	0	1
ID1127	1	1	1	1	0	1	1	0	1	1	0	1
ID1128	0	0	1	1	0	0	1	0	1	0	0	0
ID1129	1	1	1	1	1	0	1	1	1	1	0	1
ID1130	0	1	1	1	1	1	1	0	1	1	0	1
ID1131	1	1	0	0	1	1	1	0	1	1	0	0
ID1132	0	0	1	1	1	0	1	0	1	0	0	0
ID1133	0	0	1	1	1	1	1	1	1	1	0	0
ID1134	1	1	1	1	0	0	0	0	1	1	0	0
ID1135	1	0	1	1	1	1	1	0	1	1	1	1
ID1136	1	1	0	0	0	0	1	1	1	1	1	0
ID1137	1	1	1	1	1	1	1	0	1	1	1	1
ID1138	0	1	1	0	1	0	1	0	1	1	0	1
ID1139	1	1	1	1	1	1	1	0	1	1	0	1
ID1140	1	1	1	1	1	1	1	1	1	1	0	1
ID1141	1	1	1	1	0	1	1	1	1	1	0	1
ID1142	1	0	1	0	1	1	1	1	1	1	0	1
ID1143	1	1	1	1	1	1	1	1	1	1	1	1
ID1144	1	1	1	0	1	1	1	0	1	0	1	1
ID1145	1	1	1	1	1	1	1	1	1	1	0	1
ID1146	1	1	1	1	0	1	1	1	1	1	1	1
ID1147	1	1	1	1	1	1	1	0	1	1	0	1
ID1148	1	1	1	1	1	1	1	1	1	1	0	1
ID1149	1	1	1	1	1	1	1	1	1	1	0	1
ID1150	1	1	1	1	1	0	1	0	1	1	0	0
ID1151	1	1	1	1	1	1	1	0	1	1	0	1
ID1152	1	1	1	1	1	1	1	0	1	1	0	1
ID1153	1	1	1	0	1	1	1	0	1	1	0	0
ID1154	1	1	1	1	1	0	1	0	0	1	0	1
ID1155	1	1	1	1	1	1	1	1	1	1	0	1
ID1156	1	1	1	1	1	0	1	0	1	1	0	1
ID1157	1	1	1	1	1	1	1	1	1	1	0	1
ID1158	1	0	1	1	0	0	1	0	1	1	0	0
ID1159	1	1	1	0	1	0	1	1	1	1	0	0
ID1160	1	1	1	1	1	0	1	0	1	1	0	1
ID1161	1	1	1	1	1	1	1	0	0	1	0	1
ID1162	1	1	1	1	0	1	1	0	1	1	1	1
ID1163	1	1	1	1	1	1	1	0	1	1	1	0
ID1164	1	1	1	1	1	0	1	0	1	1	0	1
ID1165	1	1	1	1	1	1	1	1	1	1	0	0
ID1166	1	1	1	1	1	1	1	0	1	1	0	1
ID1167	1	1	1	1	1	1	1	0	0	1	0	1
ID1168	1	1	1	1	1	0	1	1	1	1	0	1
ID1169	1	1	1	1	1	1	1	1	1	1	1	1
ID1170	1	1	1	1	1	1	1	0	1	1	0	1
ID1171	1	1	1	1	1	1	1	0	1	1	0	1
ID1172	1	0	1	1	1	1	1	1	1	1	1	1
ID1173	1	1	1	1	1	1	1	1	1	1	0	1
ID1174	1	1	1	1	1	1	1	1	1	1	1	1
ID1175	0	1	1	0	1	1	1	0	1	1	0	1
ID1176	1	1	1	1	1	1	1	1	1	1	1	1
ID1177	0	1	0	0	1	1	1	1	1	1	0	1
ID1178	1	1	1	0	1	0	1	1	1	1	0	1
ID1179	0	0	1	1	1	1	1	0	1	1	0	1
ID1180	0	0	1	0	1	1	1	0	1	1	0	1
ID1181	1	0	1	1	1	1	1	0	1	1	0	1
ID1182	1	1	1	1	1	1	1	0	1	1	0	1
ID1183	1	1	1	1	1	1	1	1	1	1	0	1
ID1184	1	1	1	1	1	1	1	1	1	1	0	1
ID1185	1	1	1	1	1	1	1	1	1	1	0	0
ID1186	1	1	1	1	1	1	1	1	1	1	0	1
ID1187	1	1	0	1	1	1	1	0	1	1	0	1
ID1188	1	1	1	1	1	1	1	1	1	1	0	0
ID1189	1	0	1	1	1	1	0	1	1	1	0	1
ID1190	1	1	1	1	1	1	1	1	1	1	1	1
ID1191	0	1	1	1	1	1	1	0	1	1	0	1
ID1192	1	0	1	1	1	1	1	0	1	1	0	1
ID1193	1	1	1	1	1	1	1	1	1	1	0	0
ID1194	1	1	1	1	1	0	0	1	1	1	0	1
ID1195	0	1	1	1	1	1	1	0	1	1	0	0
ID1196	0	1	1	1	1	0	1	1	1	1	0	0
ID1197	1	1	1	1	1	1	1	1	1	1	0	1
ID1198	1	1	1	1	1	1	1	1	1	0	1	1
ID1199	1	1	1	1	1	0	1	1	1	1	0	1
ID1200	1	1	1	1	0	1	1	1	1	1	0	1
ID1201	0	1	1	1	1	1	0	0	1	1	0	1
ID1202	0	1	1	1	1	1	0	1	1	1	0	0
ID1203	0	0	1	1	1	1	1	0	1	1	0	0
ID1204	0	0	1	1	1	0	1	1	1	1	0	0
ID1205	0	0	1	0	0	0	0	0	0	0	0	0
ID1206	1	1	1	0	1	1	1	0	1	1	0	1
ID1207	1	1	1	1	1	0	0	0	1	1	0	0
ID1208	0	1	1	0	1	0	1	0	1	1	0	0
ID1209	1	1	1	1	1	1	1	0	1	1	0	1
ID1210	1	1	1	1	0	1	1	0	1	1	0	0
ID1211	0	0	1	0	0	1	0	0	0	0	0	0
ID1212	1	1	1	1	1	0	1	0	0	1	1	1
ID1213	1	1	1	1	0	1	1	0	1	1	0	1
ID1214	0	0	1	1	1	1	0	0	0	1	0	0
ID1215	1	0	1	1	0	1	0	1	1	1	0	1
ID1216	1	1	1	1	1	1	0	0	1	1	0	1
ID1217	0	0	1	1	1	1	0	0	1	1	0	0
ID1218	1	1	1	0	1	1	1	0	1	1	0	1
ID1219	1	0	1	1	1	0	1	1	0	1	0	0
ID1220	1	1	1	1	1	0	1	0	1	1	0	1
ID1221	1	1	1	1	1	1	1	0	1	1	0	1
ID1222	1	1	1	1	1	1	1	1	1	1	0	1
ID1223	0	1	1	0	1	1	1	1	1	1	0	0
ID1224	1	1	1	1	1	0	1	1	1	1	0	0
ID1225	1	1	1	1	1	1	1	0	1	1	0	0
ID1226	1	1	1	1	1	1	1	1	1	1	0	1
ID1227	1	0	1	1	1	1	1	0	1	1	0	1
ID1228	1	0	1	1	1	1	1	1	1	0	1	1
ID1229	1	1	1	1	1	1	1	1	1	1	1	0
ID1230	1	1	1	1	0	1	1	1	1	1	0	1
ID1231	1	1	1	1	1	1	1	1	1	1	0	0
ID1232	1	1	1	1	1	1	1	1	1	1	0	1
ID1233	1	1	1	1	1	1	1	1	1	1	0	1
ID1234	1	1	1	1	1	1	1	0	1	1	0	0
ID1235	1	1	1	1	1	1	1	0	1	1	1	1
ID1236	1	1	1	1	1	1	1	1	1	1	0	1
ID1237	1	0	1	1	1	1	1	0	1	0	0	0
ID1238	0	1	0	1	0	1	1	0	1	1	0	0
ID1239	1	1	1	1	1	1	1	1	1	1	1	1
ID1240	0	1	1	1	1	1	1	0	1	1	0	1
ID1241	0	1	0	1	0	0	0	0	0	1	1	0
ID1242	1	1	1	1	1	0	0	0	1	0	0	0
ID1243	1	1	1	1	1	1	1	1	1	1	0	1
ID1244	0	0	1	1	1	1	1	0	0	0	0	0
ID1245	1	1	1	1	1	1	1	1	1	1	0	1
ID1246	0	1	1	1	1	0	1	0	1	1	0	0
ID1247	1	1	0	1	1	1	1	0	1	1	0	1
ID1248	0	1	1	1	1	0	1	0	0	1	0	0
ID1249	1	1	1	1	1	1	1	1	1	1	0	1
ID1250	1	1	1	1	1	1	1	0	0	1	0	0
ID1251	1	1	1	1	1	1	1	1	1	1	0	0
ID1252	0	1	1	1	1	0	1	0	0	1	0	0
ID1253	1	0	1	0	1	1	1	0	0	1	0	0
ID1254	0	0	1	1	1	1	0	1	1	1	0	1
ID1255	1	0	1	1	1	1	1	0	1	1	0	1
ID1256	0	1	0	1	1	1	1	0	1	1	0	0
ID1257	1	1	1	1	1	1	1	1	0	1	0	1
ID1258	0	0	1	0	1	0	1	0	1	1	0	0
ID1259	1	1	1	0	1	1	1	0	1	1	0	1
ID1260	1	1	1	1	1	1	1	0	1	1	0	1
ID1261	1	1	1	1	1	0	1	1	1	1	0	1
ID1262	0	0	1	1	1	0	1	0	0	0	0	0
ID1263	1	0	1	1	1	1	0	1	1	1	0	1
ID1264	1	1	1	1	1	1	1	1	1	1	1	1
ID1265	1	1	1	0	1	1	1	1	1	1	0	1
ID1266	1	1	1	1	1	1	1	0	1	1	1	1
ID1267	1	1	1	1	1	0	1	0	0	1	0	1
ID1268	1	1	0	1	0	0	1	0	1	1	0	0
ID1269	1	1	1	1	1	1	1	1	1	1	0	0
ID1270	1	1	1	1	1	1	1	1	1	1	0	0
ID1271	1	1	1	1	1	1	1	0	1	0	0	1
ID1272	1	1	1	1	0	1	1	0	1	0	0	1
ID1273	0	1	1	1	1	1	1	0	1	1	0	1
ID1274	0	1	1	1	1	0	1	0	1	1	0	1
ID1275	0	0	0	1	0	0	1	1	1	1	0	1
ID1276	0	0	1	1	1	1	0	0	0	1	0	0
ID1277	1	1	1	1	1	1	1	1	1	1	0	1
ID1278	1	1	1	1	1	1	1	1	1	1	1	1
ID1279	0	0	1	1	1	1	1	1	1	1	0	0
ID1280	0	1	1	1	1	1	1	0	0	1	0	1
ID1281	1	1	1	1	1	0	0	1	1	1	0	0
ID1282	1	1	1	1	1	1	1	0	0	1	0	1
ID1283	1	1	0	1	1	1	1	0	1	1	0	1
ID1284	1	0	1	1	1	1	1	1	1	1	0	1
ID1285	1	0	0	1	1	1	1	0	1	1	0	1
ID1286	1	1	1	1	1	1	1	0	1	1	0	1
ID1287	0	1	1	1	1	1	1	1	1	1	0	1
ID1288	1	0	1	1	1	1	1	0	1	1	0	0
ID1289	1	1	1	1	0	0	0	1	0	1	0	0
ID1290	1	1	1	1	1	1	0	0	1	1	0	1
ID1291	1	0	1	0	1	0	1	0	1	1	0	1
ID1292	1	0	1	1	1	1	1	1	1	1	0	1
ID1293	1	1	1	1	1	1	1	1	1	1	0	0
ID1294	1	1	1	1	1	1	1	1	1	1	0	1
ID1295	1	1	1	1	1	0	1	1	1	1	0	0
ID1296	0	0	1	0	1	1	1	1	1	1	0	0
ID1297	1	1	1	1	1	1	0	1	1	1	0	1
ID1298	1	1	1	1	1	1	1	1	1	1	0	1
ID1299	1	1	1	1	1	1	1	1	1	1	1	1
ID1300	1	1	1	1	1	1	1	1	1	1	1	1
ID1301	1	1	1	1	1	1	1	1	1	1	0	1
ID1302	1	1	1	0	1	1	1	0	1	1	0	1
ID1303	1	1	1	1	1	1	1	1	1	1	1	1
ID1304	1	1	1	1	1	1	1	1	1	1	0	1
ID1305	1	1	1	1	1	1	1	1	1	1	0	1
ID1306	1	1	1	1	1	1	1	0	1	1	0	1
ID1307	1	0	1	1	1	1	1	1	1	0	0	1
ID1308	1	1	1	1	1	1	1	0	1	1	0	0
ID1309	1	1	1	1	1	1	1	1	1	1	0	1
ID1310	1	1	0	1	1	1	1	0	1	1	0	1
ID1311	1	1	1	1	1	1	1	1	1	1	0	1
ID1312	1	1	1	1	1	1	1	1	1	1	0	0
ID1313	1	0	0	1	0	1	1	1	1	1	0	0
ID1314	1	1	1	1	1	1	1	1	1	1	0	1
ID1315	1	1	1	1	0	1	1	1	1	1	0	1
ID1316	1	1	1	1	1	0	1	0	1	1	0	0
ID1317	0	0	0	1	1	1	1	0	0	1	1	1
ID1318	1	1	1	1	1	1	1	1	1	1	0	1
ID1319	1	1	1	1	1	1	1	0	1	1	0	1
ID1320	0	1	1	1	1	1	1	0	1	1	0	1
ID1321	1	0	1	1	1	1	1	1	1	1	0	0
ID1322	1	1	1	1	1	1	1	1	1	1	0	1
ID1323	1	1	1	1	1	1	1	1	1	1	0	1
ID1324	1	1	1	1	1	1	1	0	1	1	0	1
ID1325	1	1	1	1	0	1	1	1	1	1	1	1
ID1326	1	0	1	1	1	0	1	0	1	0	0	0
ID1327	1	1	1	1	1	1	1	1	1	1	0	1
ID1328	1	1	1	1	1	1	1	0	1	1	0	1
ID1329	0	1	1	1	1	1	1	0	0	0	0	0
ID1330	1	1	0	1	0	1	1	1	1	1	1	1
ID1331	0	1	1	1	1	1	1	0	1	1	0	1
ID1332	1	1	1	1	0	1	1	1	1	1	0	1
ID1333	0	1	1	1	1	1	1	1	1	1	0	1
ID1334	0	1	1	1	1	1	1	0	1	1	0	1
ID1335	0	1	1	1	1	1	1	0	1	1	0	1
ID1336	0	0	1	1	1	1	0	0	1	1	1	0
ID1337	1	1	1	1	1	1	1	1	1	1	0	1
ID1338	1	1	1	1	1	1	1	0	1	1	0	1
ID1339	1	0	0	1	1	1	1	1	1	1	1	0
ID1340	1	1	1	1	1	0	0	1	1	1	0	1
ID1341	0	1	1	1	1	1	1	0	1	1	1	1
ID1342	1	0	1	1	1	1	1	0	1	1	1	1
ID1343	0	1	0	1	0	1	1	1	1	1	0	1
ID1344	1	1	1	1	1	1	1	1	1	1	0	0
ID1345	1	1	1	1	1	1	1	0	1	1	0	1
ID1346	1	1	1	1	1	1	1	1	1	1	0	1
ID1347	1	1	1	1	1	1	1	1	1	1	0	1
ID1348	1	1	1	1	1	1	1	1	1	1	1	1
ID1349	1	1	1	1	1	1	1	0	1	1	0	0
ID1350	1	1	1	0	1	1	1	1	1	1	0	1
ID1351	1	1	1	1	1	1	1	0	1	1	0	0
ID1352	1	1	1	1	1	1	1	0	1	1	0	0
ID1353	1	1	1	1	1	1	1	0	1	1	1	1
ID1354	1	1	1	1	1	1	0	1	1	1	0	0
ID1355	1	1	1	1	1	1	1	1	1	1	0	1
ID1356	1	1	1	1	1	0	1	1	1	1	0	0
ID1357	1	0	1	1	1	1	1	1	1	1	0	1
ID1358	1	1	1	1	1	1	1	0	1	1	0	1
ID1359	1	1	1	0	1	1	1	0	0	0	0	1
ID1360	0	1	1	1	1	0	1	0	1	1	0	0
ID1361	1	0	1	1	1	1	1	1	0	1	0	1
ID1362	1	1	1	1	0	0	1	0	1	1	0	0
ID1363	1	0	0	1	1	0	1	0	0	1	0	1
ID1364	0	0	0	1	1	0	1	0	0	1	0	1
ID1365	1	0	1	1	0	0	1	0	1	1	0	1
ID1366	1	0	1	1	1	0	1	0	1	1	0	1
ID1367	0	1	1	1	1	0	0	0	1	1	0	1
ID1368	1	1	1	1	1	0	1	0	1	1	0	1
ID1369	1	1	1	1	0	1	1	0	1	1	0	1
ID1370	0	0	1	1	1	0	1	0	1	1	0	1
ID1371	1	1	1	1	1	1	1	1	1	1	1	0
ID1372	0	0	1	1	0	0	1	0	0	1	0	0
ID1373	1	1	0	1	1	1	1	1	1	1	0	1
ID1374	1	1	1	1	1	1	1	0	1	1	0	0
ID1375	1	1	1	1	1	1	1	1	1	1	0	1
ID1376	0	1	0	1	1	1	1	1	1	1	0	0
ID1377	1	1	1	1	1	1	1	1	1	0	1	0
ID1378	1	1	1	1	0	1	1	1	1	1	1	0
ID1379	1	1	1	1	1	1	1	0	1	1	0	1
ID1380	1	1	1	1	1	1	1	1	1	1	1	1
ID1381	1	1	1	1	1	1	1	1	1	1	0	1
ID1382	1	1	1	1	1	1	1	0	1	1	0	0
ID1383	1	0	1	0	1	1	1	1	1	1	0	1
ID1384	0	1	0	1	1	0	1	0	1	1	0	0
ID1385	1	0	1	1	0	1	1	0	1	1	0	0
ID1386	1	0	1	1	1	1	1	1	1	0	0	1
ID1387	1	1	1	1	1	1	1	1	1	1	0	1
ID1388	1	1	1	1	0	1	1	0	1	1	0	1
ID1389	1	1	1	1	1	1	1	1	1	1	0	1
ID1390	1	1	1	1	1	1	1	1	1	1	0	1
ID1391	1	0	1	1	1	1	1	0	1	1	0	0
ID1392	0	0	1	0	0	0	0	0	0	0	0	0
ID1393	0	1	1	1	1	1	1	1	1	1	0	0
ID1394	0	1	1	1	1	0	1	0	1	1	1	1
ID1395	0	1	1	1	1	1	1	1	1	1	1	1
ID1396	1	0	1	1	0	1	1	1	1	1	1	0
ID1397	0	0	1	1	1	0	1	0	0	0	0	0
ID1398	1	0	0	1	0	1	1	0	1	1	0	0
ID1399	1	0	1	0	1	0	0	0	1	1	0	0
ID1400	1	0	1	1	1	0	0	0	0	1	0	0
ID1401	1	1	1	1	1	1	1	0	1	1	1	1
ID1402	1	0	1	1	1	1	1	0	0	1	0	0
ID1403	1	1	1	1	1	1	1	0	1	1	1	0
ID1404	0	0	1	1	0	0	0	0	1	1	0	0
ID1405	1	1	1	1	1	1	1	1	1	1	0	1
ID1406	1	1	1	1	1	1	1	1	1	1	0	0
ID1407	0	1	1	1	1	0	1	0	1	1	0	1
ID1408	1	1	1	0	1	1	1	1	1	1	0	1
ID1409	1	1	1	0	1	1	1	0	1	1	0	1
ID1410	1	1	0	1	1	1	0	0	1	1	0	0
ID1411	1	1	1	1	1	1	1	0	1	1	0	1
ID1412	1	1	1	1	1	1	1	1	1	1	1	1
ID1413	1	1	1	1	1	1	1	1	1	1	0	0
ID1414	1	1	1	1	1	1	1	0	1	1	0	0
ID1415	1	1	1	1	1	1	1	1	1	1	0	1
ID1416	1	1	1	1	1	1	1	1	1	1	0	1
ID1417	0	0	0	1	0	1	1	0	1	0	0	0
ID1418	0	1	0	1	0	0	1	0	1	1	0	0
ID1419	1	1	1	0	1	1	1	1	1	1	1	1
ID1420	1	1	1	1	1	0	0	0	1	1	0	0
ID1421	1	1	1	1	1	0	1	0	0	1	0	0
ID1422	0	1	1	1	1	1	1	0	1	1	0	1
ID1423	1	1	1	0	1	1	1	1	1	1	1	0
ID1424	1	1	1	1	1	1	1	0	1	1	0	0
ID1425	0	1	1	0	1	1	1	1	1	1	0	0
ID1426	1	0	1	1	1	0	1	0	0	1	0	0
ID1427	1	1	1	1	1	1	1	1	1	1	0	0
ID1428	0	0	1	1	1	1	1	0	1	1	0	0
ID1429	1	1	1	1	1	1	1	0	1	1	1	1
ID1430	0	1	1	1	1	1	1	0	1	1	0	0
ID1431	1	0	1	1	1	1	1	1	1	1	0	1
ID1432	0	1	1	0	0	1	1	1	1	1	1	0
ID1433	1	1	1	1	1	1	1	0	1	1	0	1
ID1434	1	1	1	1	1	1	1	1	1	1	1	1
ID1435	1	1	1	1	1	1	1	1	1	1	0	1
ID1436	1	1	0	1	0	1	1	0	1	1	1	1
ID1437	1	1	0	1	1	1	1	0	1	0	0	1
ID1438	1	1	1	1	1	0	1	1	1	1	0	1
ID1439	0	1	1	1	1	1	1	1	1	1	0	1
ID1440	1	1	1	1	1	1	1	0	1	1	0	1
ID1441	1	1	1	1	1	1	1	0	1	1	0	1
ID1442	1	1	1	1	1	1	1	1	1	1	0	1
ID1443	1	1	1	1	1	1	1	1	1	1	0	1
ID1444	1	1	1	1	1	1	1	1	1	1	0	1
ID1445	1	1	1	1	1	0	1	0	1	1	0	1
ID1446	1	1	1	1	1	1	1	1	1	1	0	1
ID1447	1	1	1	1	1	1	1	1	1	1	1	1
ID1448	1	1	1	1	1	1	1	1	1	1	0	1
ID1449	1	0	1	1	1	1	1	1	1	1	0	1
ID1450	1	1	1	1	1	1	1	0	1	1	0	1
ID1451	1	1	1	1	1	1	1	0	1	1	0	0
ID1452	1	1	1	1	1	1	1	0	1	1	0	0
ID1453	1	1	1	1	1	1	1	1	1	1	0	1
ID1454	1	0	1	1	1	1	1	1	1	1	1	1
ID1455	1	0	1	1	0	1	1	1	1	1	0	1
ID1456	0	1	1	1	1	1	1	1	1	1	0	0
ID1457	1	1	1	1	1	1	1	1	1	1	0	1
ID1458	1	1	1	1	1	1	1	1	1	1	0	0
ID1459	1	1	1	1	1	1	1	1	1	1	0	1
ID1460	1	1	1	1	1	1	1	1	1	1	0	1
ID1461	1	1	1	1	1	1	1	1	1	1	0	1
ID1462	0	1	1	1	1	1	1	1	1	1	0	1
ID1463	0	1	1	1	1	1	1	1	1	1	0	1
ID1464	1	0	1	1	1	1	0	1	0	1	0	0
ID1465	1	0	1	1	1	1	1	1	1	1	0	1
ID1466	0	0	1	1	1	1	0	0	0	0	0	0
ID1467	0	0	1	0	0	1	1	0	0	0	0	0
ID1468	0	0	1	1	1	1	0	1	0	0	0	0
ID1469	1	1	1	1	0	0	0	0	1	1	0	1
ID1470	1	1	1	1	1	1	1	1	1	1	0	1
ID1471	0	0	1	1	1	1	1	1	1	1	1	0
ID1472	1	1	1	1	1	1	1	1	1	1	1	1
ID1473	1	1	1	1	1	1	1	0	1	1	1	1
ID1474	1	1	1	0	1	1	1	1	1	1	0	1
ID1475	1	1	1	1	0	1	1	1	1	1	1	1
ID1476	1	1	1	1	1	1	1	0	1	1	0	1
ID1477	1	1	1	1	1	1	1	1	1	1	1	1
ID1478	1	1	1	1	1	1	1	1	1	1	0	1
ID1479	1	1	1	1	1	1	1	0	1	1	0	1
ID1480	1	0	1	1	1	1	1	1	1	1	0	0
ID1481	1	1	1	0	1	1	0	0	1	0	0	1
ID1482	0	1	1	1	1	1	1	0	1	1	0	1
ID1483	0	0	1	0	0	0	0	0	0	0	0	0
ID1484	1	1	1	1	1	1	1	1	1	1	0	1
ID1485	1	1	1	1	0	1	1	0	1	1	0	1
ID1486	0	1	1	1	1	1	1	0	1	1	0	1
ID1487	0	0	1	1	1	0	1	1	1	1	0	0
ID1488	1	0	1	1	1	1	1	1	1	1	0	1
ID1489	1	1	1	1	1	1	1	1	1	1	1	1
ID1490	1	1	1	0	1	1	1	0	1	1	0	0
ID1491	1	0	1	1	1	1	0	1	1	1	0	1
ID1492	1	1	1	1	1	1	1	0	1	1	0	0
ID1493	1	1	1	1	1	1	1	1	1	1	1	1
ID1494	1	1	1	1	1	1	1	1	1	1	1	1
ID1495	1	0	0	1	1	1	1	0	1	1	0	0
ID1496	1	1	1	1	1	1	1	0	1	1	0	1
ID1497	1	1	1	1	1	1	1	1	1	1	0	1
ID1498	1	1	1	1	1	0	1	1	1	1	0	1
ID1499	1	1	1	1	1	1	1	0	1	1	0	0
ID1500	0	0	1	1	1	1	1	1	1	1	0	1
ID1501	1	1	1	1	1	1	1	0	1	1	0	1
ID1502	0	0	1	1	0	0	1	1	1	1	1	1
ID1503	1	0	1	1	1	0	1	0	1	1	0	1
ID1504	1	1	1	1	0	1	1	0	1	1	0	1
ID1505	1	1	1	1	1	1	1	0	1	1	0	1
ID1506	1	1	1	1	1	1	1	0	1	0	0	1
ID1507	1	1	1	1	1	1	1	1	1	1	0	1
ID1508	1	1	1	1	1	1	1	0	1	1	0	1
ID1509	1	1	1	1	0	1	1	0	1	1	0	1
ID1510	0	0	1	1	0	1	1	0	1	0	0	0
ID1511	0	0	1	1	1	1	0	0	0	0	0	0
ID1512	0	0	1	1	1	0	0	0	1	1	0	0
ID1513	1	1	1	1	1	0	1	1	1	1	0	0
ID1514	0	0	0	1	0	0	0	1	0	1	0	0
ID1515	1	1	1	1	1	1	1	1	1	1	1	1
ID1516	0	0	1	1	1	0	1	0	1	0	0	0
ID1517	1	1	1	1	1	1	1	1	1	1	0	1
ID1518	0	0	1	1	0	0	1	0	0	1	0	0
ID1519	1	0	1	0	1	1	1	1	1	1	0	0
ID1520	0	0	0	1	1	0	1	0	1	1	0	1
ID1521	1	0	1	1	1	1	0	1	1	1	0	1
ID1522	1	1	1	1	1	1	1	1	1	1	0	0
ID1523	1	1	1	1	1	1	1	0	1	1	0	1
ID1524	0	0	1	1	1	1	1	1	1	1	0	1
ID1525	1	1	1	1	1	1	1	1	1	1	0	1
ID1526	0	1	1	0	0	1	0	1	1	1	0	1
ID1527	1	1	1	1	1	1	1	1	1	1	0	1
ID1528	1	1	1	1	1	1	1	1	1	1	0	1
ID1529	0	1	1	1	1	1	1	1	1	1	0	1
ID1530	1	1	1	0	1	1	1	1	1	1	0	1
ID1531	1	1	1	1	1	1	1	1	1	1	1	1
ID1532	1	1	1	0	1	1	1	1	1	1	0	0
ID1533	1	1	1	1	1	1	1	1	1	1	0	0
ID1534	1	1	1	1	1	1	1	1	1	1	1	1
ID1535	1	1	1	1	1	1	1	0	1	1	0	1
ID1536	1	1	1	1	1	1	1	0	1	1	1	1
ID1537	1	1	1	1	1	1	1	1	1	1	0	1
ID1538	1	1	1	1	0	1	1	1	1	1	0	0
ID1539	1	1	1	1	1	1	1	0	1	1	0	1
ID1540	1	1	1	1	1	1	1	0	1	1	0	1
ID1541	1	1	1	1	1	1	1	1	1	1	0	1
ID1542	1	1	1	1	1	1	1	1	1	1	0	1
ID1543	1	1	1	1	1	1	1	1	1	1	0	1
ID1544	1	1	1	1	1	1	1	1	1	1	1	1
ID1545	0	0	1	0	1	1	0	0	1	1	0	1
ID1546	0	1	0	1	1	1	1	0	0	1	0	0
ID1547	0	1	1	1	1	1	1	0	1	1	0	1
ID1548	1	1	0	1	1	1	1	1	1	1	0	1
ID1549	0	1	0	1	1	0	0	0	0	1	0	0
ID1550	1	1	1	1	0	0	1	0	1	1	0	0
ID1551	1	1	1	1	1	1	0	1	1	1	0	1
ID1552	0	0	1	1	1	1	0	0	1	1	0	0
ID1553	0	0	1	1	1	0	0	0	0	1	0	0
ID1554	1	0	1	1	1	1	1	1	1	1	0	0
ID1555	1	1	1	1	1	1	1	1	1	1	0	0
ID1556	1	1	1	1	1	1	1	0	1	1	0	1
ID1557	1	1	1	1	1	0	1	1	1	1	0	0
ID1558	1	0	1	1	1	1	0	1	1	1	0	1
ID1559	1	0	1	1	1	1	0	0	1	1	0	1
ID1560	1	1	1	1	1	1	1	0	1	1	0	0
ID1561	1	0	1	1	1	1	1	1	1	1	0	1
ID1562	0	0	1	1	1	1	0	0	1	1	0	1
ID1563	1	1	1	1	1	1	0	1	1	1	0	1
ID1564	0	0	1	1	1	1	1	0	0	1	0	1
ID1565	0	0	1	1	0	0	1	0	0	1	0	0
ID1566	1	1	1	1	1	1	1	1	1	1	0	0
ID1567	1	1	1	1	1	0	0	0	0	1	0	0
ID1568	1	1	1	1	1	0	1	1	1	1	0	0
ID1569	0	0	1	1	1	0	0	0	0	1	0	1
ID1570	0	1	1	0	1	1	0	0	1	1	0	0
ID1571	0	0	1	1	1	0	1	0	0	1	0	1
ID1572	1	1	1	1	1	1	1	0	1	1	0	0
ID1573	0	1	1	1	1	0	1	0	1	1	0	0
ID1574	0	1	1	1	1	1	1	0	1	1	0	1
ID1575	0	0	1	1	0	0	0	0	0	0	0	0
ID1576	1	1	1	1	1	1	1	1	1	1	1	1
ID1577	1	1	1	1	1	1	1	0	1	1	0	1
ID1578	0	0	1	1	0	0	0	0	0	0	0	0
ID1579	0	1	1	1	1	1	1	0	1	0	0	1
ID1580	0	0	0	1	1	1	1	0	1	0	0	0
ID1581	1	0	1	1	1	1	1	0	1	1	0	0
ID1582	1	1	1	1	1	1	1	1	1	1	0	1
ID1583	1	1	1	1	1	1	1	1	1	1	0	1
ID1584	1	1	1	1	1	1	1	1	1	1	1	1
ID1585	1	1	1	0	1	0	1	1	1	1	0	1
ID1586	0	0	1	1	1	0	1	0	1	1	0	1
ID1587	1	1	1	1	1	1	0	0	0	1	0	0
ID1588	1	1	1	1	1	1	1	1	1	1	0	1
ID1589	1	1	1	1	1	1	1	1	1	1	0	1
ID1590	1	1	1	1	1	1	1	0	1	1	0	0
ID1591	1	1	1	1	1	1	1	0	1	1	0	1
ID1592	1	1	1	1	1	1	1	1	1	1	0	0
ID1593	1	1	1	1	1	1	1	0	1	1	0	1
ID1594	1	1	1	1	1	1	1	0	1	1	0	1
ID1595	1	1	1	1	1	1	1	0	1	1	1	1
ID1596	1	1	1	0	1	1	1	1	1	1	0	1
ID1597	0	1	1	1	1	1	1	0	1	1	0	1
ID1598	1	1	1	1	1	1	1	1	1	1	1	1
ID1599	1	1	1	1	1	1	1	1	1	1	0	1
ID1600	1	0	1	1	0	1	1	0	1	1	0	1
ID1601	1	1	1	1	1	1	1	1	1	1	0	1
ID1602	1	0	1	1	1	1	1	0	1	1	0	1
ID1603	1	1	1	1	1	1	1	0	1	1	0	1
ID1604	1	1	1	1	1	1	1	0	1	1	0	1
ID1605	0	0	1	1	1	0	0	0	1	1	0	0
ID1606	0	1	1	1	1	1	1	0	1	1	0	0
ID1607	1	1	1	1	1	0	1	0	1	1	0	0
ID1608	1	1	1	1	1	1	0	0	1	1	0	0
ID1609	1	1	1	1	1	1	1	1	1	1	0	1
ID1610	1	0	1	0	1	1	1	0	1	1	0	0
ID1611	1	0	1	1	1	1	1	1	1	1	0	0
ID1612	1	1	1	1	1	0	0	0	1	1	0	1
ID1613	1	1	1	1	1	1	1	1	0	1	0	0
ID1614	1	1	1	1	1	1	1	0	1	1	0	1
ID1615	0	0	1	0	1	1	0	0	1	1	0	0
ID1616	1	1	0	1	1	1	1	0	1	1	0	1
ID1617	1	1	1	1	1	1	1	1	1	1	0	0
ID1618	0	0	1	1	1	1	1	1	1	1	0	0
ID1619	1	1	1	1	1	1	1	1	1	0	0	1
ID1620	1	1	1	1	1	1	1	0	1	1	0	1
ID1621	1	1	1	1	1	1	1	1	1	1	0	1
ID1622	1	1	1	1	1	1	1	1	1	1	1	1
ID1623	1	1	1	1	1	1	1	1	1	1	0	1
ID1624	1	1	0	1	1	1	1	0	1	1	0	1
ID1625	1	1	1	1	1	1	1	0	1	1	1	1
ID1626	1	0	1	1	1	0	1	0	1	1	0	1
ID1627	0	0	1	1	0	1	1	0	1	1	0	0
ID1628	1	1	1	1	1	1	1	1	1	1	1	0
ID1629	0	1	1	1	1	1	1	0	1	1	0	0
ID1630	1	1	1	1	1	1	1	1	1	1	1	1
ID1631	1	1	1	1	1	1	1	0	1	1	0	1
ID1632	0	1	1	1	1	1	1	0	1	1	1	0
ID1633	1	1	0	1	1	1	1	1	1	1	0	1
ID1634	1	1	1	1	0	1	1	1	1	1	0	0
ID1635	1	1	0	1	1	1	1	1	1	1	1	1
ID1636	1	1	1	1	1	1	1	1	1	1	0	1
ID1637	1	1	1	0	1	1	1	1	1	1	0	0
ID1638	1	1	1	1	1	1	1	1	1	1	0	1
ID1639	1	1	1	1	1	1	1	1	1	1	0	1
ID1640	0	1	1	1	1	0	0	0	1	1	0	0
ID1641	0	0	1	0	1	0	0	0	1	1	0	0
ID1642	1	1	1	1	1	1	1	1	1	1	0	1
ID1643	0	1	1	1	1	1	1	0	1	1	0	1
ID1644	0	0	1	1	1	0	0	0	0	0	0	0
ID1645	0	1	1	1	1	0	0	0	1	1	0	1
ID1646	0	1	1	1	1	0	1	0	1	0	0	0
ID1647	0	1	1	1	1	0	1	0	1	1	0	0
ID1648	0	0	1	1	1	0	0	0	0	1	0	1
ID1649	0	0	0	1	1	0	1	1	1	1	0	1
ID1650	0	1	1	1	1	0	1	0	1	1	0	0
ID1651	1	0	1	1	0	1	1	0	0	1	0	1
ID1652	1	1	1	1	1	1	1	1	1	1	0	1
ID1653	1	1	1	1	1	1	1	1	1	1	0	0
ID1654	1	0	0	1	1	1	1	0	1	1	0	0
ID1655	1	1	1	1	1	1	1	1	1	1	0	1
ID1656	1	1	1	1	1	1	0	0	1	1	0	1
ID1657	1	1	1	1	1	1	1	1	1	1	0	1
ID1658	0	1	1	1	1	0	1	0	1	1	0	1
ID1659	1	0	1	0	1	1	1	1	1	1	0	0
ID1660	0	1	1	1	1	1	0	1	0	1	0	1
ID1661	1	1	1	1	1	1	1	0	0	1	0	0
ID1662	0	0	1	0	0	0	1	0	0	1	0	0
ID1663	1	1	1	1	1	1	1	0	1	1	0	1
ID1664	1	0	1	1	1	0	1	1	1	1	0	1
ID1665	1	0	1	1	1	1	1	1	1	1	0	1
ID1666	1	0	1	1	1	1	1	0	1	1	0	0
ID1667	1	1	1	1	1	1	1	1	1	1	0	1
ID1668	1	1	1	1	1	0	1	1	1	1	0	0
ID1669	1	1	1	1	1	0	1	1	1	1	0	1
ID1670	1	1	0	1	1	1	1	0	1	1	0	1
ID1671	0	0	1	1	1	0	1	0	1	1	0	0
ID1672	1	1	1	1	1	1	1	1	1	1	0	1
ID1673	1	1	1	0	1	1	1	0	1	1	0	0
ID1674	1	1	1	1	1	1	1	1	1	1	1	1
ID1675	0	0	1	1	0	0	1	0	1	0	0	0
ID1676	0	1	1	0	0	0	1	0	0	0	0	1
ID1677	1	1	1	1	1	1	1	1	1	1	0	1
ID1678	0	1	1	1	1	1	1	1	1	1	0	0
ID1679	0	0	1	1	1	0	0	0	1	1	1	0
ID1680	1	0	1	1	1	1	0	1	1	1	0	1
ID1681	0	1	0	1	1	1	1	0	0	1	0	0
ID1682	0	0	1	1	1	0	0	0	1	1	0	1
ID1683	0	0	1	1	1	0	1	0	0	1	0	1
ID1684	0	0	1	0	1	0	0	0	0	0	0	0
ID1685	1	1	1	1	1	1	1	0	1	1	0	0
ID1686	1	1	1	1	1	1	1	0	1	1	0	1
ID1687	1	0	1	1	1	1	1	1	1	1	0	1
ID1688	1	1	1	1	1	0	1	1	1	1	0	1
ID1689	1	0	1	1	1	1	1	0	1	1	0	1
ID1690	1	1	1	1	0	0	1	0	1	1	0	1
ID1691	1	1	1	1	1	0	1	0	1	1	0	1
ID1692	1	1	1	1	1	0	1	1	1	1	0	1
ID1693	1	1	1	1	1	1	1	1	1	1	1	0
ID1694	1	1	1	1	1	1	1	1	1	1	0	0
ID1695	1	1	1	1	1	1	1	1	1	1	1	1
ID1696	1	1	1	1	1	1	1	1	1	1	0	1
ID1697	1	1	1	1	1	1	1	1	1	1	0	1
ID1698	1	1	1	1	1	1	1	0	1	1	1	1
ID1699	1	1	1	1	1	1	1	1	1	1	0	1
ID1700	1	1	1	1	1	1	1	1	1	1	0	1
ID1701	1	1	1	1	1	1	1	1	1	1	0	1
ID1702	1	1	1	1	0	1	1	0	1	1	0	0
ID1703	1	1	1	1	1	1	1	1	1	1	0	1
ID1704	1	1	1	1	1	1	1	1	1	1	1	1
ID1705	1	1	1	1	0	1	1	1	1	1	1	1
ID1706	1	1	1	1	1	1	1	1	1	1	0	1
ID1707	1	1	1	1	1	0	1	0	1	1	0	1
ID1708	1	1	1	1	1	1	1	1	1	1	0	0
ID1709	0	1	0	1	1	1	1	1	1	1	0	0
ID1710	1	0	1	1	1	1	0	1	1	1	0	1
ID1711	1	1	1	1	0	0	1	0	1	1	0	1
ID1712	1	1	1	1	1	1	1	1	1	1	0	0
ID1713	0	0	1	1	1	0	1	0	1	1	0	1
ID1714	0	1	1	1	1	1	0	0	1	1	0	1
ID1715	1	1	1	1	1	1	1	0	1	1	0	1
ID1716	0	0	1	0	1	1	0	1	1	1	0	1
ID1717	1	0	1	1	1	1	1	0	1	1	1	0
ID1718	1	0	0	1	1	1	1	0	1	0	0	0
ID1719	0	0	1	1	0	1	1	0	1	1	0	1
ID1720	1	1	1	1	1	1	1	1	1	1	0	1
ID1721	1	1	1	1	1	1	1	0	1	1	0	1
ID1722	1	1	1	1	1	1	1	1	1	0	0	1
ID1723	1	1	1	1	1	1	1	0	1	1	0	1
ID1724	1	1	1	1	1	1	1	0	1	1	1	1
ID1725	1	1	1	1	1	1	1	1	1	1	0	1
ID1726	1	1	1	1	1	1	1	0	1	1	0	1
ID1727	1	1	1	1	1	1	1	0	1	1	0	0
ID1728	0	0	1	1	0	1	1	0	1	0	0	1
ID1729	1	1	1	1	1	1	1	1	1	1	0	1
ID1730	1	1	1	1	1	1	1	1	1	1	0	1
ID1731	1	1	1	1	1	1	1	1	1	1	0	0
ID1732	1	1	1	1	1	1	1	1	1	1	1	0
ID1733	1	1	1	1	1	1	1	0	1	1	0	1
ID1734	1	0	1	1	1	1	1	1	1	1	1	1
ID1735	1	1	1	1	1	1	0	0	1	0	0	1
ID1736	1	1	1	1	1	1	0	1	1	1	0	1
ID1737	1	1	1	1	1	1	1	0	1	1	1	0
ID1738	0	1	0	1	1	1	1	0	1	1	0	1
ID1739	1	1	1	1	1	1	1	1	1	1	1	0
ID1740	1	0	1	1	1	1	1	1	1	1	0	1
ID1741	1	1	1	1	1	1	1	1	1	1	0	1
ID1742	1	1	1	0	1	1	1	0	1	1	0	1
ID1743	1	0	1	1	1	1	1	1	0	1	0	1
ID1744	0	0	1	0	1	1	1	0	1	1	0	1
ID1745	0	0	1	1	1	0	1	0	1	1	0	0
ID1746	1	1	1	0	1	1	1	1	0	1	0	1
ID1747	1	1	1	1	1	1	1	1	1	1	0	1
ID1748	1	1	1	1	1	1	1	0	1	1	1	1
ID1749	1	0	1	1	1	0	1	0	0	1	0	1
ID1750	0	1	1	1	1	1	1	1	1	1	0	1
ID1751	1	1	1	1	1	1	1	1	1	1	1	1
ID1752	1	1	1	1	1	0	1	0	1	1	0	1
ID1753	1	0	1	1	1	1	1	0	1	1	0	1
ID1754	1	1	1	1	1	1	1	0	1	1	0	1
ID1755	1	1	0	1	1	1	0	0	1	1	0	1
ID1756	1	1	1	1	1	1	1	0	1	1	0	1
ID1757	1	0	1	1	1	1	1	0	1	1	0	1
ID1758	1	1	1	1	1	1	1	0	1	1	0	1
ID1759	1	1	1	1	1	1	1	0	1	1	0	1
ID1760	1	1	1	1	1	1	1	1	1	1	1	1
ID1761	1	0	1	1	1	1	1	1	1	1	0	1
ID1762	1	0	1	0	1	1	1	0	1	1	0	1
ID1763	0	1	1	1	0	1	1	0	1	1	0	1
