# Supplementary material for: International Comparative Study on PISA Mathematics Achievement Test Based on Cognitive Diagnostic Models
Source: Front Psychol. 2020 Sep 9;11:2230. doi: 10.3389/fpsyg.2020.02230 (PMC7509072; doi:10.3389/fpsyg.2020.02230)
Supplement: Supplementary file 5 [file Data_Sheet_5.CSV]

	Item1	Item2	Item3	Item4	Item5	Item6	Item7	Item8	Item9	Item10	Item11	Item12
ID1	1	1	1	1	1	1	1	0	0	1	0	1
ID2	0	0	0	0	0	0	0	0	0	0	0	0
ID3	0	0	1	0	0	0	0	0	0	0	0	0
ID4	0	0	1	1	1	1	0	0	1	1	0	1
ID5	0	0	1	1	1	1	1	0	1	1	0	1
ID6	0	0	0	1	1	0	0	0	1	1	0	1
ID7	0	0	1	1	0	0	0	0	1	0	0	1
ID8	0	0	1	0	1	1	1	1	1	1	0	1
ID9	0	0	1	1	1	1	0	0	1	0	0	0
ID10	0	0	1	1	1	1	0	0	1	0	0	0
ID11	0	0	1	1	1	1	0	0	0	0	0	0
ID12	1	1	1	1	1	1	1	1	1	1	0	0
ID13	0	0	0	0	1	1	0	0	0	0	0	0
ID14	1	0	0	1	0	0	1	0	1	1	0	0
ID15	1	0	1	0	1	1	0	1	1	1	0	1
ID16	1	1	1	1	1	1	1	0	1	1	0	0
ID17	1	0	1	1	1	1	1	0	1	1	0	1
ID18	1	0	1	1	1	1	0	0	1	0	0	0
ID19	0	0	1	1	1	0	0	0	0	1	0	0
ID20	1	1	1	1	1	1	1	0	1	1	0	0
ID21	1	0	0	1	1	0	1	0	1	1	0	0
ID22	0	0	1	1	1	0	1	0	0	0	0	0
ID23	1	0	1	1	1	1	1	0	1	0	0	1
ID24	1	1	1	1	1	1	1	1	1	1	0	1
ID25	1	0	1	1	1	0	0	0	1	1	0	0
ID26	0	0	1	1	0	0	0	0	1	1	0	0
ID27	1	0	1	1	1	1	0	0	1	1	0	0
ID28	0	0	1	1	1	1	0	1	0	1	0	1
ID29	0	1	1	1	1	1	1	1	1	1	0	0
ID30	1	1	1	1	1	1	1	0	1	1	0	1
ID31	0	0	1	1	1	0	0	0	0	0	0	0
ID32	0	0	1	1	0	1	0	0	1	1	0	0
ID33	0	0	1	1	1	1	0	0	1	0	0	0
ID34	0	1	1	1	1	1	0	1	1	1	1	1
ID35	1	0	1	1	1	1	1	1	0	1	0	1
ID36	0	0	1	1	1	0	0	0	0	0	0	0
ID37	0	0	1	1	1	1	0	0	1	0	0	1
ID38	0	0	1	1	0	1	0	0	0	0	0	0
ID39	1	0	0	0	1	1	1	0	0	0	0	0
ID40	0	0	1	0	0	0	0	0	0	0	0	0
ID41	1	1	1	1	1	1	0	1	1	0	0	0
ID42	0	0	1	0	0	0	1	0	0	0	0	0
ID43	1	0	1	1	1	1	0	0	0	0	0	1
ID44	0	0	1	1	1	1	0	0	1	0	0	0
ID45	1	0	1	1	1	1	1	0	1	1	0	1
ID46	1	1	1	1	1	1	1	0	1	1	0	1
ID47	0	0	1	1	0	1	0	0	0	0	0	0
ID48	0	1	1	1	1	1	1	0	1	0	0	0
ID49	0	0	1	1	1	1	1	0	1	1	0	0
ID50	0	1	1	1	1	1	1	1	1	0	0	0
ID51	0	0	1	1	1	1	1	0	1	0	0	0
ID52	0	1	1	1	1	1	1	1	1	1	1	1
ID53	1	0	1	1	1	1	0	0	1	1	0	1
ID54	1	1	1	1	1	1	1	0	0	1	0	0
ID55	0	0	1	1	1	1	1	1	1	1	0	1
ID56	1	0	1	1	1	1	0	0	1	1	0	0
ID57	0	0	0	0	0	0	0	0	0	0	0	0
ID58	0	0	0	1	0	0	1	0	0	0	0	0
ID59	0	0	1	1	1	1	0	0	1	1	0	0
ID60	1	0	1	1	1	1	0	0	1	1	0	1
ID61	1	0	1	1	0	0	0	0	0	0	0	0
ID62	0	0	0	1	1	0	0	0	1	0	0	1
ID63	1	1	1	1	1	1	0	0	1	1	0	1
ID64	1	1	1	1	1	1	1	0	1	1	0	1
ID65	0	0	1	0	0	0	0	0	0	0	0	0
ID66	1	1	1	1	1	1	1	0	1	0	0	1
ID67	1	0	1	1	1	0	0	0	1	1	0	1
ID68	0	0	1	1	1	0	0	0	1	1	0	0
ID69	1	0	1	1	1	1	1	0	1	1	0	1
ID70	1	0	1	1	1	0	0	0	0	0	0	0
ID71	1	1	1	1	1	0	1	0	1	1	0	1
ID72	1	1	1	1	0	1	1	1	1	1	0	1
ID73	0	0	1	1	1	1	0	0	1	1	0	0
ID74	0	1	1	1	1	1	1	0	1	0	0	1
ID75	1	0	1	1	1	1	1	0	1	0	0	0
ID76	1	1	1	1	1	1	1	1	1	1	0	1
ID77	1	1	1	1	1	1	1	0	0	0	0	1
ID78	0	0	1	1	1	1	1	0	1	1	0	1
ID79	0	0	1	0	0	0	0	0	0	0	0	0
ID80	0	0	1	1	1	1	0	1	0	1	0	1
ID81	1	0	1	1	1	1	0	0	1	1	0	0
ID82	1	0	1	1	0	1	0	0	1	1	0	1
ID83	1	1	1	1	1	1	0	1	1	1	0	1
ID84	1	0	1	1	1	0	0	0	0	0	0	0
ID85	1	0	0	1	1	0	1	0	0	1	0	0
ID86	0	0	1	1	1	0	1	0	1	0	0	0
ID87	0	0	1	1	1	1	0	1	1	1	0	0
ID88	1	0	0	1	1	1	1	0	1	1	0	1
ID89	1	0	1	1	1	1	0	0	1	1	0	1
ID90	1	0	1	1	1	1	1	0	1	1	0	1
ID91	0	1	1	1	1	0	1	1	1	1	0	0
ID92	1	1	1	1	1	1	1	1	1	1	0	0
ID93	0	0	1	1	1	1	0	0	1	1	0	1
ID94	0	0	1	1	0	0	0	0	0	1	0	0
ID95	1	0	1	1	1	1	0	0	1	0	0	1
ID96	0	0	1	1	0	0	0	0	0	0	0	0
ID97	0	1	1	1	0	1	0	0	0	0	0	1
ID98	1	1	1	1	1	1	1	1	1	1	0	1
ID99	1	0	1	1	1	1	0	0	1	0	0	0
ID100	0	0	1	1	0	1	0	0	1	0	0	0
ID101	1	1	1	1	1	1	0	0	1	0	0	0
ID102	0	0	1	1	0	1	1	0	0	0	0	0
ID103	0	1	0	1	0	1	1	0	1	1	0	0
ID104	1	0	1	0	0	0	0	0	0	0	0	0
ID105	0	0	1	1	1	1	1	1	0	1	0	1
ID106	0	0	0	1	1	0	0	0	0	1	0	0
ID107	1	1	1	1	1	1	0	0	1	0	0	1
ID108	0	1	0	0	1	0	0	0	1	0	0	0
ID109	1	0	1	1	1	1	1	0	1	1	0	1
ID110	0	0	1	0	1	1	1	0	1	1	0	1
ID111	1	1	1	1	1	1	1	0	0	1	0	1
ID112	1	0	1	1	0	0	0	0	1	0	0	1
ID113	1	0	1	1	1	1	1	1	1	1	1	1
ID114	0	0	0	0	1	0	1	0	1	0	0	0
ID115	1	1	1	1	1	1	0	0	1	1	0	0
ID116	1	0	1	1	1	1	0	0	1	1	1	1
ID117	0	0	1	1	1	0	0	1	1	0	0	0
ID118	0	0	1	0	1	0	1	0	1	0	0	0
ID119	0	0	1	1	1	0	1	0	0	0	0	0
ID120	0	0	1	1	1	0	1	0	1	0	0	1
ID121	0	0	1	1	1	0	0	0	0	0	0	0
ID122	0	0	1	1	1	1	1	0	1	0	0	1
ID123	1	0	1	1	1	0	1	0	1	1	0	0
ID124	0	0	1	1	1	1	1	0	1	1	0	1
ID125	1	1	1	1	1	1	0	1	0	0	0	0
ID126	1	0	1	0	1	0	0	0	1	0	0	0
ID127	0	0	1	1	1	1	1	0	1	1	0	1
ID128	0	0	1	1	1	0	1	0	1	0	0	1
ID129	1	0	0	1	1	0	1	0	1	1	0	1
ID130	1	0	1	1	1	1	0	0	1	1	0	1
ID131	1	0	1	1	1	0	1	0	1	1	0	0
ID132	1	0	1	1	1	1	1	1	1	1	1	1
ID133	0	0	1	1	1	1	1	0	1	1	0	0
ID134	0	1	0	0	0	0	1	0	0	0	0	0
ID135	0	0	1	0	0	0	0	0	1	0	0	0
ID136	1	1	1	1	1	1	1	1	1	1	0	0
ID137	1	0	1	1	1	1	0	0	0	1	0	0
ID138	1	0	1	1	1	1	1	1	0	1	0	1
ID139	1	0	1	1	1	1	0	0	1	1	0	1
ID140	0	0	1	1	0	0	0	0	1	0	0	0
ID141	1	1	1	1	1	1	1	1	1	1	0	0
ID142	0	0	1	0	1	0	0	0	0	0	0	0
ID143	1	0	1	1	1	1	1	0	1	1	0	1
ID144	1	0	1	1	1	1	1	0	0	1	0	1
ID145	1	0	0	1	1	1	1	0	1	1	0	1
ID146	0	0	1	0	1	0	0	0	1	1	0	0
ID147	1	0	1	1	1	0	0	0	1	1	0	1
ID148	1	0	1	1	1	1	1	1	1	1	0	1
ID149	0	0	1	1	1	1	0	0	1	1	0	1
ID150	0	0	1	1	1	0	1	0	1	1	0	0
ID151	0	0	0	0	1	0	0	0	1	1	0	0
ID152	1	0	0	1	1	0	1	0	0	0	0	0
ID153	0	0	1	0	1	1	0	0	1	0	0	0
ID154	1	0	1	1	1	1	0	0	1	1	0	0
ID155	0	0	1	1	1	0	0	0	0	0	0	0
ID156	0	0	1	1	1	0	1	0	0	0	0	0
ID157	0	0	1	1	1	0	0	0	1	0	0	0
ID158	1	1	1	1	1	1	1	1	1	1	0	1
ID159	0	1	1	1	1	1	0	0	1	1	0	1
ID160	0	0	1	1	0	0	0	0	1	0	0	0
ID161	1	0	0	1	1	1	1	0	1	1	0	1
ID162	1	0	1	1	1	1	0	0	1	1	0	1
ID163	0	0	1	1	0	0	0	0	0	1	0	0
ID164	0	0	1	1	1	1	0	0	1	0	0	0
ID165	0	0	1	1	1	0	1	0	0	1	0	1
ID166	1	0	1	1	1	1	1	0	0	1	0	1
ID167	1	1	1	1	1	1	1	0	1	1	0	1
ID168	0	0	1	1	0	1	0	0	0	1	0	1
ID169	1	0	1	1	1	1	1	1	0	1	0	1
ID170	1	1	1	0	1	1	1	1	1	1	0	1
ID171	1	1	1	1	1	1	0	1	0	1	1	1
ID172	1	0	0	1	1	1	0	1	1	1	0	1
ID173	0	0	1	1	1	0	0	0	0	0	0	0
ID174	1	0	1	1	1	1	0	1	1	1	0	1
ID175	1	0	1	1	0	1	1	0	1	0	0	1
ID176	1	1	1	1	1	1	1	1	1	1	0	0
ID177	0	0	1	1	1	0	0	0	1	1	0	0
ID178	1	0	1	1	1	1	1	0	1	1	0	1
ID179	0	0	1	1	1	1	1	0	0	0	0	1
ID180	1	0	1	1	1	1	1	0	1	0	0	0
ID181	1	0	1	1	1	1	0	0	1	1	0	1
ID182	1	1	1	1	1	1	1	1	1	1	0	1
ID183	1	1	1	1	1	1	1	1	1	1	0	1
ID184	1	0	1	1	1	1	1	0	1	1	0	0
ID185	0	0	0	1	0	0	0	0	0	0	0	0
ID186	1	1	1	1	1	1	0	0	0	0	0	0
ID187	1	0	1	1	1	1	1	0	1	1	0	0
ID188	0	0	0	0	1	1	1	0	1	0	0	0
ID189	1	0	1	1	0	1	0	0	0	0	0	0
ID190	1	1	1	1	1	1	1	1	1	1	0	1
ID191	1	1	0	1	1	0	1	0	1	1	0	1
ID192	1	0	1	1	0	0	1	0	1	1	0	0
ID193	1	1	1	1	1	1	0	0	1	1	0	0
ID194	0	0	0	0	0	0	0	0	1	0	0	0
ID195	1	0	0	1	1	1	0	0	1	1	0	1
ID196	0	0	1	1	0	1	1	0	1	0	0	0
ID197	1	0	1	1	1	1	0	0	1	1	0	1
ID198	0	1	1	1	1	1	0	0	1	0	0	1
ID199	0	0	1	1	1	1	1	0	0	0	0	0
ID200	0	0	1	0	0	0	0	0	1	0	0	0
ID201	1	0	1	0	1	1	1	0	1	0	0	1
ID202	0	1	1	1	1	1	0	0	0	0	0	1
ID203	1	0	1	1	1	1	1	0	1	1	0	0
ID204	1	0	1	1	1	1	0	1	1	1	1	1
ID205	0	1	1	1	1	1	1	0	0	1	0	0
ID206	0	0	0	1	0	1	0	0	1	0	0	0
ID207	1	0	1	0	1	0	0	0	1	0	0	1
ID208	1	0	1	1	1	0	1	0	0	0	0	0
ID209	1	0	1	1	1	1	0	0	0	1	1	1
ID210	1	0	1	1	1	1	1	0	1	1	0	1
ID211	1	0	1	1	1	1	0	0	1	1	0	0
ID212	0	0	1	1	1	0	0	0	1	0	0	0
ID213	1	0	1	1	1	0	0	0	1	0	0	0
ID214	1	0	1	1	1	1	1	0	0	0	0	0
ID215	1	0	1	1	1	1	0	0	0	0	0	1
ID216	1	0	1	1	1	1	0	0	1	0	0	0
ID217	0	0	1	1	1	0	1	0	0	1	0	1
ID218	1	1	1	1	0	1	0	0	1	1	0	0
ID219	1	1	1	1	1	1	1	0	1	1	0	1
ID220	1	0	1	1	0	1	1	1	1	1	0	1
ID221	1	0	1	1	1	1	0	0	1	1	0	0
ID222	0	0	1	1	1	1	0	0	0	0	0	0
ID223	1	0	1	0	1	1	1	0	1	0	0	1
ID224	1	0	1	1	1	1	1	0	1	1	0	0
ID225	0	0	1	0	1	0	0	0	0	0	0	0
ID226	1	0	1	1	1	1	1	0	1	1	1	1
ID227	0	0	0	1	1	1	1	0	1	1	0	0
ID228	1	0	1	1	1	1	1	0	1	1	0	1
ID229	1	0	1	1	1	1	0	0	1	0	0	1
ID230	1	1	1	1	1	1	1	0	1	0	0	1
ID231	0	0	1	0	1	0	0	0	1	0	0	0
ID232	0	0	0	1	1	1	1	0	0	0	0	0
ID233	0	0	1	0	0	0	0	0	0	0	0	0
ID234	1	0	1	1	1	0	1	0	1	0	0	0
ID235	0	0	1	0	0	0	1	0	1	0	0	0
ID236	0	1	1	0	0	0	0	0	0	1	0	1
ID237	1	0	1	1	1	1	1	0	1	1	0	1
ID238	1	0	1	1	1	1	1	0	0	0	0	0
ID239	1	0	1	1	1	1	1	0	1	1	0	1
ID240	1	0	0	0	1	1	0	0	0	1	0	0
ID241	1	0	1	1	1	1	0	0	1	1	0	1
ID242	0	0	1	1	1	1	1	1	1	1	0	0
ID243	1	1	1	1	1	1	1	0	1	1	0	1
ID244	0	1	0	1	1	1	1	0	0	1	1	0
ID245	1	1	1	1	1	1	1	1	1	1	1	1
ID246	1	0	1	1	1	1	1	0	1	0	0	0
ID247	1	0	1	0	1	1	0	0	1	0	0	0
ID248	0	0	1	0	1	1	1	0	1	1	0	0
ID249	0	0	1	1	1	0	0	0	1	0	0	0
ID250	0	1	1	0	1	1	0	0	0	1	0	0
ID251	0	0	1	1	1	0	1	0	0	1	0	0
ID252	0	0	1	1	0	1	1	0	0	0	0	0
ID253	1	0	1	1	1	0	1	0	0	0	0	1
ID254	0	0	1	1	1	1	0	0	0	1	0	0
ID255	1	1	1	1	1	1	0	0	0	1	0	1
ID256	1	0	1	0	1	1	0	0	1	1	0	1
ID257	0	0	1	0	1	0	0	0	1	0	0	0
ID258	0	0	1	1	0	1	0	0	1	1	0	1
ID259	0	0	1	0	0	1	1	1	1	1	0	0
ID260	1	0	1	1	1	1	1	0	0	1	0	1
ID261	0	0	1	1	1	1	1	0	1	1	0	0
ID262	1	0	1	1	1	1	0	0	1	1	0	1
ID263	1	0	1	1	1	1	0	0	1	1	0	1
ID264	0	0	1	0	1	1	0	0	1	1	0	1
ID265	1	0	1	0	1	0	1	0	0	1	0	0
ID266	1	0	1	1	1	1	1	1	1	1	0	1
ID267	1	0	1	1	1	1	1	0	1	1	0	0
ID268	1	0	1	1	1	1	0	0	1	1	0	1
ID269	0	0	1	1	1	1	0	0	1	1	0	0
ID270	0	0	1	1	0	1	0	0	1	0	0	1
ID271	0	0	1	1	1	0	1	0	0	0	0	0
ID272	1	1	1	1	1	1	1	0	1	0	0	0
ID273	0	0	0	1	1	1	0	0	1	1	0	1
ID274	0	0	1	1	1	1	0	1	1	0	0	1
ID275	0	0	1	1	1	1	0	0	1	1	0	0
ID276	0	0	0	1	1	1	0	0	0	0	0	0
ID277	0	0	1	1	0	1	1	0	0	0	0	1
ID278	1	0	1	1	1	0	0	0	0	0	0	0
ID279	1	0	1	1	1	1	0	0	1	0	0	1
ID280	1	1	1	1	1	1	1	1	1	1	1	1
ID281	0	0	1	1	0	0	0	0	0	0	0	0
ID282	1	1	1	1	1	1	1	0	1	1	0	1
ID283	0	0	1	0	1	0	0	0	0	0	0	0
ID284	0	0	1	1	1	1	0	0	1	0	0	0
ID285	1	0	1	1	1	1	0	0	1	0	0	1
ID286	0	0	1	1	0	1	1	0	1	0	0	0
ID287	0	0	1	1	1	0	0	0	1	0	0	0
ID288	0	1	1	1	1	1	1	0	0	1	0	1
ID289	1	0	1	1	1	0	1	0	0	1	0	1
ID290	1	0	1	1	1	1	1	0	1	1	0	1
ID291	1	0	1	1	1	1	0	0	1	1	0	0
ID292	1	0	1	1	0	1	0	0	1	1	0	1
ID293	0	0	0	0	0	1	0	0	0	0	0	1
ID294	0	0	0	1	1	0	0	0	1	0	0	1
ID295	1	0	1	0	1	1	0	0	1	1	0	0
ID296	0	0	1	1	1	0	0	0	0	0	0	1
ID297	1	0	1	1	1	1	0	0	1	1	0	1
ID298	1	1	1	1	1	1	1	0	1	1	0	0
ID299	0	0	0	1	1	0	0	0	0	0	0	1
ID300	1	0	1	1	1	1	1	1	1	1	0	1
ID301	1	1	1	1	1	1	0	0	1	1	1	1
ID302	0	0	1	1	1	1	1	0	0	1	0	0
ID303	1	1	1	1	1	1	1	0	0	1	1	1
ID304	1	1	0	1	1	1	1	1	1	1	0	1
ID305	1	1	1	1	1	1	1	0	1	1	0	1
ID306	1	1	1	1	1	1	1	1	1	1	0	1
ID307	1	0	0	1	0	1	0	1	0	1	0	1
ID308	1	1	1	1	1	1	0	1	1	1	1	1
ID309	1	1	1	1	1	1	1	1	1	1	1	1
ID310	1	1	1	1	1	1	1	0	0	1	0	1
ID311	1	1	1	1	1	1	1	0	1	1	1	1
ID312	1	0	1	1	1	1	1	1	1	0	1	1
ID313	1	1	1	1	1	1	0	0	0	1	0	0
ID314	1	0	1	1	1	1	1	0	1	1	0	0
ID315	0	0	1	1	1	0	1	0	1	0	0	0
ID316	1	0	1	1	1	1	1	0	0	1	0	0
ID317	1	0	1	1	1	1	1	0	1	0	0	1
ID318	0	0	1	1	1	1	1	1	1	1	0	1
ID319	1	0	1	1	1	1	1	0	0	1	0	0
ID320	0	0	0	1	1	1	1	0	0	0	0	0
ID321	1	0	1	1	1	0	1	0	1	1	0	1
ID322	0	1	1	0	1	1	0	0	0	0	0	0
ID323	1	0	1	1	1	1	0	0	1	0	0	1
ID324	1	0	1	1	1	1	1	0	1	1	0	0
ID325	0	0	1	1	1	1	0	0	1	0	0	1
ID326	1	0	1	1	1	0	1	1	1	1	0	1
ID327	1	0	1	1	1	0	1	0	0	0	0	1
ID328	0	1	1	1	1	1	1	1	1	1	1	1
ID329	0	0	1	1	1	1	0	0	1	0	0	1
ID330	1	0	0	0	1	0	1	0	0	0	0	0
ID331	0	0	1	0	0	0	0	0	1	0	0	0
ID332	1	0	0	1	1	0	1	0	0	1	0	0
ID333	1	0	1	1	1	0	0	0	1	1	0	1
ID334	0	0	1	1	0	1	1	0	0	0	0	0
ID335	0	0	1	1	1	1	0	0	0	1	0	0
ID336	0	0	1	1	1	1	1	0	1	0	0	1
ID337	0	0	1	1	0	0	0	0	0	0	0	0
ID338	0	0	1	1	0	1	1	0	1	1	0	0
ID339	0	0	1	1	1	1	1	1	0	0	0	1
ID340	1	0	1	1	1	0	1	0	0	1	0	0
ID341	1	1	1	1	1	1	0	0	1	1	0	1
ID342	1	0	1	1	1	1	0	0	1	1	0	0
ID343	0	0	1	1	1	1	0	0	0	0	0	0
ID344	0	0	1	1	1	1	0	0	1	1	0	1
ID345	1	1	0	1	1	1	1	1	1	1	0	1
ID346	0	0	1	1	1	0	0	0	0	0	0	0
ID347	0	0	0	0	0	0	0	0	0	0	0	0
ID348	0	0	1	1	1	1	0	0	1	0	0	1
ID349	1	0	1	1	1	1	0	0	1	0	0	1
ID350	1	1	1	1	1	0	0	0	1	1	0	1
ID351	1	0	1	1	1	1	1	1	1	1	0	0
ID352	1	0	1	1	1	1	1	1	1	1	0	0
ID353	0	0	1	1	1	0	0	0	1	1	0	1
ID354	1	0	1	0	0	1	0	0	0	0	0	0
ID355	0	0	1	0	1	0	0	0	0	1	0	0
ID356	0	0	1	1	1	0	0	0	1	0	0	0
ID357	0	0	1	0	0	0	0	0	0	0	0	1
ID358	0	0	1	1	1	1	1	1	0	1	0	1
ID359	0	0	0	1	1	1	0	0	1	0	0	1
ID360	1	1	1	1	1	1	1	0	1	1	0	0
ID361	0	0	1	0	1	0	0	0	1	0	0	0
ID362	0	0	1	1	1	0	1	0	0	1	0	0
ID363	0	0	1	1	1	0	0	0	0	0	0	0
ID364	1	1	1	1	1	1	0	0	0	1	0	1
ID365	1	0	1	1	1	1	0	0	1	1	0	1
ID366	1	0	1	1	0	0	0	0	0	0	0	0
ID367	0	0	1	1	1	1	1	0	1	1	0	0
ID368	0	0	1	1	1	1	1	0	1	0	0	0
ID369	1	0	1	1	0	0	0	0	1	0	0	0
ID370	0	0	1	1	0	0	1	0	1	1	0	0
ID371	0	0	1	1	1	1	0	0	1	1	0	1
ID372	1	0	1	1	0	1	0	0	0	1	0	1
ID373	0	0	1	0	1	1	0	0	0	0	0	0
ID374	1	1	0	1	1	1	1	1	1	1	0	0
ID375	1	0	1	0	1	1	0	0	1	1	0	0
ID376	0	0	1	0	0	1	1	0	1	0	0	0
ID377	0	0	0	0	1	0	0	0	0	0	0	0
ID378	0	0	1	0	1	0	1	0	0	1	0	1
ID379	1	0	1	1	1	1	1	1	1	0	0	1
ID380	0	0	1	1	1	1	0	0	1	0	0	1
ID381	1	1	1	1	1	1	1	1	1	1	0	1
ID382	0	0	0	1	1	1	0	0	1	1	0	1
ID383	1	0	1	1	1	0	0	0	1	0	0	0
ID384	0	0	0	1	1	0	1	0	1	0	0	0
ID385	0	0	1	1	1	1	0	0	1	1	0	1
ID386	0	0	1	1	0	1	0	0	1	0	0	0
ID387	1	1	1	1	1	1	0	1	1	1	0	1
ID388	0	0	1	1	1	0	1	0	1	0	0	1
ID389	1	0	1	1	1	1	1	1	1	1	0	1
ID390	0	0	1	1	1	1	0	0	1	1	0	1
ID391	1	0	1	1	0	0	0	0	1	1	0	1
ID392	0	0	1	1	1	1	1	0	0	0	0	1
ID393	1	1	1	1	1	1	1	1	1	1	0	1
ID394	0	0	1	1	0	0	0	1	1	1	0	0
ID395	0	0	1	0	0	0	0	0	1	0	0	0
ID396	1	0	1	1	1	1	0	0	0	1	0	1
ID397	1	0	1	1	1	1	1	1	0	1	0	1
ID398	0	1	1	1	1	1	0	1	0	0	0	1
ID399	1	0	1	1	1	1	1	0	1	1	1	1
ID400	1	1	1	1	1	1	1	1	1	1	1	1
ID401	1	0	1	1	1	1	1	0	1	0	0	0
ID402	0	0	0	0	0	1	0	0	0	0	0	0
ID403	0	0	1	0	1	1	1	0	1	0	0	1
ID404	0	0	0	0	0	0	0	0	0	0	0	0
ID405	0	0	1	0	1	1	1	1	1	1	0	1
ID406	0	0	1	1	1	1	0	0	0	0	0	0
ID407	1	0	1	1	1	1	1	0	1	1	0	1
ID408	0	0	1	1	1	0	0	0	0	0	0	1
ID409	0	0	1	1	0	1	1	1	1	1	0	1
ID410	0	0	1	1	1	1	0	0	0	1	0	1
ID411	0	1	1	1	1	1	0	0	0	1	0	0
ID412	0	0	1	1	0	0	0	0	1	0	0	0
ID413	1	0	1	1	1	1	1	0	1	1	0	1
ID414	0	0	1	1	1	1	1	0	1	1	0	1
ID415	1	0	1	1	1	1	0	0	1	1	0	1
ID416	0	0	1	1	1	1	0	0	1	0	0	1
ID417	1	1	1	1	1	1	0	1	1	1	0	0
ID418	1	1	1	1	1	1	1	0	1	1	0	1
ID419	0	0	1	1	1	1	1	0	1	0	0	1
ID420	1	0	1	1	1	1	1	1	1	1	0	0
ID421	1	0	0	1	1	1	0	0	1	0	0	0
ID422	1	0	1	1	1	1	0	1	1	1	0	1
ID423	1	0	0	1	1	1	0	0	1	1	0	1
ID424	1	0	1	1	1	0	1	0	1	0	0	0
ID425	1	0	1	1	1	1	0	0	1	0	0	0
ID426	0	1	1	1	1	1	0	1	1	0	0	1
ID427	1	0	1	1	1	1	0	0	1	1	0	1
ID428	0	0	0	1	1	1	0	0	1	1	0	0
ID429	0	0	1	1	1	1	1	0	0	0	0	1
ID430	1	0	1	1	1	1	1	0	1	0	0	0
ID431	1	0	1	1	1	1	1	0	1	0	0	1
ID432	0	0	1	1	1	1	0	0	0	0	0	1
ID433	0	0	1	1	0	0	0	0	1	0	0	0
ID434	0	0	1	0	0	0	0	0	0	0	0	0
ID435	1	0	1	1	1	1	1	0	1	1	0	1
ID436	0	0	0	1	0	1	1	0	1	1	0	0
ID437	0	0	1	1	1	1	0	0	1	0	0	0
ID438	1	1	1	1	1	1	0	0	1	1	1	1
ID439	0	0	1	1	1	1	1	0	1	0	0	1
ID440	0	0	1	0	1	0	0	0	1	1	0	0
ID441	1	1	1	1	1	1	1	0	1	1	0	1
ID442	1	1	1	1	1	1	1	0	1	1	0	1
ID443	1	1	1	1	1	0	1	1	1	1	0	0
ID444	1	0	1	1	1	1	0	0	1	1	0	1
ID445	1	1	1	1	1	1	1	0	1	0	0	0
ID446	0	1	1	1	1	1	1	0	1	1	0	1
ID447	1	0	1	1	1	1	0	0	1	1	0	1
ID448	1	0	1	1	1	1	0	1	1	1	0	0
ID449	0	0	1	0	0	1	0	0	0	1	0	0
ID450	1	0	1	1	1	1	1	1	1	1	1	1
ID451	1	0	1	1	1	1	0	0	1	1	0	0
ID452	0	0	1	0	0	1	0	0	0	0	0	0
ID453	0	0	1	1	1	0	0	0	0	1	0	0
ID454	0	0	1	1	0	1	0	0	1	1	0	1
ID455	0	0	1	1	1	1	0	0	0	0	0	0
ID456	0	0	1	1	1	1	1	0	0	1	1	1
ID457	1	0	1	1	0	1	0	0	1	1	0	1
ID458	1	0	1	1	0	1	0	0	1	1	0	1
ID459	0	0	1	1	1	1	0	0	1	1	0	0
ID460	1	0	1	1	0	1	1	0	1	1	0	0
ID461	1	1	1	1	1	1	0	0	1	1	1	1
ID462	0	0	1	1	1	1	1	0	1	1	0	1
ID463	0	0	1	1	1	0	1	0	1	1	0	1
ID464	0	0	0	1	1	1	1	0	0	1	0	1
ID465	0	0	1	1	1	1	0	0	1	0	0	0
ID466	0	0	1	1	1	1	1	0	1	0	0	1
ID467	1	1	1	1	1	1	1	0	1	1	0	1
ID468	0	0	1	0	1	0	1	0	0	1	0	0
ID469	0	0	0	0	1	0	1	0	1	0	0	0
ID470	0	0	0	0	0	0	0	0	0	0	0	0
ID471	0	0	1	1	1	1	1	0	1	1	0	0
ID472	0	0	0	0	1	0	0	0	1	0	0	0
ID473	1	0	1	1	1	1	0	0	1	1	0	0
ID474	1	0	1	1	1	1	1	1	1	1	0	1
ID475	1	0	1	1	1	0	1	0	1	0	0	0
ID476	1	0	1	1	1	1	1	1	1	0	0	1
ID477	1	0	1	1	1	1	1	0	1	1	0	1
ID478	1	0	1	0	1	0	1	0	1	0	0	0
ID479	0	0	1	1	1	1	0	0	1	1	0	0
ID480	1	0	1	1	0	0	1	0	1	0	0	1
ID481	0	0	1	0	1	0	0	0	0	0	0	0
ID482	1	0	1	1	1	1	0	0	1	1	0	1
ID483	0	0	1	1	1	1	1	1	1	1	0	0
ID484	1	0	1	1	1	1	0	0	0	0	0	1
ID485	0	0	1	1	1	1	1	0	1	0	0	1
ID486	0	0	0	1	1	1	1	0	1	0	0	1
ID487	1	0	1	1	1	1	1	0	1	1	0	1
ID488	1	1	1	1	1	1	1	0	1	1	0	1
ID489	0	0	1	1	1	0	0	0	1	0	0	1
ID490	1	1	1	1	1	1	0	0	1	1	0	1
ID491	0	0	1	1	1	1	0	0	0	1	0	1
ID492	1	0	1	1	1	0	0	0	0	0	0	1
ID493	0	0	1	0	0	0	1	0	1	0	0	0
ID494	1	1	1	1	1	1	0	0	1	1	0	1
ID495	0	0	1	1	1	1	0	0	1	1	0	0
ID496	1	0	0	1	1	1	1	0	1	1	0	1
ID497	1	1	1	1	0	1	1	1	1	1	0	0
ID498	1	0	1	1	1	1	1	1	1	1	0	1
ID499	1	0	1	1	1	0	1	0	0	0	0	0
ID500	0	0	1	1	1	0	1	0	0	0	0	1
ID501	0	0	1	1	0	0	0	0	0	0	0	0
ID502	0	0	1	1	1	1	0	0	1	0	0	0
ID503	0	0	1	1	1	0	0	0	0	1	0	0
ID504	0	0	1	1	1	1	0	0	1	1	1	1
ID505	0	0	1	1	1	0	0	0	0	0	0	1
ID506	0	0	0	1	0	1	0	0	0	0	0	1
ID507	1	1	1	1	1	1	1	1	1	0	1	1
ID508	1	0	0	1	1	1	1	0	1	0	0	0
ID509	0	0	0	1	1	1	1	0	0	0	0	0
ID510	0	0	1	1	1	1	0	0	0	1	0	0
ID511	1	0	1	1	1	1	0	0	1	1	0	1
ID512	0	0	1	1	1	0	1	0	1	1	0	1
ID513	1	0	0	1	1	0	0	0	1	1	0	1
ID514	0	1	1	1	1	1	0	1	1	1	0	1
ID515	0	0	0	1	1	1	1	0	1	0	0	1
ID516	0	0	1	1	1	1	1	0	1	1	0	0
ID517	0	0	1	1	1	0	1	0	0	1	0	1
ID518	1	0	1	1	1	1	1	0	1	0	0	0
ID519	1	0	1	1	1	1	1	1	1	1	0	1
ID520	0	0	0	1	1	0	0	0	1	1	0	0
ID521	1	0	1	1	1	1	1	1	1	1	0	1
ID522	1	0	0	0	0	1	0	1	1	1	0	1
ID523	1	0	1	1	1	1	1	0	1	1	0	1
ID524	1	0	1	1	1	1	0	0	1	1	0	0
ID525	0	0	0	0	0	0	0	0	0	0	0	0
ID526	1	0	1	1	1	1	0	0	0	1	0	0
ID527	0	0	1	1	1	1	1	0	0	0	0	0
ID528	1	0	0	1	1	1	0	1	1	0	0	1
ID529	0	0	1	1	1	1	0	0	1	1	0	1
ID530	1	1	1	1	0	0	0	0	1	0	0	0
ID531	0	1	1	1	1	0	0	1	1	1	0	1
ID532	0	0	1	0	0	0	0	0	0	0	0	0
ID533	1	0	1	1	1	1	1	1	0	1	1	1
ID534	0	0	0	1	1	0	1	0	1	0	0	0
ID535	0	0	1	0	0	1	0	0	0	0	0	0
ID536	1	0	1	1	1	1	0	0	1	1	0	1
ID537	1	0	1	1	1	1	0	0	1	1	0	1
ID538	0	1	1	1	1	1	1	1	1	1	0	1
ID539	1	0	1	1	1	1	0	0	0	1	0	1
ID540	1	0	1	1	1	1	0	0	1	1	0	0
ID541	0	0	1	1	1	0	1	0	1	0	0	0
ID542	0	0	1	1	1	1	0	0	1	0	0	1
ID543	0	0	0	0	0	0	0	0	0	0	0	0
ID544	1	0	1	1	0	1	1	1	1	1	0	1
ID545	0	0	1	1	0	0	0	0	1	0	0	0
ID546	0	0	1	1	1	1	0	0	1	0	0	1
ID547	0	0	1	1	1	1	1	0	0	1	0	1
ID548	0	0	1	1	1	1	1	1	1	0	0	1
ID549	0	0	0	1	0	0	1	0	0	0	0	1
ID550	1	0	1	1	1	1	1	0	1	0	0	0
ID551	1	0	1	1	1	1	1	0	1	0	0	1
ID552	1	0	1	1	1	1	0	0	1	1	0	0
ID553	0	0	1	0	1	1	0	0	0	0	0	0
ID554	1	0	1	1	1	1	0	0	1	1	0	0
ID555	0	0	1	1	1	1	1	1	1	1	0	0
ID556	1	0	0	1	1	1	1	0	0	1	0	1
ID557	1	0	1	1	1	1	0	0	1	1	0	0
ID558	0	0	1	1	1	0	0	0	0	0	0	0
ID559	0	0	0	1	0	0	0	0	1	0	0	0
ID560	1	0	1	1	1	0	0	0	1	1	0	0
ID561	0	0	1	1	1	1	0	0	1	1	0	1
ID562	0	0	1	0	1	0	0	0	0	0	0	0
ID563	1	0	1	0	0	1	0	0	1	1	0	0
ID564	0	0	0	1	1	1	0	0	0	0	0	0
ID565	0	0	1	1	1	1	1	0	1	1	0	1
ID566	0	0	1	1	1	0	1	0	1	1	0	0
ID567	0	1	0	1	1	1	1	1	0	1	0	1
ID568	0	1	1	1	1	1	1	0	1	1	0	0
ID569	1	0	1	1	1	1	1	0	1	1	0	1
ID570	0	0	1	1	1	0	1	0	0	0	0	0
ID571	0	0	1	1	1	1	1	0	1	1	0	0
ID572	0	0	1	1	1	0	1	0	1	0	0	0
ID573	1	0	1	1	1	1	0	0	1	1	0	1
ID574	1	0	1	1	1	1	0	0	1	1	0	1
ID575	0	0	1	1	1	0	0	0	0	0	0	1
ID576	1	1	1	1	1	1	1	1	1	1	1	1
ID577	1	0	1	1	1	1	0	0	1	1	0	1
ID578	1	1	1	1	1	1	1	0	1	1	0	1
ID579	1	0	1	1	1	1	1	0	1	1	0	1
ID580	1	0	1	1	1	0	0	0	1	1	0	1
ID581	0	0	1	1	1	1	1	0	1	0	0	1
ID582	0	0	1	1	0	1	1	0	1	0	0	0
ID583	1	0	1	1	1	1	1	0	1	0	0	1
ID584	1	0	0	1	1	1	0	0	0	1	0	0
ID585	0	0	1	1	1	1	1	0	1	1	0	0
ID586	1	0	1	1	1	1	0	0	1	0	0	1
ID587	0	0	1	1	1	1	1	0	0	1	0	0
ID588	1	1	0	1	1	1	1	0	1	1	0	0
ID589	1	0	1	1	1	1	1	0	1	1	0	1
ID590	0	0	0	0	0	0	0	0	0	0	0	0
ID591	1	0	1	1	1	1	0	0	1	1	0	1
ID592	1	0	1	1	0	1	0	0	1	1	0	0
ID593	0	0	1	1	1	0	1	0	0	0	0	0
ID594	1	0	1	1	1	1	1	1	1	0	0	1
ID595	0	0	1	1	1	1	1	0	1	1	0	0
ID596	1	0	1	1	1	1	0	0	1	1	0	1
ID597	1	0	1	1	1	1	1	0	1	1	0	0
ID598	0	1	1	1	1	1	1	1	1	1	0	0
ID599	0	0	1	1	1	1	1	0	1	1	0	0
ID600	0	0	0	0	0	0	0	0	0	0	0	0
ID601	1	0	1	1	1	1	0	0	1	0	0	1
ID602	1	0	1	1	1	1	1	0	1	1	0	0
ID603	1	1	1	1	1	0	0	0	1	1	0	1
ID604	1	0	1	1	1	0	1	0	1	0	0	0
ID605	1	1	1	1	1	1	1	1	1	1	0	1
ID606	0	0	1	1	1	1	0	0	1	0	0	0
ID607	1	1	1	1	1	1	1	1	1	1	0	1
ID608	1	0	1	1	1	1	1	0	1	1	0	1
ID609	1	0	1	1	1	1	1	0	0	0	0	1
ID610	0	1	1	1	1	1	0	1	1	1	0	1
ID611	0	0	1	1	1	1	1	0	1	1	0	1
ID612	1	0	1	1	1	1	1	1	1	1	0	1
ID613	0	0	1	1	1	1	0	1	1	0	0	0
ID614	1	0	1	1	1	1	1	0	1	1	0	1
ID615	1	0	1	1	1	1	0	1	1	0	0	1
ID616	0	0	1	0	0	0	0	0	1	1	0	1
ID617	0	0	1	1	1	0	0	0	0	0	0	0
ID618	1	0	0	1	1	0	1	0	1	0	0	0
ID619	0	0	1	1	0	0	0	0	1	0	0	1
ID620	0	0	1	1	1	1	1	0	1	1	0	1
ID621	1	1	1	1	0	1	0	0	1	1	0	1
ID622	1	0	1	1	1	1	0	0	1	1	0	0
ID623	1	0	1	1	0	1	0	0	1	1	1	0
ID624	1	0	1	1	1	1	0	0	0	0	0	1
ID625	1	0	1	1	1	1	1	1	1	0	0	0
ID626	0	0	1	1	1	1	1	0	1	0	0	0
ID627	0	0	1	1	1	1	1	1	1	1	0	1
ID628	1	1	1	1	1	1	1	0	1	1	0	1
ID629	0	1	1	1	1	1	1	0	1	1	0	0
ID630	1	0	0	1	1	0	1	0	0	1	0	0
ID631	0	0	1	1	1	1	0	0	1	0	0	1
ID632	0	0	1	1	1	1	0	0	0	0	0	0
ID633	0	1	1	1	1	1	1	1	1	1	0	0
ID634	1	1	1	0	1	0	0	0	0	1	0	1
ID635	0	0	1	1	0	1	0	0	1	0	0	0
ID636	1	0	0	1	1	1	0	0	1	1	0	0
ID637	0	1	1	1	1	1	0	0	1	0	0	0
ID638	1	1	1	1	1	1	0	0	1	1	0	0
ID639	0	0	0	1	1	0	0	0	1	0	0	1
ID640	0	0	1	1	1	1	0	0	1	1	0	1
ID641	1	1	1	1	1	1	1	1	1	1	1	1
ID642	1	0	1	1	0	1	0	0	0	0	0	0
ID643	0	0	1	1	1	1	1	0	1	1	0	1
ID644	0	0	1	1	1	1	0	0	1	0	0	0
ID645	1	0	1	1	1	0	0	0	1	1	0	1
ID646	0	0	1	1	1	0	0	0	1	1	0	1
ID647	0	0	1	1	1	1	0	1	1	1	0	0
ID648	0	1	1	1	1	1	1	0	1	1	1	1
ID649	1	0	1	1	1	1	0	0	1	1	0	1
ID650	0	0	1	1	0	1	1	0	1	1	0	0
ID651	1	0	1	1	1	1	1	0	1	1	0	1
ID652	0	0	1	1	1	1	0	0	0	0	0	0
ID653	1	0	1	1	1	1	1	0	1	1	0	1
ID654	0	0	1	1	1	1	0	1	1	1	0	1
ID655	0	0	1	1	0	0	1	0	1	0	0	0
ID656	0	0	1	1	1	1	1	0	1	1	0	1
ID657	0	0	0	1	0	0	0	0	1	0	0	0
ID658	0	0	0	1	1	1	1	0	1	1	0	1
ID659	0	0	1	1	0	0	0	0	0	0	0	0
ID660	0	0	0	0	0	0	1	0	0	0	0	0
ID661	1	0	0	1	1	1	1	1	1	1	0	1
ID662	1	0	1	1	1	1	1	0	0	1	1	1
ID663	1	0	1	1	1	1	0	0	1	1	0	1
ID664	0	0	1	1	0	1	0	0	0	0	0	0
ID665	0	0	1	0	0	1	0	0	0	0	0	0
ID666	0	0	1	1	1	1	1	0	1	1	0	1
ID667	1	0	0	1	0	0	0	0	1	0	0	0
ID668	1	1	1	1	1	1	1	0	1	1	0	1
ID669	1	0	1	1	1	1	0	0	0	1	0	1
ID670	0	0	0	1	1	1	1	0	0	0	0	0
ID671	1	0	1	1	0	1	0	0	0	1	0	1
ID672	0	0	1	1	1	1	0	0	0	0	0	0
ID673	1	0	1	1	1	1	0	0	1	0	0	0
ID674	1	1	1	1	0	1	1	0	1	1	0	0
ID675	0	0	1	0	1	0	1	0	0	0	0	1
ID676	0	1	1	1	1	1	1	0	1	1	0	1
ID677	0	0	1	1	1	1	1	0	1	1	0	0
ID678	1	0	1	1	1	1	1	0	1	1	0	1
ID679	0	0	1	1	1	0	1	0	1	0	0	0
ID680	0	0	1	1	1	1	0	0	0	1	0	1
ID681	0	0	1	1	0	0	0	0	0	0	0	0
ID682	0	0	1	1	0	0	0	0	0	1	0	0
ID683	1	0	0	1	1	1	1	0	0	0	0	0
ID684	0	0	1	1	0	0	1	0	1	1	0	1
ID685	1	0	0	0	1	1	1	0	1	0	0	0
ID686	0	1	1	1	1	1	1	0	1	0	0	1
ID687	0	0	1	1	1	1	0	0	1	0	0	1
ID688	0	0	1	1	1	1	0	0	0	1	0	0
ID689	1	0	1	1	1	1	1	0	1	1	0	1
ID690	1	1	0	1	1	1	1	0	1	0	0	0
ID691	0	0	1	1	1	1	1	0	1	0	0	0
ID692	0	0	1	1	1	1	0	1	1	1	0	0
ID693	0	0	0	0	0	0	0	0	0	0	0	0
ID694	1	0	1	1	1	1	0	0	1	1	0	1
ID695	0	0	1	1	0	1	0	0	0	0	0	0
ID696	0	0	1	1	1	0	0	0	0	0	0	0
ID697	1	0	1	1	1	1	1	0	0	0	0	0
ID698	1	1	1	1	1	1	1	1	1	1	1	1
ID699	1	1	1	1	1	1	1	0	1	1	0	1
ID700	0	0	1	1	1	0	0	0	1	0	0	0
ID701	0	0	0	0	1	0	1	0	1	0	0	0
ID702	0	0	1	1	1	0	1	0	1	0	0	0
ID703	0	0	1	1	1	0	0	0	0	0	0	0
ID704	0	0	1	0	0	0	0	0	0	1	0	0
ID705	1	1	1	1	1	1	1	0	1	1	0	1
ID706	1	0	1	1	1	1	1	0	1	1	0	1
ID707	1	1	1	1	1	1	1	1	1	1	0	1
ID708	0	0	1	1	0	0	1	0	1	0	0	1
ID709	0	0	1	1	1	1	0	0	1	0	0	0
ID710	1	1	1	1	1	1	1	0	0	1	0	1
ID711	1	0	1	1	1	1	0	1	1	0	0	1
ID712	1	0	1	1	1	1	0	0	1	1	0	1
ID713	1	0	0	1	1	1	1	0	1	0	0	0
ID714	0	0	1	0	1	0	0	0	1	0	0	1
ID715	1	0	1	1	1	0	0	0	1	1	0	0
ID716	0	0	0	1	1	1	0	0	1	0	0	0
ID717	1	0	1	1	1	0	0	0	0	1	0	0
ID718	1	0	1	1	1	1	1	0	1	1	0	0
ID719	0	0	1	1	0	1	0	0	1	0	0	0
ID720	0	0	1	1	1	1	0	0	1	1	0	0
ID721	0	0	1	0	1	0	0	0	0	0	0	0
ID722	1	1	1	1	1	1	0	0	1	1	0	1
ID723	0	1	1	1	1	1	1	0	1	1	1	1
ID724	0	0	0	1	1	0	0	0	1	0	0	1
ID725	0	0	0	0	1	1	1	1	1	0	0	0
ID726	1	0	1	1	0	1	1	0	1	1	0	1
ID727	1	1	1	1	1	1	1	0	1	1	0	1
ID728	0	0	1	0	1	1	0	0	0	0	0	0
ID729	1	0	1	1	1	1	1	1	1	1	1	1
ID730	1	1	1	1	1	0	0	1	1	1	0	1
ID731	1	0	1	1	1	0	0	0	1	1	1	1
ID732	1	1	1	1	1	1	1	0	1	1	0	0
ID733	1	0	1	1	1	1	1	0	1	1	0	1
ID734	1	1	1	1	1	0	0	0	1	1	0	0
ID735	0	0	0	0	1	1	1	0	0	0	0	0
ID736	1	1	0	1	1	1	1	0	1	0	0	0
ID737	0	1	1	1	1	1	0	0	0	1	0	0
ID738	1	0	1	1	1	1	1	0	1	1	0	1
ID739	0	0	0	0	0	1	1	0	0	0	0	0
ID740	0	0	0	1	1	0	1	0	0	0	0	0
ID741	1	0	0	1	1	1	1	0	1	1	0	1
ID742	1	0	1	1	1	1	1	0	1	0	1	0
ID743	0	0	1	1	1	1	0	1	1	1	1	1
ID744	1	0	1	1	1	1	0	0	0	1	0	0
ID745	1	1	1	1	1	1	1	0	1	1	0	1
ID746	0	0	1	1	1	0	0	0	1	1	0	0
ID747	1	1	1	1	0	1	1	0	1	1	0	1
ID748	1	1	1	1	1	1	1	0	1	1	0	1
ID749	1	0	1	1	1	1	1	0	1	1	0	1
ID750	1	0	1	0	1	1	0	0	1	0	0	1
ID751	0	0	1	1	1	1	1	0	0	0	0	0
ID752	0	0	1	1	1	1	0	0	1	1	0	1
ID753	1	1	1	1	1	1	1	0	0	1	0	1
ID754	0	0	1	1	1	0	0	0	0	0	0	0
ID755	0	0	1	1	1	0	0	0	1	1	0	1
ID756	1	0	1	1	0	1	0	0	1	0	0	1
ID757	1	0	1	1	1	1	1	1	1	1	0	1
ID758	1	0	1	1	1	1	0	0	1	0	0	0
ID759	0	0	1	1	0	1	0	0	1	0	0	1
ID760	1	0	1	1	0	1	1	1	1	1	0	1
ID761	1	1	1	1	1	1	0	0	0	1	0	1
ID762	0	0	1	0	0	0	0	0	0	1	0	0
ID763	1	0	1	1	1	1	0	1	1	1	0	1
ID764	0	0	1	1	1	0	0	0	0	1	0	0
ID765	0	0	1	1	0	0	0	0	0	0	0	0
ID766	0	0	0	0	0	0	0	0	0	0	0	0
ID767	0	0	1	1	1	0	0	0	1	0	0	0
ID768	0	0	1	1	1	0	0	0	1	1	0	1
ID769	0	0	0	1	1	0	1	0	1	1	0	0
ID770	0	1	1	1	1	1	1	0	1	1	0	0
ID771	0	1	1	0	0	0	0	0	0	0	0	0
ID772	1	1	1	1	1	1	1	1	1	1	0	0
ID773	1	0	1	1	1	1	0	0	1	0	0	1
ID774	1	0	1	1	1	1	0	0	0	1	0	1
ID775	0	0	1	1	1	1	1	0	1	1	0	1
ID776	1	1	0	0	1	1	1	1	1	1	0	1
ID777	1	0	1	1	1	1	1	0	1	1	0	1
ID778	1	0	0	1	1	1	1	0	1	1	0	0
ID779	1	0	1	1	1	1	1	0	1	1	0	0
ID780	0	0	0	0	1	1	1	0	1	0	0	0
ID781	0	0	1	1	1	1	1	0	0	1	0	1
ID782	1	0	0	1	0	1	0	0	1	0	0	1
ID783	1	1	1	1	1	1	1	0	0	1	0	1
ID784	0	1	1	1	1	1	1	1	0	1	0	1
ID785	0	0	1	1	1	1	1	0	0	0	0	0
ID786	1	0	1	1	1	1	1	1	1	1	1	1
ID787	0	1	1	1	1	1	1	1	1	1	0	0
ID788	1	0	1	1	1	1	1	0	1	0	0	1
ID789	1	1	1	1	1	1	1	0	1	0	0	0
ID790	0	0	1	1	1	0	0	0	1	1	0	0
ID791	0	0	1	1	1	1	0	0	0	0	0	1
ID792	1	0	1	1	1	1	0	0	1	1	0	1
ID793	0	0	1	1	1	1	0	0	1	1	0	1
ID794	0	0	1	1	1	1	1	0	1	0	0	0
ID795	0	1	1	1	1	1	1	0	1	1	0	1
ID796	0	0	1	1	1	1	1	0	0	0	0	0
ID797	0	0	1	0	1	0	1	0	0	0	0	0
ID798	0	1	1	1	1	1	1	0	1	1	0	1
ID799	1	1	1	1	1	1	1	0	1	1	0	1
ID800	1	1	1	1	1	1	1	1	1	1	1	0
ID801	0	1	1	1	1	0	1	0	1	1	0	0
ID802	0	1	1	1	1	1	0	1	1	1	0	1
ID803	0	0	1	1	1	1	1	1	1	1	0	1
ID804	1	0	1	1	1	1	0	0	0	1	0	1
ID805	1	0	0	1	1	1	1	0	1	1	0	0
ID806	0	0	1	1	0	1	0	0	1	1	0	0
ID807	0	0	1	1	1	1	0	0	1	1	0	1
ID808	0	0	1	1	1	1	0	0	1	0	0	1
ID809	0	0	0	0	1	0	1	0	0	0	0	0
ID810	1	0	0	1	1	1	1	0	1	1	0	0
ID811	0	0	1	1	1	1	1	0	1	1	0	1
ID812	1	1	1	1	1	1	0	0	1	0	0	0
ID813	1	1	1	1	1	1	1	1	1	1	0	1
ID814	1	1	1	1	0	1	0	0	1	1	0	1
ID815	1	0	1	1	1	1	0	0	1	1	0	1
ID816	1	0	1	0	1	1	1	0	0	0	0	1
ID817	0	0	0	0	0	1	0	0	0	0	0	0
ID818	1	1	1	1	1	1	1	0	1	1	0	1
ID819	0	1	1	1	0	0	1	0	1	1	0	0
ID820	1	0	0	0	0	1	1	0	1	1	0	0
ID821	1	1	1	1	1	1	1	0	1	1	0	1
ID822	0	0	0	1	0	1	0	0	0	0	0	0
ID823	0	0	1	1	1	1	0	1	1	1	0	1
ID824	0	0	0	1	1	0	0	0	0	0	0	0
ID825	1	0	1	1	1	1	0	0	0	0	0	1
ID826	0	0	1	1	1	0	1	0	0	0	0	0
ID827	0	0	1	0	0	1	0	1	0	0	0	1
ID828	1	0	1	1	1	1	1	0	0	1	0	1
ID829	0	0	0	1	1	1	1	0	0	0	0	1
ID830	0	0	1	1	1	0	1	0	1	1	0	0
ID831	1	1	1	1	1	1	1	0	1	0	0	1
ID832	1	0	1	1	1	0	0	0	1	0	0	0
ID833	0	0	1	1	1	1	1	0	1	0	0	1
ID834	1	1	1	1	1	1	1	0	1	1	0	1
ID835	1	1	1	1	1	1	1	0	1	1	1	1
ID836	0	0	1	1	1	0	0	0	0	0	0	0
ID837	1	0	1	1	1	1	1	0	1	1	0	1
ID838	0	0	0	1	1	1	0	0	0	0	0	0
ID839	0	0	1	1	1	0	0	0	1	0	0	0
ID840	1	0	1	1	1	1	1	0	1	1	0	1
ID841	1	1	1	1	1	1	1	1	1	1	0	1
ID842	1	1	1	1	1	1	1	1	1	1	0	1
ID843	1	0	1	1	1	1	0	0	1	1	0	0
ID844	1	0	1	1	0	1	1	1	1	1	0	1
ID845	0	0	1	1	1	0	0	0	1	1	0	0
ID846	1	1	1	1	0	1	1	0	1	0	0	1
ID847	1	1	1	1	1	1	1	0	1	1	0	0
ID848	1	0	1	1	1	1	1	0	1	1	0	1
ID849	0	0	1	1	1	1	1	0	1	1	0	0
ID850	0	0	1	0	0	0	0	0	0	0	0	0
ID851	1	0	1	0	0	1	1	0	0	0	0	0
ID852	1	0	1	1	0	1	1	1	1	0	0	1
ID853	1	0	1	1	1	0	0	0	1	1	0	1
ID854	0	0	1	1	1	0	0	0	1	0	0	1
ID855	0	0	1	0	0	1	1	0	0	1	0	0
ID856	1	0	1	1	1	1	0	0	1	1	0	0
ID857	1	0	1	1	1	0	0	0	1	0	0	0
ID858	1	0	1	1	1	1	1	0	1	1	0	1
ID859	1	0	1	1	1	1	1	0	1	1	0	1
ID860	1	1	1	1	1	0	1	1	1	1	1	0
ID861	1	0	1	1	1	1	1	0	1	1	0	1
ID862	0	0	1	1	1	1	0	0	1	0	0	0
ID863	1	0	1	1	1	1	1	0	0	0	0	0
ID864	0	0	0	1	1	1	1	0	1	0	0	1
ID865	1	1	1	1	1	1	1	1	1	1	0	1
ID866	0	0	1	1	1	1	1	0	0	0	0	0
ID867	1	0	1	1	1	1	0	0	1	1	0	0
ID868	1	1	1	1	1	1	0	0	0	1	1	0
ID869	1	0	0	1	1	1	1	1	1	1	0	1
ID870	1	0	1	1	1	1	0	1	1	1	0	1
ID871	0	0	1	1	1	1	0	0	0	1	0	0
ID872	0	0	1	0	0	0	1	0	1	0	0	0
ID873	0	0	1	0	1	1	0	1	0	1	0	0
ID874	0	0	1	0	1	0	0	0	0	0	0	0
ID875	1	0	1	1	1	1	1	1	1	1	1	1
ID876	1	0	1	1	1	1	0	0	1	0	0	0
ID877	1	1	1	1	1	1	1	0	1	1	0	1
ID878	0	0	1	1	1	1	1	0	0	1	0	0
ID879	0	0	1	1	1	0	0	0	1	1	0	0
ID880	1	0	1	1	1	1	1	0	0	0	0	0
ID881	0	0	1	0	1	0	0	0	0	0	0	0
ID882	1	1	1	1	1	1	1	0	1	1	0	1
ID883	1	0	1	1	1	1	0	0	1	0	0	1
ID884	1	1	1	1	1	1	0	0	1	1	0	0
ID885	1	1	1	1	1	1	0	0	1	1	0	1
ID886	0	0	1	1	1	0	1	0	0	0	0	0
ID887	0	0	1	1	1	1	0	0	0	0	0	0
ID888	1	1	1	1	1	1	1	0	1	1	0	1
ID889	1	0	1	1	1	1	0	0	1	1	0	1
ID890	1	0	1	1	1	1	1	1	1	1	1	1
ID891	1	0	1	0	1	1	1	0	1	1	0	1
ID892	1	0	1	1	1	1	0	0	1	1	0	1
ID893	1	0	1	1	1	1	0	0	0	0	0	0
ID894	1	1	1	1	1	1	1	1	1	1	0	0
ID895	1	1	1	1	1	1	1	0	1	1	0	0
ID896	0	0	1	1	1	0	0	0	0	0	0	0
ID897	1	0	1	1	0	1	0	0	1	0	0	1
ID898	0	0	1	1	1	0	1	0	1	1	0	1
ID899	1	0	1	1	1	0	1	0	1	1	0	1
ID900	0	0	0	1	0	0	0	0	0	0	0	0
ID901	1	0	0	1	1	1	0	0	1	1	0	0
ID902	1	0	1	1	1	0	0	0	1	1	0	1
ID903	0	0	1	1	0	0	1	0	0	1	0	0
ID904	0	0	1	1	1	1	1	0	1	1	0	0
ID905	1	0	1	1	1	1	0	0	1	1	0	0
ID906	1	0	1	1	0	1	1	0	1	1	0	1
ID907	1	0	1	0	1	1	0	0	1	1	0	1
ID908	0	0	0	0	1	0	0	0	0	0	0	0
ID909	1	0	1	1	1	1	1	0	1	1	0	1
ID910	1	0	0	0	1	1	1	0	1	1	0	0
ID911	1	1	1	1	1	1	0	0	1	1	0	1
ID912	0	0	1	1	0	0	0	0	0	0	0	0
ID913	0	0	1	1	0	1	0	0	1	0	0	0
ID914	1	1	1	1	1	1	1	0	1	1	0	1
ID915	1	1	1	1	1	1	0	1	0	1	0	1
ID916	1	0	1	1	1	1	1	0	1	1	1	0
ID917	1	0	1	1	1	1	1	1	1	1	1	1
ID918	1	0	1	1	1	1	0	0	1	1	0	0
ID919	0	0	1	1	1	0	0	0	1	0	0	1
ID920	1	1	0	1	1	1	1	1	1	1	0	1
ID921	1	0	1	1	1	1	0	0	1	1	0	0
ID922	1	0	0	0	0	0	0	0	1	1	0	1
ID923	0	0	0	0	1	0	0	0	0	0	0	0
ID924	0	0	1	0	1	0	1	0	1	1	0	1
ID925	0	0	1	1	1	1	0	0	1	0	0	0
ID926	0	0	1	1	1	0	0	0	1	1	0	1
ID927	1	0	1	1	1	1	0	1	1	1	0	0
ID928	0	0	0	1	1	1	1	0	0	1	0	1
ID929	0	0	0	0	1	0	0	0	1	0	0	0
ID930	1	0	0	1	1	0	0	0	0	0	0	0
ID931	1	1	1	1	1	1	1	0	1	1	0	1
ID932	0	0	0	1	0	1	1	0	0	0	0	0
ID933	0	0	1	1	1	1	0	0	1	1	0	0
ID934	1	0	1	1	0	1	1	0	1	1	0	1
ID935	0	0	1	1	1	1	1	0	1	0	0	1
ID936	0	0	1	0	1	1	0	0	0	0	0	0
ID937	0	0	1	1	1	1	0	0	1	0	0	1
ID938	1	0	1	1	1	1	1	0	1	1	0	1
ID939	1	0	1	1	1	1	1	0	1	1	0	1
ID940	0	0	1	1	1	1	1	1	1	1	0	0
ID941	0	0	1	1	1	1	1	0	1	1	0	0
ID942	0	0	1	1	1	1	0	0	1	0	0	0
ID943	1	0	1	1	1	1	1	0	1	1	0	1
ID944	1	0	0	1	1	1	1	0	1	0	0	0
ID945	0	0	0	1	1	1	0	0	1	0	0	0
ID946	1	0	1	1	1	1	1	1	1	1	0	1
ID947	0	0	1	1	0	0	0	0	0	1	0	1
ID948	1	1	1	1	1	1	1	0	1	1	0	1
ID949	0	0	0	0	0	1	0	0	0	0	0	0
ID950	0	0	1	1	1	0	1	0	1	1	0	0
ID951	0	0	1	1	1	1	1	1	1	1	0	1
ID952	0	0	1	1	1	1	0	0	1	1	0	1
ID953	1	1	1	1	1	0	1	0	1	1	0	1
ID954	1	0	1	1	1	1	0	0	1	1	0	1
ID955	0	0	1	1	1	0	0	0	0	0	0	0
ID956	0	1	1	1	1	1	0	1	1	1	0	1
ID957	0	0	1	1	0	1	1	0	1	0	0	0
ID958	1	1	0	1	1	1	1	1	1	1	0	1
ID959	1	0	1	1	1	1	1	0	0	1	0	1
ID960	0	0	0	1	0	0	1	0	0	0	0	0
ID961	0	0	1	0	0	0	0	0	0	0	0	0
ID962	1	0	1	1	1	0	1	0	0	1	0	0
ID963	1	1	1	1	1	0	1	1	1	1	0	1
ID964	1	0	1	1	1	0	0	0	0	1	0	0
ID965	0	0	1	1	1	1	0	0	0	0	0	0
ID966	1	0	1	1	1	1	1	0	1	1	0	0
ID967	1	0	0	0	0	0	1	0	0	0	0	0
ID968	0	0	1	1	1	1	1	0	1	0	0	0
ID969	1	0	1	1	0	0	0	0	0	1	0	0
ID970	0	0	1	1	1	1	1	1	1	1	0	0
ID971	1	0	1	1	1	1	1	0	1	1	0	1
ID972	1	1	1	1	1	1	1	0	1	1	0	1
ID973	1	1	1	1	1	1	1	0	0	1	0	1
ID974	0	0	1	1	0	1	0	0	0	1	0	0
ID975	0	0	0	0	0	0	0	0	0	0	0	0
ID976	0	0	1	0	1	1	0	0	0	1	0	0
ID977	1	0	1	0	1	1	1	0	0	0	0	1
ID978	0	0	1	1	1	1	1	0	0	0	0	0
ID979	1	0	0	1	1	1	1	0	1	1	0	1
ID980	1	0	1	0	1	1	1	1	1	1	0	1
ID981	0	0	1	1	0	1	0	0	0	1	0	0
ID982	1	0	1	1	1	1	1	0	0	0	0	1
ID983	0	1	1	1	1	0	0	0	1	1	0	1
ID984	1	1	1	1	1	1	0	0	1	1	0	0
ID985	1	1	1	1	1	1	0	0	1	1	1	0
ID986	1	1	1	1	1	1	1	1	1	1	0	1
ID987	1	0	1	1	1	0	0	0	0	0	0	0
ID988	0	0	1	1	0	0	0	0	0	0	0	0
ID989	0	0	1	0	1	0	1	0	0	0	0	0
ID990	1	1	1	1	1	1	1	1	1	1	0	1
ID991	0	0	1	1	1	0	0	0	0	0	0	1
ID992	0	0	1	1	1	1	0	0	1	0	0	1
ID993	1	0	1	1	1	1	1	0	0	0	0	1
ID994	1	0	1	1	1	0	0	0	1	1	0	1
ID995	1	0	1	1	1	1	1	0	1	1	0	1
ID996	0	0	1	0	1	0	0	0	0	1	0	0
ID997	0	0	1	1	1	1	1	0	1	1	0	1
ID998	0	0	0	0	1	0	0	0	1	0	0	0
ID999	1	0	0	1	1	1	1	0	1	1	0	1
ID1000	1	0	1	1	1	1	0	0	1	0	0	1
ID1001	0	0	0	1	1	0	0	0	0	0	0	0
ID1002	1	0	1	1	1	1	0	0	0	1	0	1
ID1003	1	1	1	1	1	1	1	1	1	1	0	0
ID1004	1	0	1	1	1	1	1	1	1	1	1	1
ID1005	0	1	1	0	1	1	0	0	1	0	0	1
ID1006	1	1	1	1	1	1	0	0	0	1	0	0
ID1007	0	0	0	1	1	0	1	0	0	0	0	0
ID1008	0	0	1	1	1	0	0	0	0	1	0	1
ID1009	1	1	1	1	1	1	1	0	1	1	0	0
ID1010	1	0	1	1	1	1	1	0	1	1	0	1
ID1011	0	0	1	1	1	1	1	0	1	0	0	0
ID1012	0	0	0	0	0	1	0	0	0	0	0	0
ID1013	1	0	0	0	1	0	0	0	0	0	0	0
ID1014	1	0	1	0	1	0	1	0	1	0	0	0
ID1015	1	0	0	1	1	1	0	0	1	1	0	0
ID1016	0	0	0	1	1	1	0	0	1	1	1	1
ID1017	0	0	0	0	1	0	0	0	0	0	0	1
ID1018	0	0	1	1	1	1	1	0	1	1	0	1
ID1019	1	1	1	1	1	1	1	1	1	1	1	0
ID1020	0	1	1	1	1	1	1	0	1	1	0	0
ID1021	1	0	1	1	1	0	0	1	1	1	0	1
ID1022	1	1	1	1	1	1	0	1	1	1	0	0
ID1023	0	1	1	1	1	1	0	0	1	1	0	0
ID1024	0	1	1	1	0	1	1	0	0	0	0	0
ID1025	1	1	1	1	1	1	1	1	1	1	0	1
ID1026	0	0	1	1	1	1	0	0	1	1	0	0
ID1027	0	0	1	1	1	1	1	0	0	1	0	0
ID1028	1	0	1	1	1	1	0	1	1	1	0	0
ID1029	0	0	1	1	1	1	0	0	0	0	0	1
ID1030	1	0	1	1	0	1	1	0	0	1	0	0
ID1031	1	1	1	1	1	0	1	0	0	0	0	1
ID1032	0	0	1	1	1	1	0	0	0	0	0	1
ID1033	0	0	1	1	1	1	1	0	1	0	0	0
ID1034	0	0	1	1	1	0	1	0	1	0	0	1
ID1035	0	0	1	1	1	0	0	0	0	0	0	0
ID1036	0	0	1	1	1	1	0	0	1	1	0	0
ID1037	0	0	1	1	1	0	1	0	1	0	0	0
ID1038	0	0	1	1	1	0	0	0	0	0	0	0
ID1039	1	1	0	1	1	1	1	0	1	1	0	1
ID1040	1	0	1	1	1	1	0	0	1	1	0	0
ID1041	0	0	1	1	1	0	1	0	0	0	0	1
ID1042	0	0	1	1	1	1	1	0	1	1	0	1
ID1043	1	1	1	1	1	1	0	0	1	1	0	0
ID1044	0	0	1	0	1	1	1	0	0	0	0	1
ID1045	1	0	1	1	1	1	1	0	1	1	0	1
ID1046	0	0	1	1	0	1	0	0	0	0	0	0
ID1047	0	0	1	1	1	1	0	0	1	1	0	0
ID1048	0	0	0	1	0	1	0	0	0	1	0	0
ID1049	0	0	1	1	0	1	1	0	0	1	0	0
ID1050	1	1	1	1	1	1	1	1	1	1	0	1
ID1051	0	0	1	1	1	1	0	0	0	1	0	0
ID1052	1	0	1	1	1	1	1	0	1	1	0	1
ID1053	0	0	1	1	1	1	0	0	0	0	0	0
ID1054	0	1	1	0	1	1	0	0	0	1	0	1
ID1055	1	0	1	1	1	1	1	0	1	1	0	0
ID1056	1	0	0	1	1	0	0	0	1	0	0	0
ID1057	0	0	1	1	1	0	0	0	0	0	0	0
ID1058	0	1	1	1	1	1	1	0	1	0	0	0
ID1059	0	0	1	1	1	1	1	0	1	1	0	0
ID1060	0	0	1	0	0	1	0	0	0	1	0	0
ID1061	0	0	1	1	1	1	0	0	1	1	0	1
ID1062	1	0	0	1	1	0	0	0	1	0	0	0
ID1063	1	0	1	1	1	0	0	0	1	1	0	0
ID1064	0	0	1	0	1	1	1	0	0	1	0	1
ID1065	0	0	0	1	1	1	0	0	1	1	0	1
ID1066	1	1	1	1	1	1	1	0	1	1	1	1
ID1067	1	1	1	1	1	1	0	0	1	1	0	1
ID1068	0	0	1	0	1	1	0	1	1	1	0	1
ID1069	0	0	0	1	1	0	0	0	1	0	0	0
ID1070	0	0	0	0	1	0	0	0	0	0	0	0
ID1071	0	0	1	0	0	0	0	0	1	0	0	0
ID1072	0	0	1	1	1	1	0	0	0	0	0	1
ID1073	0	0	0	0	1	0	0	0	1	0	0	0
ID1074	1	0	1	1	1	1	0	1	1	1	0	1
ID1075	1	0	1	1	0	0	0	0	0	0	0	0
ID1076	0	0	1	0	1	0	0	0	0	1	0	0
ID1077	0	0	1	1	1	1	0	0	1	1	0	1
ID1078	1	0	0	0	0	1	0	0	1	1	0	1
ID1079	0	0	1	1	1	0	0	0	1	0	0	1
ID1080	0	0	1	0	1	1	1	0	0	1	0	1
ID1081	1	0	1	1	1	1	1	0	0	0	0	1
ID1082	0	0	1	1	1	1	0	0	1	0	0	0
ID1083	0	0	1	1	0	0	0	0	0	0	0	0
ID1084	1	0	1	1	1	1	1	0	0	1	0	0
ID1085	1	0	1	1	1	0	1	0	0	0	0	1
ID1086	0	0	1	1	1	1	1	1	0	1	0	0
ID1087	1	0	1	1	1	0	0	0	1	0	0	0
ID1088	0	0	1	1	1	0	1	1	0	0	0	0
ID1089	1	0	1	1	1	1	0	0	1	1	0	0
ID1090	1	0	1	1	1	1	0	1	1	1	0	1
ID1091	0	0	1	1	0	1	1	1	1	1	0	1
ID1092	0	0	0	0	0	1	0	0	1	0	0	1
ID1093	0	0	1	1	1	0	0	0	0	1	0	1
ID1094	0	0	1	1	0	1	1	0	0	0	0	0
ID1095	1	0	0	0	0	0	0	0	1	0	0	0
ID1096	0	0	0	0	1	0	0	0	0	0	0	0
ID1097	0	0	1	1	1	0	0	0	1	0	0	0
ID1098	0	0	1	0	1	0	1	0	0	0	0	0
ID1099	0	0	1	1	0	0	0	0	1	0	0	0
ID1100	0	0	1	1	0	1	0	0	0	1	0	0
ID1101	1	0	1	1	1	0	1	0	1	1	0	0
ID1102	1	0	1	1	1	1	0	0	0	1	0	1
ID1103	1	1	1	1	1	1	1	1	1	1	0	1
ID1104	0	0	1	1	1	0	0	0	1	1	0	0
ID1105	0	0	1	0	1	0	0	0	0	0	0	0
ID1106	0	0	1	1	1	1	1	0	1	0	0	0
ID1107	1	0	1	1	1	1	0	1	1	1	0	0
ID1108	0	0	1	1	1	0	1	0	1	1	0	1
ID1109	1	1	1	1	1	1	0	1	1	1	0	1
ID1110	1	0	1	1	1	0	0	0	1	1	0	1
ID1111	0	0	1	1	1	1	1	0	0	0	0	1
ID1112	0	0	1	1	1	0	1	0	1	0	0	1
ID1113	1	0	1	1	1	1	1	1	1	1	0	1
ID1114	0	0	1	1	1	0	0	0	1	0	0	0
ID1115	1	0	1	1	1	0	0	0	1	1	0	1
ID1116	0	0	1	1	0	1	1	0	1	0	0	0
ID1117	1	0	1	1	1	0	1	0	1	0	0	1
ID1118	0	0	1	1	1	1	0	0	0	0	0	1
ID1119	1	0	1	1	1	1	1	1	1	1	0	1
ID1120	0	0	0	0	1	1	0	0	1	0	0	0
ID1121	1	0	1	1	1	1	0	0	0	1	0	0
ID1122	1	0	1	1	1	1	1	0	0	1	0	1
ID1123	1	0	0	1	0	1	1	0	0	0	0	0
ID1124	1	1	1	1	1	1	1	1	1	1	1	1
ID1125	0	0	1	0	1	1	0	0	0	0	0	0
ID1126	0	0	1	1	1	1	1	0	0	1	0	0
ID1127	0	0	1	0	0	1	0	0	1	1	0	1
ID1128	1	1	0	1	1	1	1	1	1	1	1	0
ID1129	1	0	0	1	1	1	1	1	1	1	0	1
ID1130	0	0	1	1	1	0	1	0	0	0	0	1
ID1131	1	0	1	1	1	1	0	0	1	1	0	1
ID1132	0	0	1	1	1	0	0	0	0	0	0	0
ID1133	1	0	1	1	1	1	0	0	0	1	0	0
ID1134	1	0	1	1	1	1	0	0	1	1	0	1
ID1135	1	1	1	1	1	1	1	0	1	1	0	0
ID1136	0	0	1	1	1	1	0	0	1	1	0	1
ID1137	0	0	1	1	0	0	1	0	0	0	0	0
ID1138	1	0	1	1	1	0	0	0	1	0	0	1
ID1139	1	0	0	1	1	1	1	0	1	1	0	1
ID1140	1	0	0	1	1	1	1	0	1	1	0	1
ID1141	1	1	1	1	1	1	1	0	1	0	0	0
ID1142	1	0	1	1	1	1	1	0	1	1	0	1
ID1143	0	0	1	1	1	1	0	0	1	0	0	1
ID1144	0	0	1	1	1	0	0	0	0	1	0	0
ID1145	0	0	1	1	1	1	1	0	1	1	0	1
ID1146	0	1	1	1	1	1	1	1	1	1	1	1
ID1147	1	0	1	1	1	0	0	0	1	0	0	0
ID1148	0	0	0	1	1	1	0	0	0	0	0	1
ID1149	1	0	1	1	1	1	1	0	1	1	0	1
ID1150	1	0	1	1	1	1	0	0	1	1	0	0
ID1151	0	0	1	0	0	0	1	0	0	0	0	0
ID1152	1	0	1	1	1	1	0	0	1	1	0	1
ID1153	0	0	0	1	1	1	1	0	1	1	0	1
ID1154	1	1	1	1	1	1	1	1	1	1	1	1
ID1155	0	0	1	0	0	1	1	0	1	1	0	0
ID1156	0	0	1	1	1	1	1	0	0	0	0	0
ID1157	0	0	1	1	1	0	1	0	0	0	0	0
ID1158	0	1	1	1	1	1	1	0	1	1	0	1
ID1159	1	1	0	1	1	1	1	0	1	1	0	1
ID1160	1	0	0	1	1	0	0	0	1	0	0	0
ID1161	1	1	1	1	1	1	1	1	1	1	1	1
ID1162	1	0	1	1	1	1	1	1	1	1	0	0
ID1163	1	0	1	1	0	1	1	0	0	1	0	0
ID1164	1	0	1	1	1	1	1	1	1	0	0	1
ID1165	0	0	1	1	1	1	0	0	0	0	0	1
ID1166	1	0	1	1	1	0	0	0	1	1	0	1
ID1167	0	0	0	1	1	1	0	0	1	1	0	1
ID1168	0	1	1	1	1	1	1	0	1	0	0	0
ID1169	0	0	1	1	1	1	1	0	1	1	0	0
ID1170	1	1	1	1	1	1	1	1	1	1	0	1
ID1171	0	0	1	1	1	1	0	0	1	1	0	1
ID1172	0	0	1	1	1	1	0	0	1	1	0	0
ID1173	0	0	1	1	1	1	1	0	1	1	0	0
ID1174	0	0	1	1	1	0	0	0	0	0	0	0
ID1175	1	1	1	1	1	1	1	1	0	1	0	1
ID1176	0	0	1	1	1	1	1	0	1	1	0	0
ID1177	1	0	1	1	0	0	1	0	0	0	0	0
ID1178	0	0	1	1	0	0	0	0	0	0	0	0
ID1179	0	1	1	0	0	1	0	0	1	0	0	1
ID1180	1	0	0	1	1	1	0	0	0	1	0	0
ID1181	0	1	1	0	0	1	1	0	1	0	0	0
ID1182	1	1	1	0	1	1	1	1	1	1	0	0
ID1183	0	0	1	1	0	0	0	0	1	1	0	0
ID1184	1	0	1	0	1	1	0	0	0	0	0	1
ID1185	0	0	1	1	1	0	0	0	0	0	0	0
ID1186	0	0	1	1	1	0	1	0	1	1	0	0
ID1187	1	0	1	1	1	1	0	0	0	0	0	0
ID1188	0	0	1	1	1	1	0	0	1	1	0	1
ID1189	0	0	1	1	1	0	1	0	0	1	0	0
ID1190	1	0	1	1	1	0	1	1	1	0	0	1
ID1191	0	0	1	1	1	0	0	0	1	0	0	0
ID1192	1	0	1	1	1	1	1	1	1	1	0	1
ID1193	0	0	1	1	0	0	0	0	0	0	0	1
ID1194	0	0	0	0	1	0	0	0	1	0	0	0
ID1195	1	1	1	1	1	1	0	1	1	1	1	1
ID1196	1	0	1	1	0	1	1	0	0	1	0	1
ID1197	1	1	1	1	1	1	1	0	1	1	1	0
ID1198	0	0	0	1	0	0	0	0	0	0	0	0
ID1199	0	0	0	0	0	0	1	0	0	0	0	0
ID1200	1	1	1	1	1	1	1	1	1	1	0	0
ID1201	0	1	0	1	1	1	1	0	1	1	0	0
ID1202	1	0	1	1	1	1	0	0	1	1	0	1
ID1203	0	0	0	1	1	1	1	0	0	1	0	1
ID1204	1	0	1	1	1	1	1	0	1	1	0	0
ID1205	0	1	0	1	1	1	1	0	1	1	0	0
ID1206	0	0	1	1	0	1	1	0	1	1	0	0
ID1207	0	1	1	1	1	1	1	0	0	1	0	1
ID1208	0	0	1	1	1	1	1	0	0	0	0	0
ID1209	1	0	1	1	1	1	1	0	1	1	0	1
ID1210	0	1	1	1	1	1	1	0	1	1	0	1
ID1211	1	1	1	1	1	1	1	1	1	1	0	1
ID1212	1	0	1	1	1	1	1	1	1	1	1	1
ID1213	0	0	1	0	0	1	0	0	0	1	0	0
ID1214	1	1	1	1	1	1	1	1	1	1	1	1
ID1215	1	1	1	1	1	1	0	1	1	1	0	1
ID1216	0	1	1	1	1	1	1	0	0	1	0	0
ID1217	1	0	1	1	1	1	1	0	0	1	0	0
ID1218	0	0	1	1	1	0	0	0	0	0	0	1
ID1219	1	0	0	1	0	0	0	0	0	0	0	0
ID1220	0	0	1	1	1	0	1	0	0	0	0	0
ID1221	0	0	1	1	1	1	0	0	1	1	0	1
ID1222	1	0	1	1	0	1	0	0	1	1	0	1
ID1223	0	0	1	1	1	1	0	0	0	0	0	1
ID1224	0	0	0	1	1	1	0	0	1	1	0	0
ID1225	0	0	1	1	1	1	1	1	1	1	0	1
ID1226	0	1	1	1	0	1	1	0	1	1	0	1
ID1227	0	0	1	0	1	1	0	0	1	1	0	1
ID1228	0	0	1	0	0	1	0	0	0	0	0	0
ID1229	1	1	1	1	1	1	1	1	1	1	0	1
ID1230	0	0	1	0	1	1	0	0	1	0	0	0
ID1231	0	0	1	1	1	1	0	0	1	1	0	1
ID1232	0	0	1	1	1	1	0	0	0	0	0	0
ID1233	0	0	1	1	1	1	1	0	0	0	0	0
ID1234	0	0	1	0	0	0	0	0	0	0	0	0
ID1235	0	0	1	1	1	1	1	0	0	1	0	1
ID1236	0	1	0	1	1	1	0	0	1	0	0	0
ID1237	0	0	1	1	1	0	1	0	0	1	0	0
ID1238	0	0	1	1	0	0	0	0	1	0	0	0
ID1239	0	0	0	1	1	0	1	0	1	0	0	0
ID1240	0	0	1	1	1	1	1	0	0	0	0	0
ID1241	0	0	1	1	0	1	0	0	0	0	0	0
ID1242	1	0	1	1	1	1	0	0	1	1	0	1
ID1243	1	1	1	0	1	1	1	0	0	1	0	1
ID1244	0	0	1	1	1	1	1	0	0	0	0	0
ID1245	1	1	1	1	1	1	1	0	1	1	0	1
ID1246	1	0	1	1	1	1	1	0	1	1	0	1
ID1247	0	0	0	1	1	0	0	0	1	0	0	0
ID1248	0	0	1	1	0	0	0	0	0	0	0	1
ID1249	0	0	1	1	1	1	0	0	0	0	0	0
ID1250	1	0	1	1	1	1	1	0	1	1	0	0
ID1251	0	0	1	1	1	1	1	0	0	0	0	0
ID1252	1	0	1	1	1	1	1	0	1	1	0	1
ID1253	0	0	1	1	1	1	0	0	0	1	0	1
ID1254	1	1	1	1	1	1	1	1	1	1	1	0
ID1255	0	0	0	1	0	1	1	0	1	1	0	0
ID1256	0	0	0	1	1	1	0	0	1	1	0	0
ID1257	1	0	0	1	1	1	1	0	0	0	0	0
ID1258	0	0	1	1	1	0	0	0	0	0	0	0
ID1259	0	0	1	1	0	0	0	0	0	0	0	0
ID1260	1	0	1	1	1	1	0	0	1	0	0	1
ID1261	1	0	0	1	1	1	1	0	0	1	0	0
ID1262	0	0	1	1	0	0	0	0	0	0	0	0
ID1263	0	0	1	1	1	0	0	0	0	0	0	1
ID1264	1	1	1	1	1	0	0	0	1	1	0	1
ID1265	1	0	1	1	1	1	0	1	1	1	0	0
ID1266	0	0	1	1	1	1	1	0	1	1	0	1
ID1267	0	0	1	1	1	0	1	0	1	1	0	1
ID1268	1	0	1	1	1	1	1	0	1	1	0	1
ID1269	1	0	1	1	1	1	0	1	1	0	0	0
ID1270	1	0	1	1	1	1	1	0	1	1	0	0
ID1271	1	1	1	1	1	1	1	0	1	1	0	1
ID1272	1	0	1	1	1	1	1	1	1	1	0	0
ID1273	0	0	1	1	1	1	1	0	0	1	0	1
ID1274	0	0	1	1	1	1	0	0	1	1	0	1
ID1275	1	1	1	1	1	1	1	1	1	1	0	0
ID1276	0	0	1	1	1	1	0	0	0	1	0	0
ID1277	0	0	1	1	1	0	0	0	0	1	0	0
ID1278	0	0	1	1	1	0	0	0	1	0	0	0
ID1279	0	0	1	1	1	1	1	0	1	1	0	1
ID1280	1	1	1	1	1	1	0	1	1	1	0	1
ID1281	0	0	1	0	1	1	1	0	1	0	0	0
ID1282	0	0	0	1	0	1	1	0	1	0	0	0
ID1283	0	0	0	0	1	1	0	0	0	0	0	0
ID1284	1	1	1	1	1	1	0	1	1	1	0	1
ID1285	0	0	1	1	1	0	0	0	0	0	0	0
ID1286	1	0	1	1	1	1	1	0	0	0	0	0
ID1287	0	1	1	1	1	1	0	1	1	1	0	1
ID1288	1	1	1	1	1	1	1	0	1	1	1	0
ID1289	1	0	1	1	0	0	0	0	0	0	0	0
ID1290	1	0	1	1	1	0	0	0	1	1	0	0
ID1291	1	0	0	1	1	1	0	0	1	1	0	1
ID1292	1	0	1	1	1	1	1	0	1	1	0	1
ID1293	1	0	1	1	1	1	1	0	1	1	0	1
ID1294	1	1	1	0	1	1	1	1	1	1	0	1
ID1295	1	1	1	1	1	1	1	1	1	1	0	1
ID1296	0	0	1	1	1	1	0	1	1	1	0	1
ID1297	1	0	1	1	1	1	1	0	0	0	0	0
ID1298	1	0	1	1	1	1	1	0	1	1	0	1
ID1299	0	0	1	1	1	1	1	0	1	1	0	0
ID1300	1	0	1	1	0	1	1	0	0	1	1	0
ID1301	1	0	1	1	1	1	1	0	1	0	0	0
ID1302	1	0	1	1	1	1	1	0	1	1	0	1
ID1303	0	0	1	1	1	1	0	0	1	0	0	0
ID1304	1	1	0	1	1	0	1	0	1	1	0	1
ID1305	0	0	1	1	0	1	1	0	1	0	0	1
ID1306	1	0	1	0	0	0	0	0	0	0	0	0
ID1307	0	0	1	1	1	0	0	0	0	1	0	0
ID1308	0	0	0	1	0	0	0	0	0	0	0	0
ID1309	1	0	1	1	1	1	0	0	1	0	0	1
ID1310	1	0	1	1	1	1	1	0	1	1	1	1
ID1311	0	0	1	1	0	0	0	0	1	0	0	0
ID1312	0	0	0	1	1	1	1	1	1	1	1	1
ID1313	1	0	0	0	1	0	1	0	0	1	0	0
ID1314	1	1	1	1	1	1	1	0	1	1	0	1
ID1315	0	0	1	1	1	1	0	0	1	1	0	0
ID1316	1	0	1	1	1	1	1	1	1	1	0	1
ID1317	0	1	1	1	1	1	1	0	1	1	0	1
ID1318	1	0	1	1	1	1	1	1	1	1	0	0
ID1319	1	0	0	1	1	1	1	0	1	0	0	1
ID1320	0	0	1	1	1	1	0	0	1	0	0	0
ID1321	0	1	1	1	1	1	0	0	0	0	0	1
ID1322	0	0	1	0	1	0	0	0	1	0	0	0
ID1323	0	0	0	0	1	1	1	0	1	0	0	0
ID1324	1	0	1	1	1	1	1	0	1	0	0	1
ID1325	0	0	1	1	0	1	0	0	0	0	0	1
ID1326	0	0	1	1	1	1	0	0	1	1	0	1
ID1327	0	0	1	1	0	0	1	0	1	0	0	1
ID1328	0	0	1	1	1	1	1	1	0	1	0	0
ID1329	1	1	1	0	1	1	1	1	1	1	1	1
ID1330	1	0	0	1	1	1	1	1	1	1	0	0
ID1331	0	0	1	1	1	0	1	0	1	1	0	1
ID1332	1	0	1	1	1	0	0	0	1	0	0	0
ID1333	0	0	1	1	1	1	0	0	1	1	0	0
ID1334	1	0	1	1	1	1	0	0	1	1	0	1
ID1335	0	0	1	1	0	1	0	0	0	0	0	1
ID1336	0	0	1	0	1	0	1	0	0	0	0	0
ID1337	0	0	1	1	1	1	1	0	0	1	0	1
ID1338	1	0	1	1	1	0	0	0	0	0	0	0
ID1339	1	0	1	1	1	1	0	0	0	1	0	1
ID1340	0	1	1	1	1	1	1	1	1	1	0	1
ID1341	0	1	1	1	0	1	0	1	1	1	0	0
ID1342	0	1	0	0	0	1	0	0	1	1	0	1
ID1343	1	0	1	1	1	1	0	1	1	1	0	0
ID1344	0	0	1	1	1	1	1	0	1	1	0	1
ID1345	1	0	1	1	1	1	0	0	0	1	0	1
ID1346	1	0	0	1	1	1	1	0	1	1	0	1
ID1347	1	1	1	1	1	1	1	0	1	1	0	0
ID1348	0	0	1	1	0	0	0	0	0	0	0	0
ID1349	1	1	1	1	1	1	0	1	1	0	0	1
ID1350	0	0	1	1	1	0	0	0	0	1	0	0
ID1351	1	1	1	1	1	1	0	0	1	0	0	1
ID1352	1	1	1	1	1	1	1	0	0	1	0	1
ID1353	1	0	1	1	1	1	1	1	1	1	1	1
ID1354	0	0	1	1	1	1	1	0	1	1	0	1
ID1355	1	0	1	1	1	1	0	0	1	0	0	0
ID1356	1	1	1	1	1	1	1	0	1	1	0	1
ID1357	1	0	1	1	1	1	1	0	1	1	1	1
ID1358	0	0	1	1	1	1	1	1	0	1	0	1
ID1359	1	0	1	1	1	1	1	0	1	1	0	1
ID1360	0	0	1	1	1	1	1	0	0	1	0	1
ID1361	0	0	1	1	1	1	0	0	0	0	0	1
ID1362	1	0	1	1	1	1	0	0	0	0	0	0
ID1363	0	0	1	0	0	0	0	0	1	1	0	1
ID1364	1	1	1	1	1	1	1	0	1	0	1	0
ID1365	1	0	1	1	1	1	1	1	1	1	0	1
ID1366	0	0	0	1	1	0	0	0	1	0	0	0
ID1367	0	0	1	1	1	1	0	0	1	1	0	0
ID1368	0	0	1	1	1	1	1	0	1	1	0	1
ID1369	1	0	1	1	1	0	0	0	1	0	0	1
ID1370	1	1	1	1	1	1	1	1	1	1	0	1
ID1371	1	0	1	0	1	1	0	0	1	1	0	0
ID1372	1	0	0	1	1	1	0	0	1	1	0	1
ID1373	1	0	1	0	1	1	1	0	1	0	0	1
ID1374	0	0	1	1	1	1	1	0	1	1	0	1
ID1375	0	0	1	0	0	0	0	0	1	0	0	0
ID1376	1	1	1	1	1	1	0	1	1	1	0	1
ID1377	1	0	1	1	1	1	1	1	1	1	0	1
ID1378	1	0	0	1	1	0	1	1	1	0	0	0
ID1379	1	0	1	1	1	1	0	0	1	1	0	0
ID1380	1	0	1	1	1	1	1	0	1	0	0	1
ID1381	0	0	1	1	1	1	0	0	1	0	0	1
ID1382	1	0	0	0	1	0	1	0	1	1	0	0
ID1383	1	0	1	1	1	1	1	0	1	1	0	1
ID1384	1	0	1	1	1	1	1	0	1	1	0	0
ID1385	1	1	1	1	1	1	1	0	1	1	0	0
ID1386	0	1	1	0	0	0	0	0	0	0	0	0
ID1387	0	0	1	0	0	1	1	0	1	1	0	0
ID1388	0	0	0	1	1	1	1	0	0	0	0	1
ID1389	0	0	0	0	0	0	0	0	0	0	0	1
ID1390	0	0	1	1	0	0	0	0	0	0	0	0
ID1391	1	0	1	0	1	1	0	0	1	0	0	1
ID1392	0	0	1	1	0	0	1	0	1	1	0	0
ID1393	0	0	0	1	1	0	0	0	0	0	0	1
ID1394	0	0	1	0	0	0	1	0	1	0	0	0
ID1395	1	0	1	1	1	1	0	0	1	0	0	1
ID1396	0	0	1	1	1	0	0	0	1	1	0	0
ID1397	0	0	1	0	0	1	0	0	0	1	0	0
ID1398	1	0	1	1	1	1	1	0	1	0	0	0
ID1399	0	0	1	1	1	1	1	0	1	0	0	0
ID1400	1	0	1	1	0	1	0	0	0	0	0	0
ID1401	0	0	1	0	1	0	0	0	0	1	0	0
ID1402	0	0	1	0	1	0	1	0	0	0	0	0
ID1403	0	0	1	1	1	1	0	0	0	0	0	0
ID1404	0	0	1	1	1	1	1	0	1	0	0	1
ID1405	0	0	1	1	1	0	0	0	0	0	0	0
ID1406	1	1	1	1	1	1	1	1	1	1	0	1
ID1407	1	0	1	1	1	1	0	0	1	1	0	1
ID1408	0	0	1	1	0	0	0	0	1	0	0	0
ID1409	0	0	1	0	1	1	1	0	1	0	0	0
ID1410	1	0	0	1	1	0	1	0	0	0	0	0
ID1411	1	1	1	1	1	1	0	0	1	0	0	1
ID1412	0	0	1	1	1	1	0	0	1	1	0	0
ID1413	0	0	1	1	1	1	1	1	1	1	0	1
ID1414	1	0	0	1	1	1	0	1	1	1	0	1
ID1415	1	0	1	1	1	1	1	0	0	1	0	1
ID1416	0	0	1	1	1	0	1	0	1	0	0	0
ID1417	1	1	1	1	1	1	1	1	1	1	1	1
ID1418	0	0	1	1	1	1	0	0	0	0	0	0
ID1419	0	0	1	1	1	0	1	0	1	1	0	0
ID1420	1	0	1	1	1	0	0	0	1	0	0	1
ID1421	1	0	1	1	0	1	0	0	1	1	0	1
ID1422	1	0	1	1	1	1	0	0	1	1	0	1
ID1423	1	1	1	1	1	0	0	0	1	1	0	1
ID1424	0	0	1	1	1	0	0	0	1	1	0	1
ID1425	1	0	1	1	1	1	1	0	1	1	0	1
ID1426	0	0	1	1	1	1	1	0	0	0	0	0
ID1427	0	0	1	0	0	1	0	0	0	0	0	1
ID1428	1	0	1	1	1	1	1	0	1	1	0	1
ID1429	1	0	1	1	1	0	1	0	1	1	0	1
ID1430	0	0	1	1	1	1	1	0	0	0	0	0
ID1431	0	0	1	0	1	1	1	0	1	0	0	1
ID1432	0	0	1	1	1	1	1	0	1	0	0	1
ID1433	1	0	1	1	1	1	1	1	1	0	1	1
ID1434	1	0	1	1	0	0	1	0	1	1	0	1
ID1435	1	0	1	1	1	1	1	0	1	0	0	0
ID1436	1	0	1	1	1	1	0	0	1	1	0	1
ID1437	0	0	1	1	1	1	0	0	1	0	0	1
ID1438	1	0	1	1	1	1	0	1	1	1	0	1
ID1439	1	0	1	1	1	0	0	0	1	0	0	1
ID1440	1	0	1	1	1	1	1	0	1	1	0	0
ID1441	1	0	1	1	1	1	1	0	1	0	0	1
ID1442	1	1	1	1	1	1	1	0	1	0	0	1
ID1443	0	0	1	1	1	0	1	0	0	1	0	0
ID1444	0	1	1	0	1	1	0	0	1	1	0	1
ID1445	1	0	1	1	1	1	1	1	1	1	0	0
ID1446	0	0	1	1	1	0	0	0	0	0	0	1
ID1447	1	1	1	1	1	1	0	0	1	0	0	0
ID1448	1	0	0	1	1	0	1	0	0	0	0	0
ID1449	0	0	1	1	1	1	1	0	0	0	0	0
ID1450	1	0	1	1	1	1	0	1	0	1	0	0
ID1451	1	0	1	1	1	1	0	0	1	1	0	1
ID1452	1	0	1	1	1	0	1	0	1	1	0	0
ID1453	1	0	1	1	1	1	0	0	1	0	0	1
ID1454	1	0	0	1	0	1	0	0	1	1	0	0
ID1455	0	0	1	1	1	1	1	0	0	1	0	0
ID1456	1	0	0	0	1	1	0	0	0	0	0	0
ID1457	0	0	1	1	1	1	0	0	0	0	0	0
ID1458	1	0	1	1	1	1	1	0	1	0	0	0
ID1459	0	0	0	1	0	0	0	0	0	0	0	0
ID1460	0	0	1	1	1	1	0	0	1	0	0	1
ID1461	0	0	1	1	1	0	0	0	1	1	0	1
ID1462	1	0	1	1	1	1	0	0	1	1	0	0
ID1463	1	0	1	1	1	1	1	0	1	1	0	1
ID1464	1	0	1	1	1	0	1	0	1	1	0	1
ID1465	0	0	1	1	1	1	0	0	1	1	0	1
ID1466	0	0	1	1	1	0	1	0	0	0	0	0
ID1467	1	0	1	1	1	0	0	0	1	1	0	1
ID1468	1	0	1	1	1	0	0	0	0	1	0	1
ID1469	1	0	1	1	0	1	0	0	0	0	1	1
ID1470	1	0	1	0	1	1	1	0	1	0	0	0
ID1471	0	0	1	1	1	0	0	0	1	0	0	1
ID1472	0	0	1	1	1	0	0	0	0	0	0	1
ID1473	0	0	1	1	1	1	1	0	0	0	0	0
ID1474	0	0	1	1	1	1	1	0	0	0	0	0
ID1475	0	0	1	1	1	1	1	0	0	1	0	0
ID1476	1	1	1	1	1	1	1	0	1	0	0	0
ID1477	0	0	0	1	0	1	1	0	1	0	0	0
ID1478	1	0	0	0	1	0	0	0	1	0	0	0
ID1479	0	0	1	1	1	1	0	0	0	0	0	0
ID1480	1	0	0	1	1	0	0	0	0	0	0	0
ID1481	1	1	1	1	1	1	1	1	1	1	1	1
ID1482	0	1	1	1	0	1	1	0	1	1	0	1
ID1483	0	0	1	1	1	1	0	1	1	1	0	1
ID1484	0	1	1	1	1	1	1	0	1	1	0	1
ID1485	1	1	0	1	1	1	1	0	1	1	0	0
ID1486	0	0	1	1	1	1	1	0	0	1	0	0
ID1487	1	0	1	1	1	1	1	0	0	1	0	1
ID1488	0	0	1	0	0	1	0	0	0	0	0	0
ID1489	1	0	1	1	1	1	1	0	1	1	0	1
ID1490	0	1	1	1	1	1	0	0	0	0	0	1
ID1491	0	0	1	1	1	1	0	0	1	0	0	1
ID1492	1	0	1	1	1	1	1	0	1	0	0	0
ID1493	0	0	0	0	0	0	1	0	1	0	0	0
ID1494	1	1	1	1	1	1	1	0	1	1	0	1
ID1495	1	0	1	1	1	1	1	0	1	1	0	1
ID1496	1	1	1	1	1	0	1	0	1	1	0	0
ID1497	1	0	1	1	1	1	1	0	1	1	0	1
ID1498	1	1	1	1	1	1	1	1	1	1	0	1
ID1499	1	0	1	1	1	1	0	0	1	1	0	0
ID1500	0	0	1	1	1	1	1	0	1	1	0	1
ID1501	1	0	0	1	1	0	0	0	0	0	0	0
ID1502	1	0	1	1	0	0	1	0	0	1	0	0
ID1503	0	0	1	1	1	1	0	0	0	0	0	1
ID1504	1	0	1	1	0	1	1	1	1	1	0	1
ID1505	0	0	1	1	1	1	1	0	1	1	0	0
ID1506	1	0	1	1	1	1	0	1	1	1	0	1
ID1507	0	0	0	0	0	0	1	0	0	0	0	0
ID1508	1	1	1	1	1	1	0	0	1	1	1	1
ID1509	0	0	0	1	1	1	0	0	1	0	0	0
ID1510	0	0	1	0	0	0	1	0	0	0	0	0
ID1511	0	0	1	1	1	1	0	0	1	0	0	0
ID1512	0	0	1	1	1	0	1	0	0	0	0	0
ID1513	0	0	0	1	1	1	0	0	1	1	0	1
ID1514	0	0	1	1	1	1	0	0	1	0	0	1
ID1515	0	0	0	0	0	0	0	0	0	0	0	0
ID1516	0	1	1	1	1	0	0	0	1	1	1	0
ID1517	1	0	1	1	1	1	0	0	1	0	0	1
ID1518	1	0	1	1	1	0	0	0	1	0	0	0
ID1519	1	0	1	1	1	1	0	1	1	0	0	0
ID1520	1	0	1	1	1	1	0	0	0	0	0	1
ID1521	1	0	1	1	1	0	0	0	1	1	1	0
ID1522	0	0	1	1	1	1	1	0	0	0	0	0
ID1523	0	0	1	1	1	0	0	0	1	0	0	0
ID1524	0	0	1	1	1	1	0	0	0	0	0	1
ID1525	1	0	1	1	1	0	0	0	1	1	1	1
ID1526	0	0	1	1	1	0	1	0	0	1	0	0
ID1527	1	0	1	1	1	1	1	0	1	0	0	0
ID1528	0	0	1	1	1	1	1	0	1	1	0	0
ID1529	0	0	0	0	0	0	0	0	0	0	0	0
ID1530	0	0	1	1	1	1	0	0	1	0	0	1
ID1531	0	0	0	1	1	0	1	0	0	0	0	0
ID1532	1	0	0	1	1	1	1	0	1	0	0	0
ID1533	0	0	1	1	0	1	1	0	1	1	0	0
ID1534	1	0	1	1	1	1	0	1	0	1	0	1
ID1535	1	0	1	1	1	0	1	0	1	1	0	1
ID1536	1	1	1	1	1	1	1	1	1	1	0	1
ID1537	0	1	1	1	1	1	1	1	1	1	0	1
ID1538	0	0	1	0	1	1	1	0	1	0	0	0
ID1539	1	0	1	1	1	1	1	1	1	1	0	1
ID1540	0	0	1	0	1	1	1	0	1	1	0	0
ID1541	0	0	1	1	1	1	0	0	1	1	0	1
ID1542	0	0	0	0	1	0	0	0	0	0	0	0
ID1543	0	0	1	0	1	0	0	0	0	0	0	0
ID1544	1	0	1	1	1	1	0	0	1	0	0	1
ID1545	1	0	1	0	1	1	1	1	1	1	1	1
ID1546	0	0	1	1	1	1	0	0	0	1	0	0
ID1547	0	0	1	1	1	1	0	0	1	0	0	0
ID1548	0	0	1	1	1	1	0	0	1	0	0	1
ID1549	0	0	0	1	1	1	1	0	0	0	0	0
ID1550	1	0	1	1	1	1	0	0	0	1	0	1
ID1551	1	1	0	1	1	1	0	1	1	1	0	1
ID1552	1	0	1	1	1	1	0	0	0	0	0	1
ID1553	0	1	1	1	1	0	0	0	1	0	0	0
ID1554	0	0	1	1	1	0	0	0	0	0	0	0
ID1555	0	1	1	1	1	1	1	1	1	1	0	1
ID1556	0	0	1	1	1	1	1	0	0	1	0	1
ID1557	1	0	1	1	1	1	1	0	1	1	1	1
ID1558	1	0	1	1	1	1	0	0	0	1	0	1
ID1559	0	1	1	1	1	1	0	0	0	1	0	0
ID1560	1	0	1	1	0	1	0	0	0	0	0	0
ID1561	1	0	1	1	1	0	0	0	1	1	0	1
ID1562	1	1	1	1	1	1	1	1	1	1	0	1
ID1563	1	0	1	1	1	1	1	0	1	1	0	0
ID1564	0	0	1	0	0	1	0	0	0	0	0	0
ID1565	1	0	1	1	1	1	1	1	1	1	0	1
ID1566	0	1	1	1	1	1	0	0	1	1	0	1
ID1567	0	0	1	1	0	0	1	0	1	0	0	0
ID1568	0	0	1	1	1	1	1	0	0	0	0	0
ID1569	0	0	0	0	1	0	0	0	0	0	0	0
ID1570	1	0	1	1	1	1	1	0	1	1	0	1
ID1571	1	0	1	1	1	1	0	1	1	1	0	1
ID1572	0	1	1	1	1	1	1	0	1	1	0	1
ID1573	1	0	1	1	1	0	0	0	1	1	0	1
ID1574	0	1	1	1	1	1	1	1	0	1	1	1
ID1575	1	0	1	1	1	1	0	0	1	1	0	1
ID1576	0	0	1	1	1	1	1	0	1	0	0	0
ID1577	0	0	1	1	1	1	1	0	0	1	0	1
ID1578	0	0	1	1	1	1	0	0	1	1	0	0
ID1579	0	0	1	1	1	0	0	0	1	0	0	0
ID1580	0	0	1	1	1	1	1	0	0	1	0	0
ID1581	0	0	1	1	1	1	0	0	1	1	0	1
ID1582	1	0	1	1	1	0	1	0	1	1	0	1
ID1583	0	0	1	1	1	0	0	0	0	0	0	0
ID1584	0	0	1	0	0	1	0	0	1	0	0	1
ID1585	0	0	1	1	1	1	1	0	0	0	0	0
ID1586	1	0	1	1	0	0	0	0	0	1	0	1
ID1587	0	0	1	1	1	0	0	0	1	0	0	0
ID1588	1	0	0	1	1	1	1	1	1	1	1	1
ID1589	0	0	1	0	0	0	0	0	0	1	0	0
ID1590	0	0	1	1	0	0	0	0	1	0	0	0
ID1591	1	1	1	1	1	1	1	0	1	0	0	1
ID1592	1	0	1	1	1	1	0	0	1	1	0	1
ID1593	1	0	1	1	1	1	1	1	1	1	0	0
ID1594	0	0	1	1	1	1	1	1	1	1	0	1
ID1595	0	0	0	1	0	1	0	0	0	1	0	0
ID1596	0	0	1	1	1	1	1	0	0	1	0	0
ID1597	0	0	1	1	1	1	1	0	1	1	0	0
ID1598	1	0	1	1	1	0	0	0	1	1	0	1
ID1599	1	0	1	1	0	1	1	0	1	1	0	0
ID1600	0	0	1	1	1	1	0	0	0	1	0	1
ID1601	1	0	1	0	1	1	0	0	1	0	0	0
ID1602	0	0	1	1	1	0	1	0	0	0	0	0
ID1603	0	0	0	1	1	0	0	0	1	0	0	1
ID1604	0	0	1	1	1	0	1	0	0	1	0	0
ID1605	0	0	1	0	0	0	0	0	1	0	0	0
ID1606	0	0	1	0	1	0	0	0	1	1	0	1
ID1607	0	0	1	0	0	0	0	0	0	0	0	0
ID1608	1	0	1	1	1	1	1	0	1	1	0	0
ID1609	1	0	1	1	1	1	1	1	1	1	1	1
ID1610	0	0	1	1	0	1	0	0	0	1	0	0
ID1611	0	0	1	1	1	0	0	0	0	0	0	0
ID1612	1	1	1	1	1	1	1	1	0	1	0	0
ID1613	0	0	1	1	1	1	0	0	1	1	0	1
ID1614	0	0	0	0	0	0	0	0	0	0	0	0
ID1615	1	0	1	1	1	1	0	0	1	0	0	1
ID1616	0	0	1	0	1	1	0	0	0	0	0	0
ID1617	0	1	1	1	1	0	0	0	1	1	0	0
ID1618	0	0	1	1	1	0	0	0	0	1	0	0
ID1619	1	0	1	1	1	0	0	0	0	1	0	1
ID1620	1	0	1	0	0	1	0	0	0	0	0	1
ID1621	1	0	1	1	0	1	0	0	1	1	0	0
ID1622	0	0	1	0	0	1	1	0	1	0	0	0
ID1623	0	0	1	1	1	0	0	0	0	0	0	0
ID1624	0	1	1	1	1	1	0	1	1	0	0	1
ID1625	0	0	0	1	1	0	1	0	0	0	0	0
ID1626	0	0	1	0	1	0	0	0	0	0	0	0
ID1627	1	0	0	1	1	1	0	0	0	1	0	1
ID1628	1	1	1	1	1	1	1	1	1	1	1	1
ID1629	0	0	0	1	1	0	0	0	0	0	0	0
ID1630	1	0	1	0	1	0	0	0	0	0	0	1
ID1631	1	1	1	1	1	1	0	0	1	1	0	0
ID1632	1	0	1	1	1	1	1	0	0	1	0	1
ID1633	0	0	1	0	0	0	0	0	0	0	0	0
ID1634	0	0	1	1	1	1	0	0	0	0	0	0
ID1635	0	1	1	0	1	0	1	0	1	0	0	0
ID1636	1	1	0	1	1	0	1	0	1	1	0	1
ID1637	0	0	0	1	1	1	1	0	1	1	0	0
ID1638	1	1	1	1	1	1	0	0	0	1	0	0
ID1639	0	0	0	1	1	1	0	0	0	0	0	0
ID1640	0	0	1	1	1	1	0	0	1	0	0	1
ID1641	1	0	1	1	1	1	0	0	0	1	0	1
ID1642	1	0	0	0	1	1	1	0	1	0	0	1
ID1643	0	0	1	1	1	1	0	0	1	1	0	1
ID1644	0	0	1	1	1	0	1	0	0	0	0	0
ID1645	1	1	1	1	1	1	1	1	1	1	1	1
ID1646	0	0	1	0	0	1	0	0	1	0	0	0
ID1647	0	0	1	0	1	0	0	0	0	1	0	1
ID1648	1	1	1	1	1	1	0	0	1	1	0	1
ID1649	0	0	1	1	1	0	1	0	1	1	0	1
ID1650	0	0	1	0	1	1	1	0	0	1	0	0
ID1651	1	0	1	1	1	1	0	0	1	1	0	1
ID1652	1	0	1	1	1	1	1	0	1	1	0	1
ID1653	1	0	1	1	1	1	0	0	1	1	0	1
ID1654	0	1	1	0	1	1	0	0	1	0	0	0
ID1655	0	0	1	1	1	1	1	0	1	1	0	1
ID1656	0	0	1	1	1	0	1	0	0	1	0	0
ID1657	1	0	1	1	1	1	1	0	1	1	0	0
ID1658	1	1	1	1	1	1	0	0	0	1	0	1
ID1659	0	0	0	1	1	0	1	0	0	0	0	0
ID1660	0	0	1	0	1	1	0	0	1	0	0	0
ID1661	1	1	1	1	1	1	1	0	1	1	0	0
ID1662	1	0	1	1	1	1	1	0	1	1	0	1
ID1663	1	0	1	1	1	1	1	0	1	1	0	1
ID1664	1	0	1	1	1	1	1	1	1	1	0	1
ID1665	1	0	1	1	1	0	1	0	1	0	0	0
ID1666	1	0	1	1	1	1	1	1	1	1	1	1
ID1667	1	1	0	1	1	1	1	1	1	1	0	0
ID1668	1	0	1	1	1	1	1	0	1	1	0	1
ID1669	1	1	1	1	1	1	1	0	1	1	0	0
ID1670	0	0	1	1	1	1	0	1	1	1	0	1
ID1671	0	0	1	1	1	1	1	0	1	1	0	1
ID1672	1	1	1	1	1	1	1	1	1	1	0	1
ID1673	1	0	1	1	1	1	1	1	1	1	0	1
ID1674	0	0	1	0	1	0	1	0	1	0	0	0
ID1675	1	0	1	1	1	1	0	0	1	0	0	1
ID1676	0	0	1	1	1	1	0	0	0	1	0	0
ID1677	0	0	1	1	1	1	0	1	1	1	0	1
ID1678	0	0	1	1	1	0	1	0	1	1	0	1
ID1679	1	0	1	1	1	1	1	0	1	1	0	1
ID1680	1	0	1	0	1	0	0	0	1	0	0	1
ID1681	0	0	0	0	0	0	0	0	1	0	0	0
ID1682	0	0	1	1	1	0	0	0	0	0	0	0
ID1683	0	0	1	1	1	0	0	0	0	1	0	1
ID1684	1	0	1	1	0	1	0	0	1	1	0	0
ID1685	0	0	1	1	1	1	0	0	0	0	0	1
ID1686	0	0	1	1	1	0	0	0	1	0	0	0
ID1687	0	1	1	1	1	1	0	0	1	1	0	1
ID1688	0	0	1	1	1	1	0	0	1	1	0	1
ID1689	0	0	0	0	0	0	1	0	0	0	0	0
ID1690	0	0	1	1	1	1	0	0	1	1	0	1
ID1691	0	0	1	1	1	0	1	0	0	1	0	0
ID1692	0	0	1	1	1	0	0	0	0	0	0	0
ID1693	1	1	1	1	1	1	0	0	1	1	0	1
ID1694	0	0	1	1	1	1	1	0	0	1	0	0
ID1695	1	0	1	1	1	1	0	0	1	1	0	1
ID1696	0	0	0	1	1	1	1	0	0	0	0	0
ID1697	0	0	1	1	1	1	1	1	1	1	0	1
ID1698	0	0	1	1	1	1	0	0	1	1	0	1
ID1699	1	1	1	1	0	1	1	1	1	1	0	1
ID1700	0	0	0	1	1	0	0	0	0	1	0	0
ID1701	1	0	1	1	1	1	1	1	1	1	0	1
ID1702	1	1	1	1	1	1	1	0	1	1	0	0
ID1703	1	1	1	1	1	1	1	0	1	1	0	1
ID1704	0	1	1	1	1	1	0	0	1	1	0	0
ID1705	0	0	1	1	1	1	0	1	1	1	0	1
ID1706	1	0	1	1	1	1	1	0	1	1	0	0
ID1707	1	0	1	1	1	1	1	0	1	1	0	0
ID1708	0	0	1	1	1	0	0	0	1	1	0	0
ID1709	1	0	1	1	1	1	1	0	1	1	0	0
ID1710	0	0	1	1	1	1	1	0	1	1	0	1
ID1711	0	0	0	0	0	0	0	0	0	0	0	0
ID1712	0	0	1	0	1	0	0	0	0	0	0	0
ID1713	0	0	0	0	1	0	1	0	0	0	0	0
ID1714	0	0	1	1	1	1	0	0	1	1	0	0
ID1715	1	0	0	1	1	1	0	0	0	0	0	0
ID1716	1	0	1	1	1	1	1	0	0	0	0	1
ID1717	1	0	1	1	0	1	0	0	1	1	0	0
ID1718	1	1	1	1	1	1	0	1	1	1	0	1
ID1719	1	0	1	1	1	0	0	0	1	0	0	1
ID1720	1	0	1	1	1	1	1	0	1	1	0	0
ID1721	0	0	0	1	0	0	1	0	0	0	0	0
ID1722	1	0	1	1	1	1	1	1	1	1	1	1
ID1723	0	0	1	1	1	0	0	0	0	1	0	1
ID1724	0	1	1	1	1	1	0	0	1	1	0	1
ID1725	0	1	1	1	1	1	1	0	0	1	0	1
ID1726	0	0	1	1	1	1	1	0	1	0	0	0
ID1727	1	0	1	1	1	1	0	0	1	1	0	1
ID1728	0	0	1	0	1	0	0	0	0	0	0	0
ID1729	1	1	1	1	1	1	1	1	1	1	0	1
ID1730	0	0	1	1	1	1	0	0	1	1	0	1
ID1731	0	0	1	1	1	0	1	0	1	1	0	0
ID1732	1	1	1	1	1	1	0	1	1	1	1	1
ID1733	1	0	1	0	0	1	1	0	1	1	0	1
ID1734	0	0	1	1	1	1	0	0	1	0	0	0
ID1735	1	0	1	1	1	1	1	1	1	1	1	1
ID1736	1	1	1	1	1	1	1	1	1	1	0	1
ID1737	0	1	1	1	1	1	1	1	0	1	0	0
ID1738	1	0	1	1	0	1	0	0	1	1	0	1
ID1739	1	0	1	1	1	1	1	0	1	1	0	0
ID1740	0	0	1	1	1	1	0	0	1	1	0	1
ID1741	1	1	1	1	1	1	0	0	1	1	0	1
ID1742	1	1	0	0	1	1	1	1	1	1	1	0
ID1743	1	0	1	1	1	1	1	1	1	1	0	1
ID1744	0	1	1	1	1	1	1	1	1	1	0	1
ID1745	0	0	1	1	1	1	0	0	0	0	0	0
ID1746	1	1	1	1	1	1	1	0	1	1	0	1
ID1747	1	0	0	0	0	0	0	0	1	0	0	0
ID1748	1	1	1	1	1	1	1	0	1	1	0	1
ID1749	1	1	1	1	1	1	0	1	0	1	0	1
ID1750	1	1	1	1	1	1	1	0	1	0	0	1
ID1751	1	1	1	1	0	1	1	1	1	1	1	1
ID1752	0	0	0	1	1	1	0	0	1	0	0	0
ID1753	1	1	1	1	1	1	1	1	1	0	0	1
ID1754	0	0	0	1	0	0	0	0	0	0	0	0
ID1755	0	1	1	1	1	0	1	0	1	1	0	1
ID1756	0	0	0	1	1	1	1	0	0	1	0	1
ID1757	0	0	1	1	1	1	0	0	1	0	0	1
ID1758	0	0	1	0	1	1	1	0	0	1	0	1
ID1759	0	0	1	1	0	1	1	0	1	1	0	1
ID1760	1	1	1	1	1	1	0	0	1	0	0	0
ID1761	0	0	1	0	0	0	0	0	0	0	0	0
ID1762	1	0	0	1	0	1	0	0	0	0	0	1
ID1763	0	0	0	0	0	1	0	0	1	0	0	0
ID1764	1	0	1	1	1	1	0	1	1	1	0	1
ID1765	0	0	1	1	1	1	0	0	0	0	0	0
ID1766	1	1	1	1	1	1	0	0	1	1	0	1
ID1767	0	1	0	1	1	1	1	0	1	1	0	1
ID1768	0	0	1	1	1	1	1	0	1	0	0	1
ID1769	0	0	1	1	1	0	0	0	1	0	0	0
ID1770	1	1	1	1	1	1	0	0	1	1	0	1
ID1771	0	0	1	1	1	0	1	0	1	1	0	0
ID1772	1	0	1	1	1	0	0	0	1	1	0	1
ID1773	1	0	0	1	0	1	1	1	1	1	0	1
ID1774	1	0	1	1	1	0	1	0	1	1	0	0
ID1775	0	0	1	1	1	1	0	0	0	1	0	1
ID1776	1	0	0	1	1	1	1	0	0	0	0	0
ID1777	1	1	1	1	1	1	1	0	1	1	0	1
ID1778	0	0	1	1	1	0	0	0	1	0	0	1
ID1779	1	0	1	1	1	1	1	1	1	1	1	1
ID1780	1	0	1	1	1	1	1	0	1	1	0	1
ID1781	0	0	1	1	1	1	0	0	0	0	0	1
ID1782	0	0	1	1	1	0	0	0	0	1	0	0
ID1783	0	0	1	1	1	1	1	0	0	1	0	1
ID1784	0	1	1	1	0	1	0	1	1	1	0	1
ID1785	1	1	1	1	1	1	1	1	1	1	1	1
ID1786	1	0	1	1	1	1	0	0	0	1	0	1
ID1787	0	0	1	1	1	1	0	0	1	1	0	1
ID1788	1	0	1	1	0	0	0	0	1	1	1	1
ID1789	1	0	0	1	1	1	1	0	1	0	0	1
ID1790	1	1	1	1	1	1	1	0	1	1	0	1
ID1791	1	0	1	1	1	1	0	0	1	0	0	0
ID1792	1	0	1	1	1	1	1	1	1	1	0	1
ID1793	0	1	1	1	1	1	0	0	1	1	0	1
ID1794	0	1	1	1	1	1	1	0	0	1	0	1
ID1795	1	0	1	1	1	1	0	0	1	0	0	0
ID1796	1	0	1	1	1	1	0	1	1	1	0	1
ID1797	0	0	1	0	0	0	0	0	1	1	0	0
ID1798	1	0	1	1	0	1	1	0	0	0	0	0
ID1799	1	0	1	1	1	0	1	1	0	0	0	0
ID1800	1	1	1	1	1	1	1	1	1	1	0	1
ID1801	1	1	0	1	1	1	1	1	1	1	0	0
ID1802	1	0	1	1	1	1	1	0	1	1	0	0
ID1803	0	1	1	1	1	1	1	1	0	1	0	1
ID1804	0	0	1	0	1	1	0	0	1	1	0	0
ID1805	0	0	1	1	1	0	0	0	0	0	0	0
ID1806	0	0	1	1	1	1	1	0	0	0	0	0
ID1807	0	0	0	0	1	0	0	0	0	0	0	0
ID1808	0	0	1	1	0	0	1	0	0	0	0	0
ID1809	0	1	1	0	1	1	1	0	1	0	0	0
ID1810	1	0	1	1	1	1	1	0	1	1	0	1
ID1811	1	0	1	1	1	0	0	0	1	0	0	1
ID1812	1	1	1	1	1	0	1	0	0	1	0	1
ID1813	0	0	0	1	0	0	0	0	1	0	0	0
ID1814	0	0	0	0	0	1	1	0	1	0	0	1
ID1815	0	0	1	0	0	0	0	0	0	0	0	0
ID1816	1	0	0	1	1	1	1	1	1	1	0	1
ID1817	1	0	0	1	0	0	0	0	0	0	0	0
ID1818	1	0	1	1	1	1	1	0	1	0	0	1
ID1819	0	0	0	0	0	0	1	0	0	0	0	0
ID1820	0	0	1	1	1	1	1	0	1	1	0	0
ID1821	1	1	1	1	1	1	1	0	1	1	0	1
ID1822	0	0	0	0	1	0	1	0	1	1	0	1
ID1823	1	1	1	1	0	1	0	0	1	1	0	0
ID1824	0	0	1	1	0	0	0	0	1	0	0	0
ID1825	0	0	1	0	0	0	1	0	0	1	0	0
ID1826	1	0	1	1	1	1	1	0	1	1	0	1
ID1827	1	1	1	1	1	1	1	0	1	1	0	1
ID1828	1	1	1	1	1	1	1	0	1	1	0	1
ID1829	1	0	1	1	1	1	1	0	1	1	0	1
ID1830	0	0	0	0	0	1	1	0	1	0	0	1
ID1831	1	1	1	1	1	1	1	1	1	1	0	1
ID1832	1	1	0	1	1	1	1	1	1	1	0	1
ID1833	1	1	1	1	1	1	1	1	1	1	0	1
ID1834	1	1	1	1	1	1	1	1	1	1	1	1
ID1835	1	0	1	1	1	1	1	1	1	1	0	1
ID1836	0	0	1	1	1	1	1	0	0	1	0	1
ID1837	1	0	1	1	1	1	1	0	1	1	0	0
ID1838	0	1	1	1	1	1	0	0	1	1	0	1
ID1839	1	1	1	1	1	1	1	0	1	1	0	1
ID1840	0	0	1	1	0	1	1	0	0	1	0	1
ID1841	0	0	1	1	1	0	0	0	1	1	0	0
ID1842	0	0	1	1	1	1	1	0	1	0	0	1
ID1843	0	0	1	1	0	0	0	0	1	0	0	1
ID1844	0	0	1	1	1	1	1	0	1	1	0	0
ID1845	1	0	1	1	1	1	0	1	1	1	0	1
ID1846	0	0	1	1	1	1	0	0	1	1	0	0
ID1847	0	1	1	1	1	1	0	0	1	1	0	1
ID1848	0	0	0	0	0	0	0	0	1	1	0	0
ID1849	0	0	1	1	1	0	0	0	0	0	0	0
ID1850	1	0	1	1	1	1	1	0	0	0	0	1
ID1851	0	0	1	1	0	1	0	0	0	0	0	0
ID1852	0	0	1	1	0	0	1	0	0	0	0	0
ID1853	1	0	0	0	1	1	1	0	1	0	0	0
ID1854	0	0	1	0	0	0	0	0	1	0	0	0
ID1855	0	1	1	1	1	1	1	1	1	1	1	0
ID1856	1	1	1	1	1	1	1	0	0	1	0	0
ID1857	0	0	0	1	1	1	0	0	1	1	0	1
ID1858	0	0	0	0	1	0	0	0	1	0	0	0
ID1859	0	0	1	0	0	0	0	0	0	0	0	0
ID1860	1	1	1	1	1	1	0	0	1	1	0	1
ID1861	0	0	1	0	1	0	0	0	0	0	0	0
ID1862	1	0	1	1	1	1	1	0	0	1	0	1
ID1863	0	0	1	1	1	0	0	0	0	0	0	0
ID1864	0	0	0	1	0	1	0	0	1	1	0	1
ID1865	0	0	1	1	1	0	0	0	1	0	0	0
ID1866	0	0	0	0	0	0	1	0	0	0	0	0
ID1867	1	1	1	1	1	0	0	1	1	1	0	1
ID1868	1	0	1	1	1	1	0	0	1	1	0	1
ID1869	1	0	1	1	1	1	1	0	1	1	0	1
ID1870	0	0	1	1	1	1	1	1	1	0	0	0
ID1871	0	0	0	1	1	1	0	0	1	1	0	0
ID1872	1	0	1	1	1	1	1	1	1	1	1	0
ID1873	0	1	1	1	1	1	1	1	0	1	0	1
ID1874	1	0	1	0	1	0	0	0	1	0	0	0
ID1875	1	0	1	1	1	1	1	1	1	1	1	1
ID1876	1	1	1	1	1	1	1	1	1	1	0	1
ID1877	0	0	1	1	1	1	1	0	1	1	0	0
ID1878	0	0	1	1	1	1	1	0	1	1	0	1
ID1879	0	0	1	1	0	1	0	0	1	0	0	1
ID1880	0	0	1	1	0	1	0	0	1	0	0	0
ID1881	0	0	0	1	0	0	0	0	0	0	0	0
ID1882	1	0	1	1	1	0	0	0	1	0	0	0
ID1883	0	0	1	1	0	0	1	0	1	0	0	1
ID1884	0	0	1	1	1	1	1	0	1	0	0	0
ID1885	0	0	1	1	1	1	1	0	0	0	0	0
ID1886	0	0	0	1	1	0	1	0	1	0	0	0
ID1887	0	0	0	1	1	0	0	0	1	0	0	0
ID1888	0	0	1	1	1	1	0	1	1	0	0	0
ID1889	1	0	1	1	1	1	1	0	1	1	0	1
ID1890	0	0	1	1	1	0	0	0	0	0	0	0
ID1891	0	0	1	1	0	1	0	0	1	0	0	0
ID1892	0	0	0	0	0	0	0	0	1	0	0	0
ID1893	1	1	1	1	1	1	1	1	1	1	0	1
ID1894	1	0	1	1	1	1	1	0	1	1	0	1
ID1895	1	0	1	1	1	1	1	0	1	1	0	1
ID1896	1	1	1	1	1	1	1	0	1	1	0	1
ID1897	0	1	0	1	1	1	1	0	1	1	0	0
ID1898	1	1	1	1	1	0	0	0	1	0	0	0
ID1899	0	0	1	0	0	0	1	0	0	0	0	0
ID1900	0	0	1	0	1	0	0	0	0	1	0	0
ID1901	0	0	1	1	1	1	0	0	1	0	0	0
ID1902	1	0	1	1	1	1	1	1	1	1	0	1
ID1903	0	0	1	1	1	1	0	0	1	1	0	0
ID1904	0	0	0	0	1	0	1	0	0	0	0	0
ID1905	0	0	1	1	0	0	1	0	0	1	0	0
ID1906	1	1	1	1	1	1	0	0	0	1	0	0
ID1907	1	1	1	1	1	1	1	1	1	1	0	0
ID1908	1	0	1	1	1	0	0	0	0	0	0	0
ID1909	1	0	0	0	1	0	0	0	0	0	0	0
ID1910	0	0	0	0	0	1	0	0	0	0	0	0
ID1911	0	0	1	1	1	1	0	0	1	1	0	0
ID1912	0	0	1	1	1	1	0	0	1	1	0	0
ID1913	1	1	1	1	1	1	0	0	1	1	0	0
ID1914	0	0	1	1	1	1	0	0	1	0	0	1
ID1915	0	0	1	1	1	0	1	0	0	0	0	0
ID1916	1	1	1	1	1	1	1	0	1	1	0	1
ID1917	0	0	1	1	1	1	0	0	0	0	0	0
ID1918	1	1	1	1	1	1	1	0	1	0	0	0
ID1919	1	0	1	1	1	1	1	0	1	1	0	1
ID1920	1	0	1	1	1	1	1	0	1	1	0	1
ID1921	0	0	1	0	1	0	0	0	0	0	0	0
ID1922	1	0	1	1	1	1	0	0	1	1	0	1
ID1923	1	0	1	1	1	0	0	0	0	0	0	0
ID1924	0	0	1	1	1	1	1	0	0	1	0	1
ID1925	1	0	1	1	1	1	1	0	1	1	1	1
ID1926	1	0	1	1	1	1	0	0	1	0	0	0
ID1927	0	0	0	1	1	0	0	0	0	1	0	0
ID1928	1	0	0	0	0	1	0	0	1	0	0	0
ID1929	0	0	0	1	1	1	1	0	1	0	0	0
ID1930	1	1	1	1	1	1	1	1	1	1	1	1
ID1931	1	1	1	1	1	1	1	1	1	1	0	1
ID1932	1	1	1	1	1	1	1	0	1	1	0	1
ID1933	1	0	1	1	1	1	1	0	1	1	1	1
ID1934	0	0	1	1	1	1	0	0	1	1	0	0
ID1935	0	0	0	1	1	0	1	0	1	0	0	0
ID1936	1	0	1	1	0	1	1	0	1	0	0	0
ID1937	0	1	1	1	1	1	1	0	0	1	0	1
ID1938	0	0	0	0	0	1	0	0	0	0	0	0
ID1939	1	0	1	1	1	1	1	1	1	1	0	1
ID1940	1	0	1	1	1	0	1	0	1	0	0	1
ID1941	0	0	1	1	1	1	0	0	1	1	0	1
ID1942	1	0	1	1	1	1	0	1	1	0	0	1
ID1943	0	0	1	0	0	0	1	0	0	1	0	1
ID1944	1	0	1	1	1	1	1	0	1	1	0	1
ID1945	0	0	1	0	1	0	0	0	0	0	0	0
ID1946	1	0	1	1	1	1	0	1	1	1	0	1
ID1947	0	0	1	1	1	1	0	1	0	1	0	1
ID1948	1	0	1	1	1	0	0	0	0	0	0	0
ID1949	1	0	1	1	1	1	1	0	1	0	0	1
ID1950	1	1	0	1	1	1	0	0	1	1	0	1
ID1951	0	0	1	1	1	1	0	0	1	0	0	1
ID1952	1	0	1	1	1	0	0	0	1	1	0	1
ID1953	1	1	1	1	1	1	0	0	1	1	0	0
ID1954	0	0	1	1	1	0	0	0	1	1	0	0
ID1955	0	0	1	1	1	1	0	0	1	1	0	1
ID1956	1	0	1	1	1	1	0	0	0	0	0	0
ID1957	1	0	1	1	1	1	1	0	1	1	0	1
ID1958	0	0	1	1	1	0	1	0	1	1	0	1
ID1959	0	0	1	1	1	1	1	0	1	1	0	0
ID1960	0	0	1	1	1	1	1	0	1	0	0	0
ID1961	0	0	1	1	1	1	1	0	1	1	0	1
ID1962	0	0	0	1	0	0	0	0	1	1	0	1
ID1963	1	0	1	1	1	1	1	1	1	1	0	1
ID1964	1	0	1	1	1	1	0	0	1	0	0	0
ID1965	0	0	1	1	1	0	0	0	1	1	0	0
ID1966	1	1	1	1	1	1	1	1	1	1	0	0
ID1967	0	1	0	1	1	1	1	0	1	1	0	1
ID1968	0	1	0	0	1	1	1	0	0	0	0	0
ID1969	0	0	1	1	1	1	0	0	1	0	0	0
ID1970	0	0	1	1	1	0	0	0	1	1	0	1
ID1971	1	0	0	1	1	1	0	0	0	0	0	0
ID1972	1	0	1	1	1	1	1	0	0	0	0	1
ID1973	1	1	0	1	1	1	1	0	1	1	0	1
ID1974	1	1	1	1	1	0	0	0	1	1	0	1
ID1975	0	0	1	0	0	0	0	0	0	0	0	0
ID1976	1	1	1	1	1	1	1	1	1	1	1	1
ID1977	1	0	1	0	1	1	1	0	1	1	0	0
ID1978	1	0	0	1	1	1	0	0	0	1	0	0
ID1979	0	0	1	1	1	1	0	0	1	0	0	0
ID1980	1	0	1	1	1	1	1	0	1	1	0	1
ID1981	0	0	1	1	1	1	1	0	1	1	0	0
ID1982	0	0	1	1	1	1	1	0	1	1	0	0
ID1983	1	1	1	1	0	1	0	0	0	1	0	1
ID1984	0	0	1	1	1	1	1	0	0	0	0	0
ID1985	1	0	1	1	1	0	0	0	1	1	0	1
ID1986	1	1	1	1	1	1	1	0	1	1	0	1
ID1987	0	1	1	1	1	1	1	1	1	1	0	0
ID1988	0	0	1	1	0	1	0	0	1	0	0	1
ID1989	1	0	1	1	1	1	1	0	1	1	0	0
ID1990	1	1	1	1	1	1	1	0	0	1	0	1
ID1991	0	0	1	1	0	0	0	0	1	0	0	1
ID1992	1	0	1	1	1	1	1	0	0	1	0	1
ID1993	0	0	1	1	1	0	0	0	0	1	0	0
ID1994	0	0	0	1	1	1	1	0	0	0	0	0
ID1995	1	0	1	0	1	0	0	0	1	1	0	1
ID1996	0	0	0	0	0	0	0	0	1	0	0	0
ID1997	0	0	0	0	0	0	0	0	0	0	0	0
ID1998	1	1	1	1	1	1	1	1	1	1	0	0
ID1999	1	0	1	1	1	0	0	0	1	1	0	1
[truncated: 662 more rows]
