# Supplementary material for: International Comparative Study on PISA Mathematics Achievement Test Based on Cognitive Diagnostic Models
Source: Front Psychol. 2020 Sep 9;11:2230. doi: 10.3389/fpsyg.2020.02230 (PMC7509072; doi:10.3389/fpsyg.2020.02230)
Supplement: Supplementary file 6 [file Data_Sheet_6.CSV]

	Item1	Item2	Item3	Item4	Item5	Item6	Item7	Item8	Item9	Item10	Item11	Item12
ID1	0	1	1	0	1	1	0	0	1	1	0	1
ID2	0	0	1	1	1	1	0	0	1	1	0	0
ID3	1	0	1	1	1	0	1	0	1	0	0	0
ID4	1	0	1	1	1	1	0	0	1	1	0	1
ID5	1	0	0	1	1	1	1	0	1	1	0	0
ID6	0	0	1	1	1	1	0	0	0	0	0	1
ID7	0	0	0	0	0	1	0	0	1	1	0	1
ID8	0	0	1	1	0	0	0	0	0	1	0	0
ID9	0	0	1	1	1	1	0	0	0	0	0	0
ID10	1	0	1	0	1	1	1	0	1	1	0	1
ID11	0	0	0	1	1	0	0	0	0	0	0	0
ID12	0	0	0	0	1	0	0	0	0	0	0	0
ID13	1	0	1	1	1	0	0	0	1	0	0	1
ID14	0	0	1	1	0	0	0	0	1	0	0	1
ID15	0	0	1	0	0	0	0	0	0	0	0	0
ID16	0	0	1	0	1	0	0	0	1	1	0	0
ID17	0	0	1	0	1	0	0	0	1	0	0	0
ID18	0	0	1	1	1	1	0	0	1	1	0	0
ID19	0	0	1	0	1	0	0	0	1	1	0	0
ID20	1	0	1	1	1	1	1	1	1	1	0	1
ID21	1	0	1	1	1	1	1	1	1	1	0	1
ID22	1	0	1	1	1	0	0	1	1	1	0	1
ID23	0	0	1	0	1	1	0	0	1	1	0	0
ID24	1	1	1	1	0	1	1	1	1	1	1	1
ID25	0	0	1	1	1	1	0	0	1	0	0	0
ID26	1	1	1	1	1	1	1	0	1	1	0	0
ID27	0	0	1	1	1	0	0	0	0	0	0	1
ID28	0	0	1	1	1	1	0	1	1	0	0	1
ID29	0	0	1	1	1	1	0	0	1	1	0	0
ID30	0	0	1	1	1	1	1	0	1	0	0	0
ID31	0	0	0	1	1	1	0	0	0	0	0	0
ID32	0	0	0	1	0	0	0	0	0	1	0	0
ID33	0	0	1	1	1	0	1	0	0	1	0	1
ID34	0	0	1	1	1	0	0	0	1	0	0	0
ID35	0	0	1	0	1	0	0	0	1	0	0	0
ID36	0	0	1	0	1	1	1	0	0	1	0	0
ID37	1	0	1	1	1	1	0	0	0	0	0	0
ID38	0	0	1	1	0	1	0	0	0	0	0	0
ID39	1	1	0	1	1	1	1	1	1	1	0	0
ID40	1	1	1	1	1	0	1	0	0	0	0	0
ID41	0	0	1	1	1	1	0	0	0	1	0	1
ID42	1	0	1	1	0	1	0	0	0	0	0	0
ID43	0	0	1	1	1	1	1	0	1	1	0	0
ID44	0	0	1	0	1	1	1	0	0	0	0	0
ID45	0	1	1	1	1	1	1	0	1	1	0	0
ID46	0	0	1	1	1	1	0	0	1	1	0	1
ID47	1	1	1	1	1	1	1	1	1	1	0	1
ID48	1	0	1	1	1	0	0	0	1	1	0	1
ID49	1	1	1	1	1	1	1	0	1	1	0	1
ID50	0	0	1	0	0	0	0	0	0	0	0	0
ID51	0	0	1	0	1	0	1	0	1	0	0	0
ID52	0	1	1	1	1	0	0	0	1	0	0	0
ID53	0	0	1	1	1	0	1	0	0	0	0	0
ID54	1	0	1	1	0	0	0	0	0	1	0	1
ID55	0	0	1	1	1	1	0	0	0	1	0	0
ID56	0	0	1	1	1	1	1	0	1	1	0	1
ID57	0	0	1	1	1	0	0	0	0	0	0	1
ID58	1	0	1	1	1	1	1	0	1	1	0	0
ID59	1	0	1	1	1	1	1	0	1	1	0	0
ID60	0	0	1	1	0	1	1	0	1	0	0	0
ID61	0	0	0	1	1	0	0	1	0	0	0	1
ID62	1	0	1	1	1	0	0	0	1	1	0	0
ID63	0	0	1	1	1	0	0	0	0	0	0	0
ID64	0	0	1	0	0	0	0	0	0	0	0	0
ID65	1	0	0	1	1	1	1	1	1	1	0	1
ID66	0	0	0	0	0	0	0	0	1	0	0	1
ID67	0	0	1	1	1	0	0	0	1	1	0	0
ID68	0	1	1	1	0	0	0	0	1	1	0	1
ID69	1	0	1	0	0	1	1	1	1	1	0	1
ID70	0	0	0	0	0	0	1	0	0	0	0	0
ID71	1	0	1	1	1	1	1	1	1	1	0	1
ID72	1	1	1	1	1	1	1	1	1	1	0	1
ID73	1	1	1	1	1	1	1	1	1	1	0	1
ID74	1	0	1	1	1	0	0	0	0	1	0	1
ID75	1	0	1	1	1	1	0	0	1	1	0	1
ID76	1	1	1	1	1	1	1	1	1	1	0	1
ID77	1	0	1	1	0	0	0	0	1	1	0	1
ID78	1	1	1	1	1	1	1	1	1	1	0	1
ID79	1	0	1	1	1	0	1	0	0	0	0	0
ID80	1	1	1	1	1	1	0	0	1	1	0	1
ID81	0	0	1	1	0	0	0	0	1	0	0	0
ID82	1	0	1	1	1	0	0	0	1	1	0	0
ID83	0	0	0	0	1	0	0	0	0	0	0	0
ID84	1	0	1	1	1	1	0	0	1	1	0	1
ID85	1	0	1	1	1	1	0	1	1	1	0	1
ID86	1	0	1	1	1	1	1	1	1	1	0	1
ID87	1	1	1	1	1	1	0	1	1	1	0	1
ID88	1	1	1	1	1	1	1	1	1	1	0	1
ID89	1	0	1	1	1	1	1	0	1	1	0	1
ID90	0	1	1	1	1	1	1	0	1	0	0	0
ID91	1	1	1	1	1	1	1	0	1	1	0	1
ID92	0	0	1	1	1	1	1	0	1	1	0	1
ID93	0	0	1	1	1	1	0	0	1	1	0	0
ID94	0	0	1	1	1	1	0	0	1	0	0	0
ID95	0	0	1	0	1	0	1	0	1	1	0	1
ID96	0	0	0	1	1	0	1	0	1	0	0	0
ID97	0	0	1	1	1	0	0	0	1	1	0	0
ID98	0	0	1	1	1	0	1	0	1	1	0	1
ID99	0	0	1	1	0	0	1	0	1	0	0	0
ID100	0	1	0	0	0	1	0	0	1	1	0	0
ID101	0	0	1	0	0	0	0	0	0	0	0	1
ID102	0	0	1	1	1	1	0	0	1	0	0	0
ID103	0	0	0	1	0	1	1	0	1	0	0	0
ID104	0	0	1	0	1	0	0	0	1	0	0	0
ID105	0	0	1	1	1	1	0	1	1	1	0	1
ID106	0	0	1	1	1	1	0	0	1	1	0	1
ID107	0	0	1	0	0	0	0	0	0	0	0	0
ID108	0	1	1	0	1	1	1	0	0	1	0	1
ID109	0	0	1	1	1	1	0	0	1	1	0	1
ID110	1	0	1	1	1	1	0	0	1	1	0	0
ID111	0	0	1	1	1	0	0	0	0	1	0	1
ID112	1	0	1	1	1	1	1	0	1	1	0	1
ID113	0	0	1	1	1	0	0	0	0	0	0	0
ID114	0	0	1	0	0	1	0	0	0	0	0	1
ID115	1	1	1	1	1	1	1	1	1	1	0	1
ID116	1	0	1	1	1	1	0	0	1	1	0	1
ID117	1	1	1	1	1	1	1	1	1	1	0	1
ID118	0	0	0	0	1	0	1	0	0	0	0	1
ID119	0	0	1	1	1	1	0	0	0	1	0	1
ID120	0	0	1	1	0	1	0	0	0	1	0	0
ID121	1	1	1	1	1	1	0	0	1	1	0	1
ID122	1	0	1	1	0	1	1	0	1	1	0	1
ID123	0	0	1	0	0	0	0	0	0	0	0	1
ID124	1	0	1	0	1	0	1	0	1	1	0	0
ID125	1	0	1	1	1	1	1	0	0	1	0	0
ID126	1	1	1	1	1	1	0	0	1	1	0	1
ID127	0	0	1	1	1	0	1	0	0	0	0	0
ID128	0	0	0	1	0	0	1	0	0	0	0	0
ID129	0	0	1	1	1	1	1	0	1	0	0	1
ID130	1	0	1	1	0	0	0	0	1	1	0	1
ID131	0	0	0	0	1	1	1	0	0	0	0	1
ID132	1	0	1	1	1	1	1	0	1	1	0	1
ID133	0	0	1	1	1	1	0	0	1	1	0	1
ID134	0	0	1	1	0	0	0	0	0	0	0	0
ID135	0	0	1	0	0	0	0	0	0	0	0	0
ID136	0	0	0	1	1	0	0	0	0	0	0	0
ID137	1	1	1	1	1	1	0	0	1	1	0	0
ID138	1	0	1	1	1	0	0	0	0	0	0	0
ID139	0	0	1	1	0	0	0	0	1	0	0	0
ID140	1	1	0	1	0	0	0	0	0	0	0	0
ID141	0	0	1	1	1	1	0	0	1	1	0	0
ID142	1	0	1	1	1	0	1	0	0	1	0	1
ID143	1	1	1	1	1	0	0	0	1	0	0	0
ID144	1	1	1	1	1	1	0	0	0	1	0	1
ID145	1	1	1	0	1	1	1	1	1	1	0	1
ID146	0	1	1	1	1	1	1	1	1	1	0	1
ID147	0	0	1	1	1	0	0	0	0	0	0	0
ID148	0	0	1	1	0	0	0	0	0	0	0	0
ID149	0	0	1	1	0	0	0	0	1	0	0	1
ID150	1	0	1	0	0	1	0	0	0	0	0	0
ID151	1	0	1	1	1	0	0	1	1	0	0	0
ID152	0	0	1	1	1	0	0	0	1	0	0	1
ID153	0	0	1	0	1	0	0	0	1	1	0	0
ID154	0	0	1	1	1	0	0	0	1	0	0	0
ID155	0	0	1	1	0	0	0	0	0	0	0	0
ID156	0	0	1	1	1	0	0	0	0	1	0	1
ID157	0	0	1	1	1	0	1	0	0	0	0	0
ID158	0	0	1	0	1	1	1	0	1	0	0	1
ID159	1	0	0	1	0	0	0	0	1	0	0	0
ID160	0	0	0	1	1	1	0	0	1	0	0	0
ID161	0	0	1	1	0	1	0	0	0	1	0	0
ID162	0	0	1	1	1	0	0	0	0	0	0	0
ID163	1	0	1	0	1	1	0	0	0	1	0	0
ID164	0	1	1	1	0	1	1	0	1	1	0	0
ID165	0	1	1	1	1	1	1	1	1	1	0	0
ID166	1	0	1	0	0	0	0	0	0	0	0	0
ID167	1	0	1	0	1	1	0	0	1	0	0	1
ID168	0	0	1	1	1	0	1	0	0	0	0	0
ID169	0	0	1	1	1	0	0	0	1	1	0	0
ID170	0	0	1	0	0	0	1	0	0	0	0	0
ID171	0	0	1	1	1	1	0	0	1	0	0	1
ID172	0	0	1	1	1	0	0	0	1	0	0	0
ID173	0	0	1	0	0	0	1	0	1	0	0	0
ID174	0	0	1	1	1	1	1	0	1	1	0	1
ID175	0	0	1	1	1	0	0	0	1	1	0	0
ID176	0	0	0	0	0	0	0	0	0	0	0	0
ID177	0	0	0	1	1	1	0	0	0	0	0	0
ID178	0	0	1	0	1	1	0	0	1	1	0	1
ID179	0	0	1	1	0	0	1	0	0	0	0	0
ID180	1	0	1	1	1	1	0	0	0	0	0	0
ID181	0	0	1	1	0	0	0	0	1	1	0	0
ID182	0	0	1	1	1	0	0	0	1	1	0	1
ID183	0	0	1	1	0	1	0	0	1	1	0	0
ID184	1	0	1	1	1	1	1	0	1	1	0	1
ID185	0	0	1	0	0	0	1	0	0	0	0	0
ID186	0	0	1	1	1	1	0	0	1	1	0	0
ID187	0	0	1	1	1	0	1	0	0	0	0	0
ID188	1	1	1	1	1	1	1	1	1	1	0	1
ID189	1	0	1	1	0	0	0	0	0	1	0	1
ID190	0	0	1	0	0	0	0	0	0	0	0	0
ID191	1	0	1	1	1	0	1	0	1	0	0	1
ID192	0	0	1	1	0	1	0	0	1	1	0	0
ID193	0	0	1	0	1	0	0	0	0	0	0	0
ID194	0	0	1	0	1	0	1	0	1	0	0	0
ID195	1	0	1	1	0	1	0	0	1	1	0	1
ID196	0	0	0	1	1	0	1	0	0	1	0	0
ID197	0	0	1	1	1	1	0	0	0	1	0	1
ID198	0	1	0	0	1	0	0	0	0	0	0	0
ID199	1	1	1	1	1	1	0	1	1	1	0	1
ID200	0	0	0	0	0	0	0	0	0	0	0	0
ID201	1	1	1	1	1	1	1	0	1	1	0	1
ID202	1	1	1	1	1	1	1	0	1	1	0	1
ID203	0	0	1	1	1	1	0	0	1	0	0	0
ID204	1	0	1	1	1	1	1	1	1	1	0	1
ID205	1	0	1	1	1	1	1	0	0	1	0	1
ID206	0	0	1	1	1	0	0	0	0	0	0	0
ID207	0	0	1	0	1	0	0	0	1	0	0	0
ID208	1	1	1	1	1	1	0	0	0	1	0	0
ID209	0	1	1	0	1	1	1	0	1	1	0	1
ID210	1	0	1	1	0	0	0	0	0	0	0	0
ID211	1	0	1	1	0	0	0	0	1	0	0	0
ID212	0	0	1	1	0	1	0	0	1	0	0	0
ID213	0	0	1	1	1	1	0	0	1	0	0	0
ID214	0	0	1	1	1	0	1	0	1	0	0	1
ID215	0	0	1	1	1	0	1	0	1	0	0	1
ID216	0	0	1	1	1	0	0	0	0	0	0	0
ID217	0	0	1	1	1	0	0	0	1	1	0	0
ID218	0	0	1	1	1	0	0	0	0	0	0	0
ID219	1	0	1	1	0	1	1	0	1	1	0	0
ID220	1	0	1	1	1	0	0	0	1	0	0	0
ID221	0	0	0	0	0	0	0	0	0	0	0	0
ID222	0	0	1	1	1	0	1	0	1	0	0	0
ID223	0	0	1	0	0	0	0	0	1	0	0	0
ID224	0	0	1	1	1	0	1	0	0	0	0	0
ID225	0	0	1	1	1	0	1	0	1	1	0	1
ID226	0	0	0	1	1	1	0	0	0	0	0	0
ID227	0	0	1	1	1	1	0	0	0	0	0	0
ID228	1	1	1	1	1	1	1	1	1	1	0	1
ID229	1	0	1	1	1	0	1	0	0	1	0	1
ID230	1	1	1	1	1	1	0	0	1	1	0	0
ID231	0	0	0	1	1	0	0	0	0	0	0	0
ID232	1	0	1	1	1	1	0	0	0	0	0	0
ID233	1	1	1	1	1	1	0	0	1	1	0	1
ID234	0	1	1	1	1	1	0	0	1	0	0	1
ID235	0	0	0	0	0	0	0	0	1	0	0	1
ID236	1	1	1	0	1	1	1	0	1	1	0	1
ID237	0	0	1	1	1	0	0	0	1	1	0	0
ID238	1	0	1	0	1	1	0	0	0	1	0	1
ID239	0	0	0	1	1	0	0	0	1	1	0	0
ID240	0	0	1	0	1	0	0	0	0	1	0	0
ID241	0	0	1	0	0	0	1	0	0	0	0	0
ID242	0	0	1	1	1	1	0	0	0	0	0	0
ID243	0	0	1	1	1	0	0	0	0	0	0	0
ID244	1	1	1	1	1	1	1	0	1	1	1	1
ID245	0	0	1	0	1	0	0	0	1	0	0	1
ID246	1	1	1	0	1	1	1	0	1	1	0	1
ID247	0	0	1	0	1	1	0	0	0	0	0	0
ID248	0	0	1	1	0	0	0	0	1	0	0	1
ID249	0	0	1	1	1	0	0	0	0	0	0	0
ID250	0	0	1	1	1	0	1	0	0	1	0	0
ID251	1	0	1	1	0	1	0	0	0	0	0	0
ID252	0	0	1	1	1	1	0	0	1	0	0	1
ID253	1	0	1	1	0	0	1	0	1	1	0	1
ID254	1	1	1	1	1	1	0	1	1	1	1	0
ID255	1	1	1	1	1	1	1	0	1	1	0	1
ID256	0	0	0	0	1	0	1	0	0	0	0	0
ID257	1	0	1	1	1	1	1	0	1	1	0	1
ID258	0	0	1	1	1	1	0	0	1	1	0	0
ID259	0	0	1	0	1	0	0	0	1	0	0	0
ID260	0	0	1	1	1	0	0	0	0	0	0	0
ID261	0	0	1	1	1	0	1	0	0	0	0	1
ID262	0	0	1	1	1	1	0	0	0	1	0	0
ID263	0	0	0	0	0	1	0	0	1	0	0	0
ID264	1	0	1	1	1	0	0	0	1	0	0	1
ID265	1	0	1	1	1	0	0	0	1	1	0	1
ID266	0	1	1	1	1	1	0	0	1	0	0	1
ID267	1	1	1	1	1	1	1	1	1	1	0	1
ID268	1	0	1	1	1	1	0	0	1	1	0	0
ID269	0	0	1	1	0	0	0	0	1	1	0	0
ID270	1	1	1	1	1	0	1	0	1	0	0	1
ID271	0	0	1	1	1	1	0	0	0	1	0	1
ID272	0	0	1	1	1	1	0	0	1	1	0	1
ID273	1	1	1	1	1	1	1	0	1	1	0	0
ID274	0	0	1	0	1	0	1	0	0	0	0	0
ID275	0	0	1	0	1	0	0	0	1	1	0	0
ID276	1	0	1	1	0	0	0	0	1	0	0	0
ID277	1	0	1	1	1	1	0	0	1	0	0	0
ID278	0	0	1	1	1	1	0	0	0	1	0	1
ID279	1	0	0	1	0	1	0	0	1	0	0	0
ID280	0	0	1	1	1	1	0	0	0	0	0	1
ID281	1	0	1	1	1	0	0	0	1	1	0	0
ID282	1	0	1	1	0	1	1	0	1	1	0	0
ID283	0	0	1	1	1	1	1	0	1	1	0	1
ID284	0	0	1	1	1	1	0	0	1	1	0	1
ID285	0	0	1	1	1	1	0	0	0	0	0	0
ID286	1	0	0	1	0	0	1	0	1	1	0	1
ID287	0	0	1	1	1	0	0	0	1	0	0	1
ID288	1	0	1	1	1	0	0	0	1	0	0	0
ID289	1	0	1	1	1	1	1	0	1	1	0	1
ID290	0	0	1	1	1	0	0	0	1	0	0	0
ID291	0	0	1	1	1	1	0	0	1	1	0	1
ID292	1	0	1	1	1	1	0	0	1	1	0	1
ID293	0	0	0	1	1	0	1	0	1	0	0	0
ID294	0	0	1	1	0	1	0	0	1	0	0	0
ID295	1	0	0	0	0	1	0	0	1	0	0	1
ID296	0	0	1	1	0	0	1	0	0	0	0	0
ID297	0	0	0	1	1	0	1	0	0	1	0	0
ID298	1	0	1	0	1	1	0	0	1	1	0	0
ID299	0	0	1	1	1	1	0	0	0	1	0	0
ID300	1	0	1	1	1	1	1	0	0	0	0	1
ID301	1	0	1	1	0	0	1	0	0	0	0	1
ID302	1	0	1	1	1	0	1	0	1	0	0	0
ID303	1	0	1	1	1	1	0	0	0	1	0	0
ID304	1	0	1	1	1	0	0	0	0	0	0	0
ID305	0	0	1	0	1	1	0	0	0	1	0	0
ID306	0	0	0	1	1	0	0	0	0	0	0	0
ID307	0	0	1	1	1	0	0	0	0	0	0	0
ID308	0	0	1	1	1	0	0	0	1	0	0	1
ID309	0	0	1	1	1	0	0	0	0	0	0	0
ID310	1	0	1	1	0	0	0	0	1	1	0	0
ID311	0	0	1	1	0	0	0	0	1	0	0	0
ID312	0	1	0	1	1	0	0	0	1	1	0	0
ID313	0	0	1	0	0	0	0	0	1	0	0	0
ID314	0	0	1	1	0	0	0	0	0	1	0	0
ID315	1	0	1	1	1	0	0	0	1	1	0	0
ID316	1	0	1	1	1	1	0	0	1	1	0	0
ID317	1	0	1	1	1	0	0	0	1	1	0	0
ID318	0	1	0	1	0	0	1	0	0	0	0	0
ID319	1	0	1	0	1	1	0	0	1	1	0	0
ID320	1	1	0	1	1	1	1	1	1	1	0	1
ID321	0	0	1	1	0	0	0	0	1	0	0	0
ID322	0	0	1	1	1	1	1	0	0	1	0	0
ID323	0	0	1	1	1	1	0	0	1	1	0	1
ID324	0	0	1	1	0	1	0	0	1	1	0	1
ID325	0	0	1	1	1	0	0	1	1	0	0	1
ID326	1	0	1	1	1	1	0	0	1	1	0	1
ID327	0	0	1	1	1	1	0	0	1	1	0	1
ID328	0	0	1	1	1	0	0	0	0	1	0	0
ID329	0	0	1	0	1	0	1	0	0	0	0	0
ID330	0	0	1	1	0	0	1	0	0	1	0	0
ID331	1	0	1	1	1	1	1	0	1	0	0	0
ID332	1	0	1	1	1	1	1	0	1	0	0	0
ID333	0	0	1	0	0	0	1	0	0	0	0	0
ID334	0	1	1	1	1	1	0	0	1	1	0	1
ID335	0	0	0	1	1	1	1	0	0	0	0	1
ID336	1	0	1	1	1	1	0	0	1	1	0	1
ID337	0	0	1	1	1	0	1	0	1	0	0	0
ID338	0	0	0	1	0	1	0	0	0	0	0	0
ID339	0	0	1	0	1	0	0	0	0	1	0	0
ID340	0	0	1	0	1	0	0	0	0	0	0	0
ID341	1	0	1	1	1	1	1	0	1	1	0	1
ID342	0	1	1	1	1	1	1	0	1	1	0	1
ID343	0	1	1	1	1	1	0	0	1	1	0	1
ID344	0	0	1	1	1	0	0	0	0	0	0	0
ID345	0	0	1	0	0	0	0	0	0	0	0	0
ID346	1	0	1	1	1	1	0	0	1	1	0	1
ID347	0	1	1	1	1	1	1	0	1	1	0	1
ID348	1	0	1	1	0	1	1	1	1	0	0	1
ID349	0	0	1	1	0	0	1	0	1	1	0	0
ID350	1	1	1	1	1	1	1	0	1	1	0	1
ID351	1	1	1	1	1	1	1	1	1	1	1	1
ID352	1	1	1	1	1	1	1	0	1	1	1	1
ID353	1	1	1	1	1	1	1	1	1	1	1	1
ID354	0	1	1	1	1	1	1	0	1	1	0	1
ID355	1	1	1	1	1	1	1	1	1	1	0	0
ID356	0	0	1	0	1	0	0	0	0	0	0	0
ID357	0	0	1	0	1	0	0	0	0	0	0	0
ID358	1	0	1	1	1	0	0	0	1	1	0	0
ID359	1	0	1	1	1	0	0	0	1	0	0	0
ID360	0	0	1	0	0	0	0	0	0	1	0	0
ID361	0	0	1	1	0	0	0	0	0	0	0	0
ID362	0	0	1	1	0	0	0	0	1	0	0	1
ID363	0	0	0	0	1	1	1	0	1	1	0	0
ID364	0	0	1	1	1	1	1	0	1	1	0	1
ID365	0	0	0	1	1	0	1	0	0	0	0	1
ID366	1	0	1	1	1	0	1	0	0	1	0	0
ID367	0	0	1	1	1	1	1	0	1	1	0	1
ID368	0	0	0	1	1	1	0	0	0	0	0	0
ID369	1	0	0	1	0	1	0	0	1	1	0	1
ID370	1	0	1	1	1	0	0	0	1	1	0	0
ID371	0	0	1	1	0	1	0	0	0	0	0	0
ID372	1	0	0	0	1	1	0	0	0	1	0	1
ID373	1	1	1	1	1	1	1	0	1	1	0	1
ID374	1	0	1	1	1	1	0	1	1	1	0	1
ID375	1	0	1	1	1	1	1	0	1	1	0	1
ID376	0	0	1	0	1	1	0	0	1	1	0	0
ID377	0	1	1	1	1	1	1	0	0	1	0	1
ID378	1	0	1	1	1	1	0	0	1	1	0	0
ID379	1	0	1	1	1	0	0	0	0	0	0	0
ID380	0	0	1	0	1	0	0	0	1	0	0	0
ID381	0	0	1	0	1	1	0	0	0	1	0	0
ID382	0	0	1	1	1	1	0	0	0	0	0	0
ID383	0	0	1	1	1	1	0	0	0	0	0	0
ID384	0	0	1	1	1	1	0	0	1	0	0	0
ID385	0	1	1	1	1	1	1	0	1	1	0	1
ID386	1	1	1	1	1	1	0	0	1	1	0	1
ID387	1	0	1	1	1	1	1	0	1	1	0	1
ID388	1	0	1	1	1	1	0	0	1	1	0	1
ID389	0	0	1	1	1	0	0	0	0	1	0	0
ID390	1	1	0	1	1	1	1	0	1	1	1	1
ID391	0	0	1	1	1	0	1	0	1	1	0	0
ID392	0	0	1	1	1	0	0	0	1	1	0	0
ID393	0	0	1	1	0	0	0	0	1	0	0	0
ID394	0	0	1	0	0	0	1	0	1	0	0	0
ID395	0	0	0	1	1	1	0	0	1	1	0	0
ID396	1	0	0	1	0	0	0	0	1	1	0	0
ID397	0	0	0	1	1	0	1	0	0	1	0	0
ID398	1	1	1	1	1	1	1	1	1	1	0	0
ID399	0	0	1	0	0	0	1	0	1	1	0	0
ID400	1	0	0	1	1	0	1	0	0	1	0	0
ID401	1	0	1	1	1	0	1	0	1	0	0	0
ID402	0	0	1	1	1	0	0	0	0	1	0	0
ID403	1	0	0	1	1	1	0	0	1	1	0	1
ID404	0	0	1	1	1	0	1	0	1	0	0	0
ID405	0	0	1	1	1	1	1	0	1	1	0	1
ID406	0	0	1	1	0	0	1	0	1	1	0	0
ID407	0	0	1	0	1	1	1	0	0	0	0	0
ID408	0	0	1	1	1	1	1	0	1	1	0	0
ID409	1	0	1	1	1	0	1	0	1	0	0	0
ID410	1	1	1	1	1	1	1	1	1	1	0	1
ID411	0	0	1	1	1	1	1	0	1	1	0	1
ID412	1	0	1	1	1	0	1	0	1	1	0	0
ID413	0	0	1	0	1	1	1	0	0	1	0	0
ID414	1	0	1	1	1	1	0	0	1	0	0	1
ID415	1	0	1	1	1	1	0	0	1	1	0	1
ID416	0	0	1	1	1	1	1	0	1	0	0	0
ID417	0	0	1	1	1	0	0	0	1	1	0	0
ID418	1	1	1	1	1	1	0	1	1	1	0	1
ID419	0	0	1	1	0	0	0	0	0	0	0	0
ID420	0	0	1	0	1	1	0	1	1	1	0	1
ID421	1	1	1	1	1	1	1	0	1	1	0	1
ID422	0	0	1	1	1	1	0	0	1	0	0	0
ID423	1	1	1	1	1	1	1	1	1	1	1	1
ID424	1	1	1	1	1	1	1	0	1	1	1	1
ID425	1	1	1	1	1	1	1	1	1	1	0	1
ID426	1	1	1	0	1	1	1	0	1	1	0	1
ID427	0	1	1	1	1	0	0	0	1	1	0	1
ID428	1	0	1	1	1	1	0	0	0	1	0	0
ID429	0	0	1	0	1	0	1	0	1	0	0	1
ID430	0	0	1	1	1	0	0	0	1	0	0	0
ID431	0	0	0	1	0	0	0	0	1	1	0	0
ID432	0	0	1	0	1	0	0	0	0	0	0	0
ID433	0	0	1	0	0	1	0	0	1	1	0	1
ID434	0	0	1	0	0	0	1	0	1	0	0	0
ID435	0	0	1	1	1	1	0	0	1	0	0	0
ID436	0	0	1	0	0	1	0	0	1	0	0	0
ID437	1	0	1	1	1	0	1	0	1	1	0	0
ID438	0	0	1	1	1	0	0	0	1	0	0	1
ID439	1	1	1	1	1	0	1	0	0	1	0	0
ID440	0	0	1	1	1	1	0	0	1	1	0	1
ID441	0	0	0	0	0	0	0	0	0	0	0	0
ID442	1	0	1	0	1	1	0	1	1	1	0	0
ID443	0	0	1	0	1	0	0	0	1	1	0	1
ID444	1	0	1	1	1	0	1	0	1	0	0	1
ID445	0	0	0	0	0	0	1	0	1	1	0	0
ID446	1	0	1	1	1	1	0	0	0	1	0	1
ID447	1	1	1	1	1	0	1	0	1	1	0	1
ID448	1	0	1	1	0	0	1	0	1	1	0	0
ID449	0	1	1	1	1	1	1	1	1	1	0	1
ID450	0	0	1	0	0	0	0	0	1	0	0	0
ID451	0	0	1	1	1	1	0	0	1	1	0	0
ID452	1	0	1	1	0	0	1	0	0	0	0	0
ID453	0	0	1	1	1	1	0	0	1	1	0	1
ID454	0	0	1	1	1	1	0	0	1	0	0	0
ID455	0	0	1	1	0	0	0	0	1	0	0	0
ID456	0	0	0	0	0	0	0	0	0	0	0	0
ID457	0	0	0	1	1	0	0	0	1	0	0	0
ID458	1	0	1	1	1	1	1	0	1	1	0	1
ID459	0	0	1	0	0	0	0	0	1	0	0	0
ID460	0	0	0	0	0	0	0	0	0	0	0	0
ID461	1	0	1	1	1	1	0	0	0	1	0	0
ID462	0	0	0	1	1	1	1	0	0	0	0	0
ID463	0	0	1	1	0	0	0	0	0	0	0	0
ID464	1	0	1	1	1	0	0	0	1	1	0	0
ID465	0	1	0	0	0	1	1	0	1	1	0	1
ID466	1	0	1	1	0	1	0	0	1	1	0	0
ID467	0	0	1	1	0	1	0	0	0	0	0	0
ID468	1	0	1	1	1	1	1	0	1	1	0	0
ID469	0	0	1	1	1	0	1	0	0	0	0	0
ID470	0	1	1	1	1	0	1	0	1	0	0	0
ID471	1	1	1	1	1	1	1	1	1	1	0	1
ID472	1	1	1	1	0	0	1	0	1	1	0	1
ID473	1	0	1	1	1	1	0	0	1	1	0	1
ID474	0	0	0	1	1	1	0	0	1	1	0	0
ID475	1	1	1	1	1	1	1	1	0	1	0	1
ID476	1	0	1	1	0	0	1	1	1	1	0	1
ID477	1	1	1	1	1	1	1	0	1	1	0	0
ID478	1	1	1	1	1	1	1	1	1	1	0	0
ID479	0	0	1	1	1	1	0	0	1	1	0	1
ID480	1	1	1	1	1	1	1	1	1	1	0	1
ID481	1	0	1	1	1	0	0	0	0	0	0	0
ID482	0	0	1	1	1	1	0	0	1	1	0	0
ID483	0	0	0	0	0	0	0	0	0	0	0	0
ID484	0	1	1	1	0	1	0	0	0	0	0	0
ID485	0	0	1	1	1	0	1	0	0	1	0	0
ID486	0	0	1	1	0	0	0	0	0	0	0	0
ID487	0	0	1	1	0	0	1	0	0	0	0	0
ID488	0	0	1	1	1	0	0	0	0	0	0	1
ID489	0	0	1	0	1	0	0	0	0	1	0	0
ID490	0	0	1	0	1	0	1	0	0	0	0	0
ID491	1	0	1	1	0	1	1	0	0	1	0	0
ID492	0	0	1	1	0	1	1	0	1	0	0	0
ID493	0	0	1	1	1	0	1	0	1	0	0	0
ID494	1	0	1	1	0	0	1	0	0	0	0	0
ID495	1	1	1	1	1	1	0	1	1	1	0	0
ID496	1	0	1	1	1	1	0	0	1	1	0	0
ID497	1	1	1	1	1	1	1	0	0	1	0	1
ID498	0	0	1	1	0	0	0	0	0	0	0	0
ID499	1	0	1	1	1	1	1	0	1	0	0	1
ID500	0	0	1	0	0	1	0	0	0	0	0	1
ID501	0	0	1	1	1	0	0	0	1	1	0	1
ID502	0	0	1	1	1	1	0	0	1	1	0	0
ID503	0	0	1	0	1	1	0	0	0	0	0	0
ID504	1	0	1	1	1	0	1	0	1	0	0	1
ID505	0	0	1	1	1	1	0	0	1	1	0	1
ID506	1	0	1	1	1	1	1	0	1	1	1	0
ID507	0	0	1	1	1	0	0	0	1	0	0	0
ID508	1	1	1	1	1	1	0	0	1	1	0	1
ID509	0	0	1	0	1	0	1	0	0	0	0	1
ID510	0	0	1	1	1	0	1	0	0	0	0	0
ID511	0	0	1	1	0	0	0	0	1	0	0	0
ID512	1	1	1	1	1	1	1	0	1	1	0	0
ID513	0	1	1	1	1	1	1	1	1	1	0	0
ID514	0	1	1	1	1	1	1	1	1	1	0	0
ID515	1	0	1	0	1	1	0	0	1	1	0	1
ID516	0	0	1	1	1	1	1	0	0	0	0	0
ID517	1	0	0	1	1	0	0	0	1	1	0	1
ID518	0	0	1	1	1	1	0	0	1	1	0	0
ID519	0	0	1	0	1	0	0	0	1	1	0	1
ID520	1	0	1	1	0	0	0	0	0	1	0	1
ID521	0	0	1	1	1	1	1	0	0	0	0	0
ID522	0	0	1	0	1	1	1	0	0	0	0	0
ID523	0	1	1	1	1	1	0	0	1	1	0	1
ID524	1	1	0	0	1	1	1	1	1	1	0	1
ID525	0	0	1	1	1	0	0	0	1	1	0	1
ID526	1	0	1	1	1	1	1	0	1	1	0	1
ID527	0	0	1	1	0	0	0	0	0	1	0	0
ID528	1	0	1	1	1	0	1	0	1	1	0	1
ID529	1	1	1	1	1	1	1	1	1	1	0	1
ID530	0	0	1	0	1	0	0	0	0	0	0	0
ID531	1	1	1	1	0	1	1	0	1	1	0	0
ID532	1	1	1	1	1	1	1	0	1	1	0	1
ID533	1	1	1	1	1	1	0	0	1	1	0	1
ID534	1	1	1	1	1	1	1	0	1	1	0	1
ID535	1	0	1	1	0	0	0	0	1	0	0	0
ID536	1	0	1	1	1	0	1	0	1	1	0	1
ID537	0	0	0	0	1	1	0	0	0	0	0	0
ID538	1	0	0	1	1	0	0	0	1	0	0	0
ID539	0	0	1	1	1	0	0	0	0	0	0	0
ID540	0	0	0	0	0	0	0	0	0	0	0	0
ID541	0	0	1	1	1	1	0	0	1	0	0	0
ID542	0	0	1	1	0	0	0	1	1	0	0	0
ID543	0	0	0	1	1	0	0	0	1	0	0	0
ID544	1	0	1	0	1	0	0	0	1	0	0	0
ID545	0	0	0	1	1	0	0	0	0	0	0	1
ID546	1	0	1	0	1	0	0	0	0	0	0	0
ID547	0	1	1	1	1	1	0	0	1	1	0	0
ID548	1	0	1	1	1	0	1	0	0	0	0	0
ID549	0	0	0	0	0	0	1	0	0	0	0	0
ID550	0	1	1	1	1	1	0	1	1	1	0	0
ID551	0	0	1	1	1	1	0	0	1	0	0	1
ID552	1	0	1	1	1	1	0	0	1	1	0	1
ID553	0	0	1	0	0	0	1	0	0	0	0	0
ID554	0	0	1	0	1	0	0	0	0	0	0	0
ID555	0	0	1	1	1	0	0	0	1	0	0	0
ID556	1	0	1	1	1	1	1	0	1	1	0	1
ID557	0	0	1	0	1	0	1	0	0	0	0	0
ID558	0	0	1	0	1	0	1	0	1	1	0	0
ID559	1	0	0	1	0	1	1	0	1	0	0	1
ID560	1	1	1	0	1	1	1	0	1	1	0	1
ID561	1	0	1	0	1	1	1	0	1	1	0	1
ID562	1	1	1	1	1	1	0	1	1	1	0	0
ID563	1	1	1	1	1	1	1	1	1	1	0	1
ID564	1	1	1	1	1	1	1	1	1	1	0	1
ID565	1	0	1	0	1	1	0	0	1	1	1	1
ID566	1	1	1	1	1	1	0	1	1	1	0	1
ID567	1	0	1	1	1	1	0	0	1	1	0	1
ID568	0	0	1	0	1	0	0	1	1	1	0	1
ID569	1	1	1	1	1	1	1	0	1	1	0	1
ID570	0	0	1	1	1	0	0	0	1	1	0	1
ID571	0	0	1	1	1	0	1	0	1	1	0	1
ID572	0	1	1	1	0	1	1	0	0	1	0	1
ID573	0	0	0	0	0	1	0	0	0	0	0	0
ID574	0	0	1	1	1	0	0	0	1	0	0	0
ID575	0	0	0	1	1	0	0	0	0	0	0	0
ID576	0	0	1	1	0	0	0	0	0	1	0	0
ID577	1	0	1	1	0	1	0	0	1	1	0	0
ID578	1	1	1	1	1	1	1	1	1	1	0	1
ID579	1	1	1	1	1	1	1	0	1	0	0	1
ID580	0	0	1	1	1	1	0	0	1	1	0	1
ID581	0	0	1	1	1	1	0	1	1	1	0	1
ID582	1	0	0	1	1	0	1	0	1	0	0	0
ID583	0	0	1	0	1	0	0	0	1	1	0	1
ID584	0	0	1	1	0	0	0	0	0	1	0	1
ID585	1	1	1	1	1	1	1	0	1	1	0	1
ID586	0	0	1	1	1	0	0	0	1	1	0	0
ID587	0	0	0	1	1	0	0	0	1	1	0	1
ID588	0	0	1	1	0	0	0	0	1	0	0	0
ID589	1	1	1	1	1	0	1	0	1	1	0	1
ID590	0	0	1	1	0	0	1	0	1	0	0	0
ID591	1	1	1	1	1	1	1	1	1	1	0	1
ID592	0	0	1	0	1	0	0	0	0	0	0	0
ID593	0	0	0	1	0	0	0	0	1	1	0	0
ID594	1	0	1	1	1	1	1	0	1	0	0	0
ID595	1	1	1	1	1	1	1	1	1	1	0	1
ID596	0	0	1	1	1	0	1	0	1	1	0	1
ID597	1	1	1	1	1	0	0	0	1	1	0	1
ID598	0	0	1	1	0	0	0	0	0	1	0	1
ID599	1	1	1	1	1	1	0	1	1	1	0	1
ID600	1	1	1	1	1	0	1	1	1	0	0	1
ID601	1	0	1	1	1	1	0	1	1	1	0	1
ID602	1	1	1	1	1	0	0	0	1	1	0	1
ID603	1	1	1	1	1	1	1	0	1	1	0	0
ID604	0	0	1	0	1	1	1	0	1	1	0	0
ID605	1	1	0	1	1	1	0	0	1	1	0	0
ID606	1	1	1	1	1	1	1	1	1	1	0	0
ID607	1	1	1	0	1	0	1	0	1	1	0	0
ID608	0	0	1	1	1	1	0	0	1	1	0	0
ID609	0	0	0	1	1	1	0	0	0	0	0	1
ID610	0	1	1	1	1	1	1	1	1	0	0	0
ID611	1	1	1	1	1	1	0	1	1	1	1	1
ID612	0	0	1	1	0	1	1	0	0	1	0	1
ID613	1	1	1	1	1	1	1	0	1	1	0	1
ID614	0	0	1	1	0	0	1	0	0	1	0	1
ID615	0	0	0	0	1	0	1	0	0	0	0	0
ID616	1	0	1	1	1	1	1	0	0	1	0	0
ID617	1	1	1	1	1	1	1	0	1	1	0	1
ID618	1	0	1	1	1	1	1	1	1	1	0	1
ID619	0	0	1	1	1	1	1	0	1	1	0	1
ID620	1	1	1	1	1	1	1	1	1	1	0	1
ID621	0	0	1	1	0	0	0	0	0	0	0	0
ID622	1	0	1	1	1	1	1	0	1	1	0	1
ID623	0	0	0	1	1	0	1	0	1	0	0	0
ID624	0	0	0	0	0	0	0	0	0	0	0	0
ID625	0	0	1	1	0	1	0	0	1	1	0	1
ID626	0	0	0	0	0	0	0	0	1	0	0	0
ID627	0	0	1	1	1	0	1	0	1	1	0	1
ID628	1	0	1	1	1	0	1	0	0	0	0	1
ID629	1	0	1	1	1	1	0	0	1	0	0	1
ID630	1	0	1	1	1	1	1	0	1	1	0	1
ID631	0	0	1	0	0	1	1	0	1	1	0	1
ID632	1	0	1	1	1	0	0	0	1	1	0	1
ID633	0	0	1	1	1	1	1	0	1	1	0	1
ID634	0	0	0	1	1	1	0	0	0	0	0	0
ID635	0	0	1	1	1	0	0	0	0	0	0	0
ID636	1	0	1	1	1	0	1	0	1	1	0	1
ID637	0	1	1	1	1	0	0	0	0	0	0	0
ID638	0	0	1	1	1	1	1	0	0	0	0	1
ID639	0	0	1	0	1	1	1	0	0	1	0	0
ID640	0	1	1	1	1	1	1	0	1	1	0	1
ID641	0	0	1	1	1	0	1	0	0	1	0	1
ID642	0	0	1	1	1	0	1	1	1	0	0	0
ID643	1	1	1	1	1	1	1	1	1	1	0	0
ID644	0	1	1	1	1	1	1	0	1	1	0	1
ID645	0	0	1	1	1	0	0	0	1	1	0	1
ID646	1	1	1	1	1	0	1	0	1	1	0	0
ID647	1	1	1	1	1	1	1	0	1	1	0	1
ID648	0	0	0	1	0	1	0	0	0	0	0	0
ID649	0	0	0	0	0	0	1	0	1	0	0	0
ID650	0	0	1	0	0	0	0	0	0	0	0	0
ID651	1	0	1	1	0	1	0	0	1	1	0	0
ID652	0	0	1	1	1	1	1	0	1	0	0	0
ID653	0	0	1	0	0	0	1	0	0	0	0	0
ID654	0	0	0	1	0	0	0	0	1	1	0	1
ID655	0	0	1	1	1	0	0	0	0	0	0	0
ID656	0	0	1	0	1	0	0	0	1	0	0	0
ID657	0	0	1	1	0	0	1	0	0	0	0	0
ID658	0	0	1	1	1	0	0	0	1	0	0	1
ID659	0	0	0	0	0	0	0	0	0	0	0	0
ID660	0	0	1	1	1	1	1	0	0	0	0	0
ID661	0	0	1	0	0	0	0	0	0	0	0	0
ID662	0	0	1	1	1	1	0	0	1	1	0	1
ID663	1	1	1	1	1	1	1	1	1	1	0	1
ID664	0	1	1	1	1	1	1	0	1	1	0	0
ID665	0	0	0	1	1	0	0	0	0	1	0	1
ID666	1	0	1	1	1	1	1	0	1	1	0	1
ID667	1	0	0	0	0	1	1	0	1	0	0	0
ID668	1	0	1	0	1	1	0	0	1	1	0	1
ID669	0	0	1	1	1	0	1	0	0	0	0	0
ID670	0	0	1	0	1	0	0	0	1	1	0	1
ID671	1	0	1	1	1	1	1	0	1	1	0	1
ID672	0	1	1	1	0	1	0	0	1	1	0	1
ID673	1	0	1	1	1	1	0	0	1	1	0	1
ID674	1	0	1	1	0	1	0	0	1	0	0	0
ID675	0	0	1	1	1	0	0	1	1	0	0	0
ID676	1	0	1	1	1	1	1	0	1	1	0	0
ID677	0	0	1	1	1	1	1	0	1	0	0	0
ID678	0	1	1	1	1	1	1	0	1	1	0	1
ID679	1	0	1	0	1	0	0	0	1	1	0	0
ID680	0	0	1	1	0	0	0	0	0	1	0	0
ID681	0	0	1	1	0	0	0	0	1	1	0	0
ID682	0	0	1	1	1	1	1	0	0	0	0	0
ID683	0	0	0	1	0	0	0	0	1	0	0	0
ID684	0	0	1	1	1	0	0	0	0	0	0	0
ID685	0	0	1	1	1	1	0	0	1	1	0	1
ID686	1	0	1	1	1	0	0	0	0	0	0	0
ID687	1	1	1	1	1	1	1	1	1	1	1	1
ID688	1	0	1	1	1	1	1	0	1	1	0	0
ID689	1	0	0	1	1	1	1	0	1	1	0	0
ID690	0	0	1	1	1	1	0	0	1	0	0	0
ID691	0	0	1	0	1	0	0	0	1	0	0	0
ID692	1	0	1	1	1	1	1	0	1	1	0	1
ID693	0	1	1	1	1	0	0	0	1	1	0	1
ID694	0	0	1	0	1	0	0	0	1	0	0	1
ID695	0	0	0	0	0	0	0	0	1	0	0	0
ID696	1	0	1	0	0	0	0	1	1	1	0	1
ID697	0	0	1	1	1	0	0	0	0	0	0	0
ID698	0	1	1	0	1	0	1	0	1	1	0	1
ID699	0	0	1	0	0	0	0	0	1	0	0	1
ID700	1	1	1	1	0	1	1	0	1	1	0	1
ID701	0	0	1	1	1	0	0	0	1	1	0	1
ID702	1	1	1	0	1	1	1	0	1	0	0	1
ID703	0	0	1	1	1	1	1	0	1	1	0	0
ID704	0	0	0	1	0	0	1	0	0	0	0	0
ID705	0	0	0	1	1	0	0	0	1	0	0	0
ID706	1	0	1	1	0	1	1	0	1	0	0	0
ID707	0	0	1	1	0	0	1	0	0	1	0	0
ID708	0	0	1	1	0	1	1	0	0	0	0	0
ID709	0	0	1	1	1	1	1	0	1	1	0	0
ID710	1	0	1	1	1	0	1	0	1	1	0	0
ID711	0	0	1	1	0	0	0	0	0	0	0	1
ID712	1	0	1	1	1	1	1	0	1	1	0	0
ID713	0	0	1	1	0	1	1	0	1	0	0	0
ID714	0	0	1	0	1	0	0	0	0	0	0	0
ID715	0	0	1	1	1	1	0	0	1	0	0	0
ID716	0	0	1	1	1	1	0	0	0	1	0	0
ID717	1	1	1	0	1	1	1	0	1	1	0	0
ID718	1	0	1	1	1	1	0	0	0	0	0	1
ID719	1	0	1	0	0	1	1	0	1	1	0	1
ID720	0	0	1	1	1	1	0	0	1	0	0	0
ID721	0	0	1	0	0	0	1	0	1	0	0	0
ID722	0	0	1	0	0	0	0	0	0	0	0	0
ID723	0	0	1	1	1	0	1	0	1	1	0	0
ID724	1	0	1	1	1	1	1	0	1	0	0	1
ID725	1	0	1	1	1	1	1	1	1	1	0	0
ID726	0	0	1	1	1	1	0	0	1	0	0	1
ID727	1	0	1	1	0	0	0	0	0	0	0	1
ID728	1	1	1	0	0	0	0	0	1	1	0	0
ID729	1	0	1	1	1	1	1	0	1	1	0	0
ID730	1	0	1	1	1	1	0	0	0	1	0	1
ID731	1	0	1	1	1	1	0	0	1	1	0	1
ID732	1	0	1	1	1	0	0	0	0	0	0	0
ID733	0	0	1	1	1	1	0	0	1	0	0	0
ID734	0	0	1	1	1	0	1	0	1	1	0	0
ID735	0	0	1	1	1	1	0	1	0	0	0	0
ID736	1	0	1	1	1	1	1	0	1	0	0	0
ID737	1	0	1	1	1	1	1	1	1	1	0	1
ID738	1	0	1	1	1	1	1	0	1	0	0	1
ID739	1	0	1	1	1	1	1	1	1	1	0	0
ID740	1	0	1	1	1	1	1	1	1	1	0	1
ID741	0	0	1	0	0	0	0	0	0	0	0	0
ID742	0	0	1	1	1	0	0	0	0	0	0	0
ID743	0	0	1	0	1	1	0	0	1	0	0	1
ID744	0	0	1	0	0	0	0	0	1	1	0	0
ID745	1	0	1	1	0	1	0	0	1	0	0	1
ID746	1	0	1	1	1	0	0	0	1	1	0	1
ID747	1	1	1	1	0	0	1	0	1	1	0	1
ID748	0	0	1	0	1	0	1	0	1	0	0	0
ID749	1	0	1	1	1	1	1	1	1	1	0	0
ID750	1	0	1	1	1	1	0	0	1	0	0	1
ID751	0	0	1	1	1	0	0	0	1	1	0	0
ID752	0	0	1	1	1	1	0	0	1	0	0	1
ID753	1	0	1	1	1	0	1	0	1	1	0	1
ID754	0	0	1	0	0	0	1	0	0	0	0	0
ID755	0	0	1	0	1	1	1	0	1	1	0	0
ID756	1	0	0	1	0	0	0	0	1	1	0	0
ID757	0	0	1	0	1	0	0	0	0	0	0	0
ID758	1	0	1	1	0	1	1	0	1	0	0	1
ID759	0	0	1	0	1	1	1	0	1	1	0	0
ID760	0	0	1	1	0	1	1	0	0	0	0	0
ID761	1	0	1	1	0	1	0	1	0	1	0	0
ID762	1	0	1	1	0	0	0	0	0	0	0	1
ID763	0	0	1	1	1	1	0	0	0	1	0	0
ID764	0	0	1	1	1	1	0	0	1	1	0	1
ID765	0	0	1	1	0	1	1	0	1	1	0	0
ID766	0	0	0	1	1	1	0	0	1	1	0	1
ID767	0	0	1	1	1	0	0	0	0	0	0	1
ID768	1	1	1	1	1	1	1	0	1	1	0	0
ID769	0	0	0	1	1	1	0	0	1	1	0	1
ID770	1	0	1	1	1	1	0	0	1	1	0	1
ID771	0	0	1	1	1	1	0	0	0	1	0	1
ID772	0	0	1	0	0	0	0	0	0	1	0	0
ID773	0	0	1	1	1	0	0	0	0	0	0	0
ID774	0	0	0	0	0	1	0	0	0	0	0	0
ID775	0	0	1	1	1	0	0	0	1	0	0	0
ID776	0	0	1	0	1	0	0	0	0	0	0	1
ID777	0	0	1	1	1	1	0	0	1	1	0	1
ID778	1	0	1	0	1	1	1	0	1	1	0	1
ID779	0	0	1	0	0	0	0	0	0	0	0	0
ID780	0	0	1	0	1	0	0	0	1	0	0	0
ID781	0	0	1	1	1	0	0	0	0	1	0	0
ID782	0	0	1	1	1	1	0	0	1	0	0	1
ID783	0	1	1	1	1	1	1	0	1	0	0	1
ID784	0	0	1	1	1	1	0	1	1	1	0	1
ID785	0	0	1	1	0	1	0	1	1	0	0	1
ID786	1	0	1	1	1	0	0	0	1	1	0	1
ID787	0	0	1	1	1	0	0	0	0	0	0	0
ID788	0	0	1	1	1	0	0	0	1	1	0	1
ID789	1	0	1	1	0	0	0	0	1	1	0	1
ID790	0	0	1	0	0	0	1	0	0	0	0	0
ID791	0	0	1	1	1	1	0	0	1	0	0	0
ID792	1	1	0	1	1	0	0	0	0	0	0	0
ID793	0	0	0	0	0	1	1	0	0	0	0	1
ID794	1	0	1	1	1	1	0	0	1	1	0	1
ID795	1	0	1	0	1	0	1	1	1	1	0	1
ID796	0	0	1	1	1	1	0	0	0	0	0	0
ID797	0	0	1	1	1	1	1	0	1	1	0	1
ID798	1	0	1	1	1	1	1	0	1	0	0	1
ID799	0	0	1	1	0	1	1	0	0	0	0	0
ID800	0	0	1	0	1	0	1	0	1	1	0	0
ID801	1	0	1	0	1	1	1	0	1	1	0	1
ID802	1	0	1	1	1	0	0	0	1	0	0	0
ID803	1	0	1	1	1	1	0	0	1	1	0	1
ID804	1	0	1	1	1	1	1	0	0	0	0	1
ID805	1	1	0	0	1	1	0	0	1	0	0	1
ID806	1	1	1	1	1	1	1	1	1	1	0	1
ID807	1	0	1	1	1	0	0	0	1	1	0	1
ID808	0	0	1	1	1	0	1	0	1	0	0	1
ID809	1	0	1	1	1	1	0	0	1	1	0	1
ID810	0	0	1	1	1	1	1	0	1	1	0	1
ID811	1	0	1	1	1	1	1	1	1	1	0	1
ID812	1	0	1	1	1	0	1	0	1	1	0	1
ID813	1	1	1	1	1	1	1	0	0	1	0	1
ID814	1	0	1	1	1	1	1	1	1	1	0	1
ID815	1	0	1	1	1	1	1	0	1	1	0	1
ID816	0	0	1	1	0	1	0	0	1	0	0	0
ID817	1	0	1	0	1	0	1	0	1	1	0	1
ID818	1	1	1	1	1	1	0	0	1	0	0	0
ID819	0	0	1	1	1	1	1	1	1	1	0	0
ID820	1	0	1	1	1	1	0	0	0	1	0	0
ID821	0	0	1	1	0	0	0	0	0	0	0	0
ID822	0	0	1	0	1	0	1	0	0	0	0	0
ID823	1	0	1	1	1	1	1	0	1	1	0	0
ID824	0	1	1	0	1	1	0	0	1	1	0	1
ID825	0	0	1	1	0	0	0	0	0	0	0	0
ID826	0	0	1	1	1	0	1	0	1	1	0	0
ID827	0	0	1	1	1	1	0	0	1	0	0	0
ID828	0	0	1	1	1	1	1	0	1	1	0	0
ID829	0	0	1	1	1	1	0	0	1	1	0	1
ID830	0	0	1	0	1	0	0	0	1	0	0	0
ID831	0	0	1	1	1	0	1	0	1	0	0	1
ID832	1	0	1	0	0	0	1	0	0	0	0	0
ID833	1	0	1	1	0	0	1	0	1	1	0	0
ID834	0	0	0	1	0	0	1	0	1	0	0	0
ID835	0	0	1	1	1	0	0	0	0	1	0	1
ID836	0	0	1	1	0	0	0	0	1	0	0	0
ID837	0	1	1	1	0	1	0	0	1	1	0	1
ID838	0	0	1	1	1	0	1	0	0	1	0	1
ID839	0	0	1	1	1	1	1	0	0	1	0	0
ID840	0	0	1	1	1	0	0	0	0	0	0	1
ID841	0	1	1	1	1	1	0	0	1	1	0	1
ID842	0	0	0	1	1	1	1	0	1	1	0	1
ID843	0	0	1	1	0	0	0	0	1	1	0	1
ID844	1	0	1	1	1	1	0	0	1	1	0	0
ID845	0	0	1	1	1	1	0	0	0	1	0	1
ID846	0	0	1	1	1	1	0	0	1	1	0	0
ID847	1	0	0	1	1	1	1	1	1	1	0	0
ID848	0	0	1	0	1	0	0	0	0	1	0	0
ID849	0	0	1	1	1	1	0	0	1	1	0	0
ID850	0	0	1	1	1	1	1	1	1	1	0	0
ID851	1	1	1	1	1	1	1	0	1	1	0	1
ID852	1	0	1	1	0	1	0	0	1	1	0	0
ID853	1	1	1	1	1	1	1	0	1	1	0	1
ID854	0	0	1	1	1	1	0	0	1	0	0	0
ID855	0	0	1	1	1	1	1	0	1	1	0	1
ID856	0	1	1	1	1	1	0	0	1	1	0	1
ID857	0	0	1	1	1	0	1	0	1	0	0	0
ID858	1	0	1	1	1	1	1	0	1	0	0	0
ID859	0	0	1	1	0	0	1	0	1	1	0	0
ID860	0	0	1	1	1	1	0	0	1	1	0	0
ID861	1	1	1	1	1	1	0	0	0	1	0	0
ID862	0	1	1	1	1	1	1	0	1	1	0	1
ID863	0	0	1	0	1	0	0	0	0	0	0	1
ID864	0	0	1	1	1	0	0	0	0	1	0	0
ID865	0	0	1	1	1	0	1	0	1	0	0	0
ID866	0	0	1	1	1	1	1	0	1	0	0	1
ID867	0	0	1	1	1	0	0	0	0	0	0	0
ID868	0	1	1	1	0	1	1	1	1	1	0	1
ID869	1	1	1	0	1	0	1	0	1	1	0	1
ID870	0	0	1	1	0	1	0	0	1	1	1	1
ID871	0	0	1	1	1	1	1	0	1	1	0	1
ID872	0	0	1	0	0	1	0	0	0	0	0	0
ID873	1	0	1	1	1	0	1	0	1	0	0	0
ID874	0	0	1	0	1	0	0	0	0	0	0	0
ID875	0	0	1	1	1	0	0	0	1	1	0	1
ID876	0	0	1	1	0	0	0	0	0	0	0	0
ID877	1	0	1	1	1	1	0	0	1	0	0	0
ID878	0	0	1	0	1	0	0	0	1	1	0	0
ID879	1	0	0	1	1	1	0	1	1	0	0	1
ID880	0	0	1	1	0	0	0	0	1	0	0	1
ID881	0	0	1	0	0	1	1	0	0	0	0	0
ID882	0	0	1	1	1	1	1	0	0	0	0	1
ID883	1	0	1	1	1	1	1	0	1	1	0	1
ID884	1	0	1	1	0	0	1	0	1	0	0	0
ID885	0	0	1	1	0	1	1	0	1	0	0	1
ID886	0	1	1	1	0	0	0	0	1	0	0	1
ID887	0	0	1	1	1	0	0	0	0	0	0	1
ID888	1	0	1	1	1	0	0	0	1	1	0	1
ID889	1	1	1	1	1	1	1	0	1	1	0	1
ID890	1	0	1	1	1	1	0	1	1	1	0	0
ID891	0	0	1	1	1	1	1	0	1	1	0	0
ID892	0	0	1	0	1	0	0	0	0	0	0	0
ID893	1	1	1	1	1	1	1	1	1	1	0	0
ID894	0	0	1	0	1	1	1	0	1	1	0	1
ID895	0	0	1	0	1	0	0	0	0	0	0	0
ID896	0	0	1	1	0	0	0	0	1	1	0	1
ID897	0	0	1	1	1	1	1	0	1	1	0	1
ID898	0	0	0	0	0	0	0	0	0	0	0	0
ID899	1	0	1	1	1	0	1	0	1	1	0	1
ID900	0	1	0	1	1	0	1	0	1	0	0	1
ID901	0	0	1	0	0	0	1	0	0	1	0	0
ID902	1	0	1	1	0	1	0	1	1	1	0	1
ID903	1	0	1	1	1	1	0	0	0	1	0	0
ID904	0	0	0	0	1	0	1	0	0	0	0	1
ID905	0	0	1	1	0	1	1	0	0	0	0	0
ID906	1	0	0	0	1	1	1	1	0	0	0	1
ID907	0	0	0	1	0	1	1	0	0	0	0	0
ID908	1	0	1	1	1	1	1	1	1	1	0	0
ID909	0	0	1	1	1	0	0	0	1	0	0	0
ID910	1	1	1	1	0	1	1	0	1	1	0	0
ID911	1	0	1	0	0	0	1	0	1	1	0	0
ID912	1	0	1	0	1	1	0	0	1	1	0	1
ID913	1	0	1	1	1	1	1	0	1	1	0	1
ID914	1	0	1	1	1	0	0	0	1	0	0	1
ID915	1	0	1	1	1	1	0	0	1	0	0	0
ID916	1	1	1	1	1	1	1	0	0	0	0	1
ID917	0	0	1	1	1	1	1	0	0	1	0	0
ID918	1	1	1	1	1	1	0	1	1	1	0	1
ID919	0	0	1	0	0	0	1	0	0	0	0	0
ID920	0	0	1	1	1	0	0	0	0	0	0	0
ID921	1	1	1	1	1	1	1	0	1	1	0	0
ID922	1	0	1	1	0	1	1	1	1	1	0	0
ID923	1	1	1	1	1	1	0	0	1	0	0	0
ID924	0	0	1	1	0	0	1	0	1	1	0	0
ID925	1	1	1	1	1	0	0	0	1	1	0	1
ID926	0	0	0	0	0	0	1	0	0	0	0	0
ID927	0	0	1	1	0	0	0	0	1	0	0	0
ID928	0	0	0	0	0	0	1	0	0	0	0	0
ID929	1	0	1	1	1	0	0	0	1	0	0	0
ID930	0	0	1	1	1	0	0	0	0	1	0	1
ID931	0	1	1	1	1	1	0	0	0	1	0	0
ID932	0	0	1	1	0	0	1	0	0	0	0	0
ID933	1	1	1	1	1	0	1	0	1	1	0	1
ID934	1	1	1	1	1	1	1	1	1	1	0	1
ID935	0	0	1	0	1	0	0	0	0	0	0	0
ID936	0	0	1	1	1	0	0	0	1	0	0	0
ID937	1	1	1	1	1	1	1	1	1	1	0	1
ID938	0	0	0	1	1	0	0	0	0	0	0	0
ID939	0	0	1	1	1	0	0	0	1	1	0	0
ID940	0	0	1	1	0	0	1	0	0	0	0	0
ID941	0	0	1	0	1	0	1	0	0	0	0	0
ID942	0	0	1	1	1	1	1	0	1	0	0	1
ID943	1	1	1	1	1	1	1	0	1	1	0	1
ID944	0	0	0	0	0	1	1	0	0	0	0	0
ID945	0	0	1	1	1	1	0	0	1	0	0	1
ID946	0	0	1	0	0	0	1	0	0	0	0	0
ID947	1	0	1	1	1	1	0	0	1	1	0	1
ID948	1	0	1	1	1	1	0	0	1	1	0	1
ID949	0	0	1	1	1	0	0	0	0	0	0	0
ID950	1	0	1	1	1	1	1	0	1	0	0	1
ID951	0	0	1	0	0	0	0	0	0	0	0	0
ID952	0	0	0	1	1	1	1	0	0	0	0	1
ID953	1	1	1	1	1	1	1	0	1	1	0	0
ID954	1	1	1	1	1	1	1	0	1	1	0	1
ID955	0	0	1	1	1	1	1	1	1	1	0	0
ID956	0	0	1	1	0	1	0	0	0	0	0	0
ID957	1	0	1	1	1	1	0	0	1	1	0	0
ID958	0	0	1	1	0	0	0	0	1	0	0	0
ID959	1	1	0	1	0	0	0	0	1	1	0	0
ID960	0	0	1	1	1	1	0	0	1	1	0	1
ID961	0	0	0	1	0	0	1	0	0	1	0	1
ID962	1	0	0	1	1	1	0	0	1	1	0	1
ID963	1	0	1	1	1	1	0	0	1	1	0	0
ID964	0	0	1	0	0	0	1	0	0	0	0	0
ID965	1	1	1	1	1	0	1	0	1	1	0	0
ID966	1	1	1	1	1	1	1	1	1	1	0	1
ID967	1	1	1	1	1	1	1	1	1	1	0	1
ID968	1	1	1	0	1	1	0	1	1	1	0	1
ID969	1	1	1	1	1	1	1	1	1	1	0	1
ID970	1	1	1	1	1	1	1	0	1	1	1	0
ID971	1	0	1	1	1	1	0	0	1	1	0	0
ID972	1	0	1	1	1	0	0	0	1	1	0	0
ID973	1	0	1	0	1	0	0	0	1	1	0	1
ID974	1	0	1	1	1	1	0	1	1	1	0	1
ID975	0	0	0	1	1	0	0	0	0	1	0	0
ID976	1	0	0	1	1	1	1	1	1	1	0	1
ID977	1	1	1	1	1	1	1	0	1	1	0	1
ID978	1	1	1	1	1	1	1	1	1	1	0	0
ID979	0	0	1	1	1	1	1	0	1	1	0	1
ID980	1	0	1	1	0	1	0	0	1	0	0	0
ID981	1	1	1	1	1	1	1	1	0	0	0	1
ID982	0	0	1	1	1	0	0	0	0	1	0	0
ID983	1	1	1	1	1	0	0	0	0	1	0	1
ID984	1	0	1	1	1	0	0	0	1	0	0	1
ID985	1	0	1	1	1	1	1	0	1	1	0	1
ID986	0	0	1	1	0	0	1	0	1	0	0	0
ID987	0	0	0	1	0	1	0	0	1	1	0	0
ID988	1	0	1	1	1	0	1	0	1	1	0	1
ID989	1	0	1	0	1	1	1	0	0	0	0	0
ID990	1	0	1	1	1	0	0	0	1	1	0	1
ID991	0	0	1	0	0	0	0	0	0	0	0	1
ID992	0	0	1	0	1	0	1	0	1	0	0	0
ID993	1	0	1	0	1	0	0	0	1	1	0	1
ID994	0	0	1	1	1	0	1	0	0	1	0	0
ID995	0	0	0	1	0	1	0	0	1	0	0	1
ID996	1	0	1	1	1	1	0	0	0	0	0	0
ID997	1	0	1	1	1	0	1	0	0	0	0	0
ID998	0	0	1	0	0	0	1	0	1	0	0	0
ID999	0	0	1	0	0	0	0	0	0	0	0	0
ID1000	0	0	1	1	1	0	0	0	0	0	0	0
ID1001	0	0	1	0	1	0	0	0	0	0	0	0
ID1002	0	0	0	1	1	0	1	0	0	0	0	0
ID1003	0	0	1	0	0	1	0	0	0	0	0	0
ID1004	1	0	1	1	1	0	0	0	0	0	0	0
ID1005	0	0	1	0	0	0	1	0	1	0	0	0
ID1006	1	0	1	1	1	0	0	0	1	0	0	0
ID1007	0	0	1	1	1	1	1	1	1	1	0	1
ID1008	1	0	1	0	1	1	1	0	1	1	0	0
ID1009	0	0	1	1	1	1	1	0	1	1	0	0
ID1010	0	0	1	1	1	1	0	0	1	1	0	1
ID1011	1	1	1	1	1	1	1	1	1	1	0	1
ID1012	0	0	1	1	0	0	1	0	0	0	0	0
ID1013	1	0	1	1	1	1	0	0	0	1	0	1
ID1014	1	0	0	1	1	0	0	0	0	1	0	0
ID1015	1	1	1	1	1	1	1	0	1	0	0	1
ID1016	1	1	1	1	1	1	1	0	1	1	0	1
ID1017	0	1	1	1	1	1	0	0	1	1	0	0
ID1018	0	0	1	1	1	0	1	0	1	1	0	0
ID1019	0	0	1	1	0	1	1	0	0	0	0	0
ID1020	0	0	1	1	1	0	0	0	1	0	0	0
ID1021	0	0	0	1	1	0	0	0	1	0	0	0
ID1022	1	0	1	1	1	1	1	0	1	1	0	0
ID1023	0	0	1	1	1	0	1	0	1	1	0	1
ID1024	0	0	1	1	1	0	0	0	0	1	0	1
ID1025	1	0	1	1	1	1	1	0	1	1	0	0
ID1026	1	1	1	1	1	0	0	0	1	0	0	0
ID1027	1	1	1	1	0	1	1	0	1	1	0	1
ID1028	0	0	1	0	0	0	0	0	1	0	0	0
ID1029	1	0	1	1	1	1	0	0	1	1	0	1
ID1030	0	1	1	1	1	1	1	1	1	1	0	1
ID1031	0	0	1	1	0	1	0	0	1	0	0	0
ID1032	0	1	1	1	1	1	1	0	1	1	0	0
ID1033	0	0	1	1	1	1	1	0	1	1	0	1
ID1034	0	0	1	0	1	1	0	0	0	1	0	0
ID1035	0	1	1	1	1	1	1	1	1	1	0	1
ID1036	1	0	1	1	1	1	1	0	1	1	0	0
ID1037	1	0	1	1	1	1	1	0	1	1	0	0
ID1038	1	0	1	1	1	1	1	0	1	1	0	0
ID1039	1	0	1	1	1	1	1	0	1	1	0	1
ID1040	1	0	0	1	1	1	1	1	0	1	0	1
ID1041	1	1	1	1	1	1	1	1	1	1	0	1
ID1042	1	1	1	1	1	1	1	0	1	1	0	1
ID1043	1	1	1	1	1	1	1	1	1	1	0	0
ID1044	1	1	1	1	1	0	1	0	0	1	0	0
ID1045	1	1	1	1	1	1	1	1	1	1	0	0
ID1046	1	0	1	1	0	0	1	0	0	1	0	0
ID1047	0	1	1	1	1	1	1	0	1	1	0	1
ID1048	1	1	1	1	1	1	0	0	1	1	0	0
ID1049	0	0	0	0	0	0	0	0	0	0	0	0
ID1050	1	0	1	1	1	1	1	0	1	1	0	1
ID1051	1	1	1	1	1	1	1	1	1	1	0	1
ID1052	0	0	0	1	0	0	1	0	0	0	0	0
ID1053	1	0	1	1	1	0	1	1	1	1	0	1
ID1054	1	1	1	1	1	1	1	1	1	1	0	1
ID1055	0	0	0	0	0	0	0	0	0	0	0	0
ID1056	0	0	1	1	0	0	0	0	0	1	0	0
ID1057	1	0	0	1	1	0	0	0	1	0	0	0
ID1058	1	0	0	1	1	1	1	1	1	1	1	1
ID1059	0	0	1	1	1	0	1	0	0	1	0	0
ID1060	0	0	1	1	0	1	1	0	0	0	0	0
ID1061	1	0	1	1	1	1	1	0	1	1	0	1
ID1062	0	0	0	1	1	0	1	0	0	1	0	0
ID1063	0	0	1	1	1	0	1	0	1	0	0	1
ID1064	1	0	1	1	1	1	1	0	1	1	0	0
ID1065	0	0	1	1	0	0	0	0	0	0	0	0
ID1066	0	0	1	0	1	0	0	0	1	0	0	0
ID1067	1	1	1	1	1	1	1	1	1	1	0	1
ID1068	1	0	1	1	1	1	1	1	1	0	0	0
ID1069	0	0	1	1	1	0	0	0	1	0	0	0
ID1070	0	0	1	0	0	1	1	0	0	0	0	0
ID1071	1	0	1	1	1	1	0	0	1	0	0	0
ID1072	0	0	1	1	1	0	0	0	0	1	0	0
ID1073	0	0	1	0	1	1	1	0	0	1	0	1
ID1074	0	0	1	1	1	1	1	0	1	0	0	0
ID1075	0	0	1	0	1	0	0	0	0	0	0	0
ID1076	1	0	0	0	1	0	0	0	1	1	0	0
ID1077	1	0	1	1	1	0	0	0	0	1	0	1
ID1078	1	0	1	1	1	1	1	0	1	1	0	1
ID1079	0	0	0	0	0	1	0	0	0	0	0	1
ID1080	0	0	0	0	0	0	0	0	0	0	0	0
ID1081	1	0	1	1	1	1	1	0	1	1	0	1
ID1082	0	1	1	0	1	1	1	1	0	0	0	1
ID1083	1	0	1	1	1	1	0	1	0	1	0	0
ID1084	1	0	1	1	0	0	1	0	1	0	0	0
ID1085	1	0	1	1	1	1	1	0	1	1	0	1
ID1086	0	0	1	0	1	1	0	0	1	1	0	0
ID1087	0	0	1	0	0	0	1	0	0	0	0	0
ID1088	0	0	1	1	0	0	0	0	0	0	0	0
ID1089	0	0	1	0	0	0	1	0	0	0	0	0
ID1090	0	0	1	0	0	1	0	0	0	0	0	0
ID1091	0	0	1	0	0	0	0	0	0	0	0	1
ID1092	0	1	1	1	1	1	0	0	1	0	0	1
ID1093	1	1	1	1	1	0	0	0	1	1	0	0
ID1094	0	0	1	1	1	1	0	0	1	0	0	0
ID1095	1	1	1	1	1	1	1	0	1	1	1	1
ID1096	1	0	0	0	0	0	0	0	0	0	0	0
ID1097	1	0	1	1	0	0	0	0	1	1	0	0
ID1098	1	0	1	1	1	1	0	1	1	1	0	1
ID1099	1	1	1	1	1	1	1	1	1	1	0	1
ID1100	1	0	1	1	1	0	0	0	1	1	0	1
ID1101	1	1	1	1	0	1	1	1	1	1	0	1
ID1102	0	0	0	1	0	1	0	0	0	0	0	0
ID1103	0	1	1	1	1	1	1	0	1	1	0	0
ID1104	0	0	1	1	1	1	0	0	0	1	0	0
ID1105	1	0	1	0	0	1	1	0	1	1	0	1
ID1106	0	0	1	1	1	1	1	0	1	1	0	1
ID1107	1	0	1	1	1	1	1	1	1	1	0	1
ID1108	0	0	1	1	1	0	0	0	1	1	0	1
ID1109	0	0	0	0	1	0	0	0	0	1	0	0
ID1110	1	0	1	0	1	1	1	0	0	0	0	1
ID1111	0	0	0	0	0	0	0	0	1	0	0	0
ID1112	1	0	1	1	1	0	0	0	1	1	0	0
ID1113	0	0	1	1	1	0	1	0	0	0	0	1
ID1114	1	0	1	1	1	1	1	0	0	0	0	1
ID1115	1	1	1	1	1	1	0	1	1	1	0	1
ID1116	0	0	0	1	1	1	0	0	1	1	0	0
ID1117	0	0	1	1	1	1	1	0	0	0	0	0
ID1118	1	0	1	0	1	1	1	0	1	1	0	1
ID1119	1	0	0	0	1	1	0	0	1	0	0	0
ID1120	0	0	1	1	0	0	0	0	0	0	0	0
ID1121	1	0	1	1	1	1	1	0	0	1	0	0
ID1122	0	0	1	0	1	0	0	0	0	1	0	0
ID1123	1	1	1	1	1	1	1	0	1	1	0	1
ID1124	1	1	1	1	1	1	1	0	1	0	0	1
ID1125	0	0	1	1	1	1	1	0	1	0	0	1
ID1126	1	0	1	0	0	1	0	0	1	1	0	0
ID1127	1	1	1	1	1	1	1	0	1	1	0	0
ID1128	0	0	1	1	0	0	1	0	0	0	0	1
ID1129	0	1	1	1	1	1	1	1	1	1	0	1
ID1130	0	0	1	1	0	0	0	0	0	0	0	0
ID1131	0	0	1	1	1	1	1	0	1	0	0	1
ID1132	0	0	1	1	1	1	1	0	0	0	0	0
ID1133	1	0	1	1	0	1	1	0	1	1	0	0
ID1134	0	0	0	1	1	0	0	0	1	0	0	0
ID1135	0	0	1	1	1	0	0	0	0	0	0	0
ID1136	0	1	1	1	1	0	0	0	1	0	0	1
ID1137	0	0	1	1	0	1	0	0	0	0	0	0
ID1138	1	0	1	1	1	1	1	1	1	1	0	0
ID1139	1	1	1	1	1	1	1	0	1	1	1	1
ID1140	0	0	1	1	1	1	1	0	0	1	0	1
ID1141	1	0	1	0	0	0	1	0	0	1	0	1
ID1142	0	0	1	1	0	0	1	0	0	0	0	0
ID1143	1	1	1	1	1	0	0	0	1	0	0	0
ID1144	0	0	1	1	0	0	0	0	0	0	0	0
ID1145	0	0	1	1	1	1	1	0	1	0	0	1
ID1146	0	0	1	1	0	1	1	0	1	0	0	0
ID1147	1	1	1	1	1	1	1	0	1	1	0	1
ID1148	0	0	1	0	1	1	0	0	0	1	0	1
ID1149	0	0	1	0	0	0	0	0	0	0	0	0
ID1150	0	0	1	0	0	0	0	0	1	0	0	0
ID1151	0	0	1	1	1	1	0	0	0	1	0	0
ID1152	1	0	1	1	1	1	0	0	1	1	0	1
ID1153	0	0	1	0	0	0	1	0	0	0	0	0
ID1154	0	0	1	1	1	1	0	0	0	1	0	1
ID1155	1	0	1	1	1	1	1	0	1	1	0	1
ID1156	0	0	0	1	1	0	1	0	1	1	0	0
ID1157	1	0	1	1	1	1	1	0	0	1	0	1
ID1158	0	0	1	1	1	0	0	0	1	0	0	0
ID1159	1	0	0	1	1	0	0	0	0	1	0	0
ID1160	0	0	1	0	0	0	0	0	1	0	0	0
ID1161	0	0	1	1	0	0	0	0	0	1	0	0
ID1162	0	1	1	1	1	0	1	0	0	1	0	0
ID1163	0	0	1	1	0	0	0	0	0	0	0	0
ID1164	0	0	0	1	0	0	1	0	0	1	0	1
ID1165	0	0	1	0	0	0	0	0	0	0	0	0
ID1166	0	0	1	1	0	1	0	0	0	1	0	0
ID1167	0	0	0	0	0	1	1	0	1	0	0	0
ID1168	0	0	1	1	0	0	0	0	1	1	0	0
ID1169	1	0	1	1	1	1	1	0	1	1	0	0
ID1170	1	0	1	1	1	1	0	0	1	1	0	1
ID1171	1	0	1	1	1	1	0	0	1	1	0	1
ID1172	0	0	1	0	0	0	1	0	0	0	0	0
ID1173	1	0	1	1	1	1	0	0	1	0	0	1
ID1174	1	1	1	1	1	1	1	0	1	1	0	1
ID1175	1	0	1	1	1	1	0	0	0	0	0	0
ID1176	0	0	1	1	1	0	0	0	0	1	0	1
ID1177	0	1	1	1	0	1	0	0	0	1	0	1
ID1178	0	0	1	1	1	0	1	0	1	0	0	0
ID1179	0	0	1	0	1	1	0	0	1	1	0	1
ID1180	1	0	1	1	1	0	1	0	0	1	0	1
ID1181	1	0	1	1	1	1	1	0	0	1	0	0
ID1182	1	0	1	1	0	0	1	0	0	0	0	0
ID1183	0	0	1	0	0	0	0	0	0	0	0	0
ID1184	1	0	1	1	1	1	1	0	1	1	0	1
ID1185	0	0	0	1	1	1	1	0	1	1	0	0
ID1186	0	1	1	1	0	0	1	0	1	1	0	1
ID1187	1	0	1	1	0	1	0	0	1	1	0	1
ID1188	0	0	1	1	1	0	0	0	1	1	0	0
ID1189	0	0	1	1	1	0	0	0	1	1	0	0
ID1190	0	0	0	1	1	1	1	0	1	0	0	1
ID1191	0	0	1	1	1	0	0	0	1	1	0	1
ID1192	1	0	1	1	1	0	0	0	0	0	0	1
ID1193	1	0	1	1	1	1	1	0	1	1	0	0
ID1194	0	0	1	1	1	1	1	0	1	0	0	1
ID1195	1	1	1	1	1	1	1	0	1	1	0	1
ID1196	1	0	1	1	1	1	0	0	1	1	0	1
ID1197	1	0	1	1	1	1	1	0	1	1	0	1
ID1198	1	1	1	1	1	0	1	0	1	1	0	1
ID1199	0	0	1	0	1	0	1	0	0	0	0	0
ID1200	0	0	0	1	1	0	0	0	1	0	0	0
ID1201	1	0	1	1	0	1	0	0	1	1	0	0
ID1202	0	0	1	1	1	1	0	0	0	0	0	0
ID1203	0	0	1	1	0	0	0	0	0	0	0	0
ID1204	1	0	0	1	1	1	1	0	1	0	0	0
ID1205	1	1	1	1	1	1	1	1	1	1	1	0
ID1206	0	0	0	1	1	0	1	0	1	0	0	0
ID1207	0	1	1	1	1	1	0	0	1	1	0	1
ID1208	1	0	0	1	1	1	0	0	0	0	0	0
ID1209	0	0	1	1	1	1	0	0	0	0	0	0
ID1210	1	0	1	1	1	1	0	0	1	0	0	1
ID1211	1	0	0	1	0	1	0	0	1	1	0	0
ID1212	0	0	1	1	1	1	1	1	1	1	0	1
ID1213	0	0	1	0	0	1	0	0	1	1	0	0
ID1214	1	0	1	1	0	0	0	0	0	0	0	0
ID1215	1	0	1	1	1	1	0	0	1	0	0	1
ID1216	1	0	1	1	1	0	1	0	1	1	0	1
ID1217	1	0	1	1	0	0	0	0	1	0	0	0
ID1218	1	0	1	1	1	1	0	0	1	1	0	0
ID1219	0	0	1	1	1	0	1	0	1	1	0	0
ID1220	0	0	1	1	1	0	0	0	0	0	0	0
ID1221	1	0	1	1	1	1	1	1	1	1	0	0
ID1222	1	0	1	1	1	1	0	0	1	1	0	0
ID1223	1	1	1	1	1	1	1	1	1	1	0	1
ID1224	0	0	1	1	1	1	0	0	1	1	0	1
ID1225	1	0	1	0	0	1	1	0	0	1	0	1
ID1226	1	1	1	0	1	1	1	1	1	1	0	1
ID1227	1	1	1	1	1	1	1	0	1	1	0	1
ID1228	1	1	1	1	1	0	1	0	0	1	0	0
ID1229	1	0	1	1	1	1	0	0	1	1	0	1
ID1230	1	0	1	1	1	1	0	0	1	0	0	1
ID1231	1	0	1	1	1	1	1	1	1	1	0	1
ID1232	0	0	0	1	1	0	0	0	1	1	0	0
ID1233	1	1	1	1	1	1	1	0	1	1	0	1
ID1234	1	0	1	1	1	1	1	0	0	1	0	1
ID1235	1	1	1	1	1	1	1	1	1	1	0	1
ID1236	0	1	1	1	1	1	1	1	1	1	0	1
ID1237	0	0	1	1	0	1	0	0	0	0	0	0
ID1238	1	1	1	1	1	1	1	0	1	1	0	0
ID1239	1	1	1	1	1	1	1	0	1	1	1	1
ID1240	1	0	1	1	1	1	1	0	1	1	0	0
ID1241	1	1	1	1	1	1	1	0	0	1	0	1
ID1242	1	1	1	1	0	1	1	0	1	1	0	1
ID1243	0	0	1	1	0	0	1	0	0	0	0	0
ID1244	0	0	1	1	0	1	0	0	1	0	0	0
ID1245	1	0	1	1	1	1	0	0	1	1	0	1
ID1246	0	0	1	1	1	1	0	0	0	0	0	0
ID1247	1	0	1	1	1	0	1	0	1	1	0	0
ID1248	1	0	1	1	1	1	1	0	1	1	0	0
ID1249	0	0	0	0	0	0	0	0	0	0	0	0
ID1250	1	0	1	1	1	0	1	0	1	1	0	0
ID1251	0	1	1	1	1	1	1	0	1	1	0	0
ID1252	0	0	1	1	0	1	1	0	1	1	0	1
ID1253	0	0	1	1	1	1	1	0	1	1	0	1
ID1254	0	0	1	1	1	1	1	0	1	1	0	1
ID1255	0	0	1	1	1	0	1	1	1	1	0	1
ID1256	1	0	1	1	1	1	1	0	1	1	0	1
ID1257	1	0	1	1	1	1	0	0	1	1	0	1
ID1258	0	1	1	1	1	1	1	1	1	1	0	1
ID1259	1	0	1	1	1	1	0	0	1	0	0	1
ID1260	0	0	1	1	1	1	0	0	1	1	0	1
ID1261	0	0	1	0	0	1	1	0	0	0	0	0
ID1262	1	0	0	0	1	0	0	0	1	1	0	1
ID1263	1	0	1	0	0	0	1	0	0	1	0	0
ID1264	0	0	1	1	1	0	0	0	0	0	0	0
ID1265	1	0	1	1	0	0	1	0	0	1	0	0
ID1266	1	0	1	1	0	0	0	0	1	1	0	0
ID1267	1	0	1	1	1	1	0	0	1	0	0	1
ID1268	0	0	0	0	0	0	0	0	1	0	0	0
ID1269	0	0	0	0	0	0	0	0	0	0	0	0
ID1270	0	0	1	1	1	0	1	0	0	1	0	0
ID1271	0	0	1	1	0	0	1	0	0	0	0	0
ID1272	0	0	1	1	1	0	0	0	1	1	0	1
ID1273	1	0	1	1	1	0	1	0	1	1	0	1
ID1274	0	0	1	1	1	1	0	0	0	0	0	1
ID1275	0	0	1	1	1	1	1	0	1	1	0	0
ID1276	1	0	1	1	0	0	0	0	1	1	0	1
ID1277	0	0	1	0	0	0	0	0	0	0	0	0
ID1278	0	0	1	1	1	1	0	0	0	0	0	1
ID1279	0	1	1	0	1	1	0	0	1	1	0	0
ID1280	1	0	1	1	0	0	0	0	0	0	0	1
ID1281	0	0	1	1	0	1	0	0	0	0	0	0
ID1282	1	0	1	1	1	1	0	0	1	1	0	1
ID1283	0	0	1	1	0	1	1	0	0	0	0	0
ID1284	0	0	1	1	1	1	0	0	0	1	0	1
ID1285	0	1	1	0	1	1	1	0	1	1	0	0
ID1286	0	0	1	1	0	0	0	0	0	0	0	0
ID1287	1	0	1	0	1	0	0	0	0	0	0	1
ID1288	1	1	1	1	1	1	0	1	1	1	0	1
ID1289	0	0	1	1	0	1	0	0	1	1	0	1
ID1290	0	0	1	1	1	1	1	0	0	1	0	0
ID1291	0	0	1	1	0	0	0	0	1	0	0	0
ID1292	0	0	1	1	1	0	0	0	1	0	0	0
ID1293	0	0	0	1	1	1	0	0	1	1	0	0
ID1294	0	0	1	1	1	0	0	0	1	1	0	1
ID1295	0	0	1	1	0	0	0	0	0	0	0	0
ID1296	0	0	1	1	1	1	0	0	1	0	0	1
ID1297	0	0	1	1	1	1	0	0	0	1	0	0
ID1298	1	0	1	0	1	1	0	0	1	1	0	0
ID1299	0	0	1	1	1	0	0	0	0	1	0	0
ID1300	0	0	1	1	1	0	0	0	1	1	0	1
ID1301	1	0	1	1	1	1	0	0	0	1	0	1
ID1302	0	0	1	1	1	0	1	0	0	0	0	0
ID1303	1	0	1	1	1	0	1	0	1	1	0	1
ID1304	1	0	1	1	1	1	0	0	1	0	0	1
ID1305	1	1	1	1	1	1	1	0	1	1	0	1
ID1306	0	0	1	0	1	0	0	0	1	1	0	0
ID1307	0	0	1	0	0	1	1	0	0	0	0	0
ID1308	0	0	1	0	0	0	1	0	1	1	0	0
ID1309	0	0	1	0	0	0	1	0	1	0	0	0
ID1310	1	0	1	1	0	1	0	0	1	0	0	0
ID1311	1	0	1	1	1	0	0	0	1	0	0	0
ID1312	1	0	1	1	1	1	1	0	1	1	0	1
ID1313	1	1	1	1	1	1	0	1	1	1	0	1
ID1314	1	0	1	1	1	0	0	0	0	1	0	0
ID1315	1	0	1	1	1	0	0	0	0	0	0	0
ID1316	0	0	1	1	0	1	0	0	1	0	0	0
ID1317	1	0	1	1	0	1	1	0	1	1	0	0
ID1318	1	1	1	1	1	1	0	0	1	0	1	1
ID1319	0	0	1	1	1	0	1	0	0	0	0	0
ID1320	0	0	1	1	1	0	0	0	0	1	0	0
ID1321	0	0	1	1	1	1	0	0	0	0	0	1
ID1322	0	0	1	1	1	1	0	0	1	1	0	1
ID1323	0	0	1	1	0	0	0	0	0	0	0	0
ID1324	0	0	1	1	1	1	0	0	1	1	0	1
ID1325	0	1	1	1	0	1	0	0	1	1	0	0
ID1326	1	0	1	1	1	1	1	0	1	1	0	1
ID1327	0	0	1	1	1	1	0	0	0	0	0	0
ID1328	0	0	1	1	1	0	0	0	0	0	0	0
ID1329	0	0	1	1	1	1	0	0	1	0	0	1
ID1330	1	0	1	1	1	1	1	0	1	1	1	0
ID1331	0	0	1	1	0	0	0	0	0	0	0	0
ID1332	0	0	1	0	1	0	0	0	0	0	0	0
ID1333	1	1	1	1	1	1	1	0	1	1	0	1
ID1334	0	0	1	1	0	1	1	0	0	0	0	0
ID1335	1	0	0	0	1	1	1	0	1	1	0	0
ID1336	1	0	1	1	1	1	1	1	1	1	0	1
ID1337	1	1	1	1	1	0	1	1	1	1	0	1
ID1338	0	0	1	1	1	0	0	0	0	1	0	1
ID1339	0	0	1	1	0	1	1	0	1	1	0	1
ID1340	0	0	1	1	1	0	0	0	1	0	0	0
ID1341	0	0	1	0	0	0	0	0	0	0	0	0
ID1342	0	0	1	1	1	0	0	0	1	0	0	0
ID1343	0	0	1	1	0	0	1	0	1	1	0	1
ID1344	0	0	0	1	0	0	0	0	0	0	0	0
ID1345	1	0	1	0	1	1	0	0	0	1	0	0
ID1346	0	0	1	1	1	1	0	0	1	1	0	0
ID1347	1	0	0	1	1	1	0	0	1	1	0	1
ID1348	0	0	1	0	1	0	1	0	1	0	0	0
ID1349	0	0	1	1	0	0	1	0	0	1	0	0
ID1350	0	0	1	1	1	1	0	0	1	1	0	0
ID1351	0	0	0	0	1	1	0	0	1	1	0	1
ID1352	1	1	1	0	0	0	0	0	1	0	0	0
ID1353	0	0	1	1	1	1	0	0	0	0	0	0
ID1354	1	0	0	0	0	1	0	0	0	0	0	0
ID1355	0	0	1	1	1	0	0	0	0	1	0	0
ID1356	0	0	1	1	0	0	0	0	1	0	0	0
ID1357	1	0	1	1	1	0	0	0	1	0	0	0
ID1358	0	0	0	0	0	0	0	0	0	0	0	0
ID1359	0	0	0	1	0	1	0	0	0	0	0	1
ID1360	1	1	1	0	1	1	0	0	0	1	0	0
ID1361	0	1	1	0	1	1	1	0	1	1	0	1
ID1362	1	1	1	1	1	1	1	1	1	1	0	1
ID1363	1	0	1	1	1	1	0	0	0	0	0	0
ID1364	1	1	1	1	1	1	1	1	1	1	0	1
ID1365	1	0	1	1	1	0	0	0	1	1	0	1
ID1366	0	1	1	1	1	1	1	0	1	1	0	0
ID1367	1	1	1	1	1	1	0	0	1	1	0	1
ID1368	1	0	0	0	1	1	0	0	0	0	0	0
ID1369	1	0	1	1	1	0	0	0	0	1	0	1
ID1370	0	0	1	1	1	1	0	0	1	1	0	0
ID1371	1	0	1	0	1	1	0	0	1	1	0	0
ID1372	1	0	1	1	1	0	0	0	0	1	0	1
ID1373	1	0	1	1	1	1	0	0	0	1	0	0
ID1374	0	1	1	1	1	1	0	0	1	1	0	1
ID1375	0	0	1	1	1	0	0	0	0	0	0	0
ID1376	1	0	1	1	1	1	0	0	1	1	0	0
ID1377	0	0	1	1	1	0	0	0	1	0	0	0
ID1378	1	1	1	1	1	1	1	1	1	1	0	0
ID1379	0	0	0	1	0	0	1	0	0	0	0	0
ID1380	0	0	1	1	1	1	1	0	1	0	0	1
ID1381	0	0	0	0	1	0	1	0	0	0	0	0
ID1382	0	0	1	0	1	0	0	0	1	0	0	0
ID1383	0	0	1	1	0	0	0	0	0	0	0	0
ID1384	1	0	1	1	1	1	0	0	0	1	0	0
ID1385	0	0	1	1	0	0	0	0	1	0	0	0
ID1386	0	0	1	1	1	0	0	0	1	0	0	0
ID1387	1	1	1	1	1	1	0	0	0	1	0	1
ID1388	0	0	1	0	1	1	1	0	1	1	0	1
ID1389	0	0	1	0	0	0	0	0	0	0	0	0
ID1390	0	0	0	0	0	0	0	0	0	1	0	0
ID1391	0	0	1	1	1	1	0	0	1	1	0	1
ID1392	1	0	1	1	1	1	0	0	0	1	0	0
ID1393	0	0	1	0	0	1	1	0	0	1	0	0
ID1394	1	0	1	1	1	0	0	0	0	1	0	1
ID1395	1	0	1	0	0	1	0	0	1	1	0	1
ID1396	0	0	1	1	1	1	1	0	1	1	0	0
ID1397	1	0	1	0	1	0	1	0	1	1	0	1
ID1398	0	0	1	1	1	1	0	0	0	0	0	0
ID1399	1	0	1	1	1	1	0	0	1	0	0	0
ID1400	1	1	1	1	1	1	1	1	1	1	0	1
ID1401	1	1	1	1	1	1	1	0	1	1	0	1
ID1402	1	1	1	1	0	1	1	0	1	1	0	1
ID1403	1	0	1	1	1	1	1	1	0	1	0	0
ID1404	0	0	0	1	1	0	0	0	0	0	0	0
ID1405	1	1	1	1	1	1	1	1	1	1	1	1
ID1406	0	1	1	1	1	1	0	0	0	1	0	1
ID1407	0	0	0	0	0	1	1	0	1	1	0	1
ID1408	0	1	1	1	1	1	1	0	0	1	0	1
ID1409	1	1	1	1	1	0	1	1	1	1	1	1
ID1410	1	0	1	1	1	1	0	0	0	1	0	1
ID1411	1	0	1	1	1	1	1	0	1	1	0	1
ID1412	0	0	1	1	0	0	0	0	1	1	0	0
ID1413	1	0	1	1	1	1	0	1	1	1	0	1
ID1414	0	0	1	1	1	1	0	0	0	0	0	1
ID1415	0	0	1	0	1	1	0	0	1	1	0	1
ID1416	1	0	1	1	1	1	0	0	1	1	0	0
ID1417	0	0	1	1	1	0	1	0	0	1	0	0
ID1418	0	0	1	0	0	0	0	0	0	0	0	0
ID1419	1	0	1	1	1	1	0	1	0	1	0	1
ID1420	0	0	1	1	0	1	0	0	1	0	0	0
ID1421	1	0	1	1	0	0	0	0	0	0	0	0
ID1422	0	0	1	1	1	0	0	0	1	0	0	0
ID1423	1	0	0	1	1	1	0	0	1	1	0	0
ID1424	1	0	0	1	1	1	0	1	0	1	0	1
ID1425	0	0	1	1	1	0	0	0	1	1	0	0
ID1426	1	0	1	1	1	0	1	0	1	0	0	1
ID1427	1	1	1	1	1	1	1	0	1	1	0	1
ID1428	1	1	1	1	1	1	0	0	1	1	0	1
ID1429	1	1	1	1	1	1	1	1	1	1	0	1
ID1430	1	0	1	1	1	0	0	0	1	0	0	0
ID1431	1	1	1	1	1	1	1	0	1	1	0	1
ID1432	1	0	1	1	1	1	1	0	1	1	0	1
ID1433	1	1	1	1	1	1	0	0	1	1	0	0
ID1434	0	1	1	1	1	1	1	1	1	1	0	1
ID1435	0	0	0	1	0	0	0	0	0	0	0	0
ID1436	0	0	1	0	1	0	1	0	1	0	0	0
ID1437	1	0	1	1	1	0	0	0	1	0	0	0
ID1438	0	0	1	1	1	0	0	0	1	1	0	1
ID1439	0	0	1	1	1	0	1	0	1	1	0	0
ID1440	1	0	1	1	1	0	1	0	1	0	0	0
ID1441	1	0	1	1	1	0	1	0	1	1	0	1
ID1442	1	0	1	1	1	1	1	1	1	1	0	0
ID1443	1	1	1	1	1	1	1	0	1	1	1	1
ID1444	1	0	1	1	1	1	1	0	1	1	0	1
ID1445	1	1	1	1	1	1	1	1	1	1	0	1
ID1446	1	0	0	1	0	0	1	0	1	1	0	1
ID1447	0	1	1	1	1	1	1	0	1	1	0	1
ID1448	0	1	1	1	1	1	1	1	1	1	1	1
ID1449	1	1	1	1	1	1	0	0	1	1	0	0
ID1450	1	1	1	1	1	1	1	0	1	1	0	1
ID1451	1	1	1	1	1	1	1	1	1	1	1	1
ID1452	1	1	1	1	1	1	1	0	1	1	0	0
ID1453	1	0	1	1	1	1	0	0	0	1	0	1
ID1454	1	0	1	1	1	1	1	1	1	0	0	1
ID1455	0	0	1	1	1	1	1	0	0	1	0	0
ID1456	1	1	1	1	1	1	1	1	1	1	0	1
ID1457	1	0	1	1	1	1	1	0	1	1	0	1
ID1458	1	0	1	1	1	1	0	0	0	1	0	1
ID1459	1	1	1	1	1	1	1	0	1	1	0	1
ID1460	0	0	1	0	0	1	0	0	1	1	0	0
ID1461	1	0	1	1	1	0	0	0	0	0	0	0
ID1462	1	0	1	1	1	1	0	0	1	1	0	1
ID1463	1	0	1	1	1	1	1	0	1	1	0	1
ID1464	1	0	1	1	1	0	0	0	0	0	0	0
ID1465	0	0	0	1	0	1	0	0	1	0	0	0
ID1466	1	0	1	1	1	1	0	0	1	1	0	1
ID1467	1	0	1	0	1	1	0	1	1	0	0	1
ID1468	0	0	1	1	0	0	1	0	0	0	0	1
ID1469	0	0	1	1	1	0	1	0	0	0	0	0
ID1470	1	1	1	1	1	1	1	1	1	1	1	1
ID1471	1	1	1	1	1	1	1	0	0	1	0	0
ID1472	0	0	1	1	1	0	0	0	1	0	0	1
ID1473	0	0	1	1	0	0	0	0	1	0	0	0
ID1474	0	1	1	0	1	0	1	0	1	0	0	1
ID1475	1	1	1	1	1	0	0	0	1	1	0	1
ID1476	1	1	0	1	1	1	1	1	1	1	0	1
ID1477	0	0	1	0	1	1	1	0	0	0	0	0
ID1478	1	0	0	1	1	0	0	0	0	1	0	1
ID1479	0	0	1	1	0	1	1	0	1	1	0	1
ID1480	1	0	1	1	1	0	0	0	0	0	0	0
ID1481	1	0	1	1	1	1	0	0	0	1	0	0
ID1482	0	0	1	1	1	1	0	0	1	1	0	1
ID1483	0	0	1	1	1	0	0	0	0	1	0	0
ID1484	0	0	1	1	0	1	1	1	1	1	0	0
ID1485	0	0	0	1	0	0	0	0	0	0	0	0
ID1486	0	0	1	0	1	1	0	0	0	0	0	0
ID1487	0	0	1	1	0	1	0	0	1	0	0	1
ID1488	0	0	1	1	1	1	1	0	1	0	0	0
ID1489	1	1	1	1	1	1	1	1	1	1	0	1
ID1490	0	0	0	0	0	1	0	0	0	1	0	0
ID1491	0	0	1	1	0	0	0	0	0	0	0	0
ID1492	0	0	1	1	1	0	0	0	1	1	0	0
ID1493	1	0	0	1	1	1	1	1	1	0	0	1
ID1494	1	1	1	1	1	1	1	1	1	1	0	1
ID1495	1	1	1	1	1	1	1	0	1	1	1	0
ID1496	1	1	1	1	1	1	1	1	1	1	0	1
ID1497	1	1	1	1	1	1	1	1	1	1	0	1
ID1498	1	1	1	1	1	1	1	0	1	1	0	1
ID1499	1	1	1	1	1	0	1	0	1	1	0	0
ID1500	1	0	1	1	1	1	0	0	1	1	0	1
ID1501	1	0	1	1	1	1	1	0	1	1	1	1
ID1502	1	1	1	1	1	1	1	1	0	1	0	0
ID1503	1	0	1	1	1	1	1	0	1	1	0	0
ID1504	0	0	1	1	1	0	0	0	0	0	0	0
ID1505	1	0	1	1	1	1	0	0	1	0	0	1
ID1506	1	0	0	1	1	1	0	1	1	1	0	1
ID1507	0	0	1	1	1	0	0	0	0	1	0	0
ID1508	0	1	0	1	1	0	1	0	0	1	0	0
ID1509	0	0	1	1	1	1	0	0	1	1	0	0
ID1510	1	0	1	1	1	1	1	1	1	1	1	1
ID1511	1	1	1	1	1	1	1	0	1	1	0	1
ID1512	1	1	1	1	1	1	1	0	1	1	1	0
ID1513	1	0	1	1	1	1	1	1	1	1	0	1
ID1514	1	1	1	1	1	1	1	0	0	1	0	1
ID1515	0	1	1	1	1	0	0	0	1	1	0	1
ID1516	0	0	1	1	1	1	1	1	1	1	0	1
ID1517	1	1	1	1	1	1	1	1	1	1	0	1
ID1518	1	0	1	1	1	0	1	0	1	1	0	1
ID1519	1	0	1	1	1	0	1	0	0	0	0	0
ID1520	0	0	1	1	1	0	0	0	1	1	0	1
ID1521	0	0	1	1	0	0	0	0	1	0	0	0
ID1522	1	1	1	1	1	1	1	0	1	1	0	1
ID1523	0	0	1	1	1	0	0	0	1	0	0	1
ID1524	0	0	1	1	1	1	1	0	1	1	0	0
ID1525	1	0	1	1	1	1	0	0	1	0	0	1
ID1526	0	0	1	1	0	0	0	0	0	0	0	0
ID1527	0	0	1	1	1	0	1	0	1	0	0	0
ID1528	1	1	1	1	1	1	1	0	1	1	1	1
ID1529	1	1	1	1	1	1	1	0	1	1	0	0
ID1530	1	0	1	0	1	1	0	0	1	0	0	1
ID1531	1	1	1	1	1	1	1	0	1	1	0	1
ID1532	1	0	1	1	0	1	1	0	0	1	0	1
ID1533	0	0	1	1	1	0	0	0	0	1	0	0
ID1534	0	0	0	1	0	0	0	0	1	1	0	1
ID1535	1	0	1	1	1	0	0	0	0	1	0	0
ID1536	0	0	1	1	1	0	0	0	0	0	0	0
ID1537	0	0	1	1	1	0	0	0	1	1	0	0
ID1538	0	0	1	1	1	0	0	0	0	1	0	0
ID1539	0	0	0	1	1	0	0	0	1	1	0	0
ID1540	0	0	1	0	0	0	0	0	0	0	0	0
ID1541	0	0	1	0	1	0	0	0	1	1	0	1
ID1542	0	0	1	1	1	0	0	0	1	0	0	0
ID1543	0	0	1	1	1	1	1	0	1	1	0	1
ID1544	1	0	1	1	1	1	0	0	1	0	0	1
ID1545	1	0	1	1	1	1	0	1	1	1	0	1
ID1546	1	1	1	1	1	1	1	1	1	1	1	1
ID1547	1	0	0	1	1	1	0	0	1	1	0	0
ID1548	1	1	1	1	1	1	0	1	1	1	0	1
ID1549	1	0	1	1	1	1	1	0	1	0	0	0
ID1550	0	0	1	1	1	0	0	0	0	0	0	0
ID1551	1	0	1	1	1	1	1	1	1	1	1	1
ID1552	0	0	1	1	1	0	0	0	1	1	0	0
ID1553	0	0	1	1	1	1	0	0	1	1	0	1
ID1554	1	1	1	0	1	1	1	0	1	1	0	0
ID1555	1	1	0	1	1	1	1	1	1	1	0	1
ID1556	0	0	1	1	0	1	1	0	1	1	0	0
ID1557	1	1	1	1	1	1	1	1	1	1	0	1
ID1558	0	0	1	0	1	1	1	0	1	1	0	1
ID1559	1	0	1	1	1	1	1	0	1	1	0	1
ID1560	1	1	1	1	1	1	1	0	1	1	0	1
ID1561	1	0	1	1	1	1	1	1	1	1	0	1
ID1562	1	1	1	1	1	0	1	0	0	1	0	1
ID1563	0	0	1	1	0	1	1	0	1	0	0	0
ID1564	0	0	1	1	1	0	0	0	1	1	0	0
ID1565	1	0	1	1	1	1	0	0	0	1	0	0
ID1566	1	0	1	1	1	1	1	0	1	1	0	1
ID1567	1	0	1	1	1	0	0	0	1	1	0	0
ID1568	0	0	1	1	1	1	1	1	1	1	0	0
ID1569	1	1	1	1	1	1	1	0	1	1	1	1
ID1570	0	0	1	1	1	1	1	0	0	0	0	1
ID1571	1	0	1	1	1	1	1	1	1	1	1	1
ID1572	0	0	1	0	0	0	1	0	0	0	0	0
ID1573	0	0	1	1	1	0	1	0	0	0	0	0
ID1574	0	0	1	0	1	0	0	0	1	0	0	0
ID1575	1	0	1	1	1	1	0	0	1	1	0	1
ID1576	0	0	1	1	1	0	1	0	0	0	0	0
ID1577	0	0	1	1	1	1	0	0	1	1	0	0
ID1578	1	0	1	1	1	0	0	0	1	0	0	1
ID1579	0	0	1	0	0	0	0	0	0	0	0	0
ID1580	0	0	1	0	0	1	0	0	0	0	0	0
ID1581	0	0	1	1	1	1	0	0	1	0	0	1
ID1582	1	0	1	1	0	0	0	0	1	0	0	0
ID1583	1	0	0	1	0	0	1	0	1	0	0	0
ID1584	1	0	1	0	1	1	0	1	1	1	0	1
ID1585	1	0	1	1	1	1	1	0	1	1	0	1
ID1586	1	0	1	0	0	1	0	0	0	0	0	0
ID1587	0	0	1	1	1	0	0	0	1	0	0	0
ID1588	0	0	1	0	1	0	1	0	1	0	0	0
ID1589	1	0	1	1	1	1	0	0	1	1	0	1
ID1590	0	0	1	0	0	1	0	0	0	1	0	0
ID1591	1	1	1	1	1	1	1	0	1	1	0	1
ID1592	0	0	1	0	1	0	1	0	1	0	0	1
ID1593	1	1	0	1	1	1	1	0	1	1	0	0
ID1594	1	0	1	1	1	1	1	1	0	0	0	1
ID1595	0	0	1	1	1	1	1	0	1	1	0	1
ID1596	1	0	1	1	1	1	1	0	1	1	0	1
ID1597	1	0	1	0	1	1	0	0	1	1	0	1
ID1598	0	0	1	1	1	0	0	0	0	0	0	0
ID1599	0	0	1	1	1	0	0	0	0	0	0	1
ID1600	1	0	1	1	1	0	0	0	0	0	0	0
ID1601	0	0	1	0	0	0	0	0	0	0	0	0
ID1602	0	0	1	0	1	1	0	0	0	0	0	0
ID1603	0	0	1	1	1	1	0	0	0	0	0	1
ID1604	0	0	1	0	1	0	1	0	0	1	0	0
ID1605	0	0	1	0	0	0	0	0	0	0	0	0
ID1606	0	0	1	1	1	1	1	0	1	0	0	0
ID1607	1	0	0	1	1	1	0	0	1	0	0	1
ID1608	0	0	1	0	0	0	0	0	1	0	0	0
ID1609	0	0	1	0	0	0	0	0	0	0	0	0
ID1610	0	0	1	1	1	1	0	0	0	1	0	1
ID1611	0	0	0	0	0	0	1	0	1	0	0	0
ID1612	0	0	1	0	0	0	0	0	0	0	0	0
ID1613	1	1	1	1	1	1	0	0	0	0	0	0
ID1614	1	1	1	1	1	0	1	1	1	1	0	1
ID1615	0	0	1	1	1	0	1	0	0	1	0	0
ID1616	0	0	1	1	0	1	0	0	1	0	0	1
ID1617	1	1	1	1	1	1	1	0	1	1	0	1
ID1618	1	0	0	1	1	1	1	0	1	1	0	1
ID1619	0	0	0	1	1	1	1	0	1	1	0	1
ID1620	1	0	1	1	1	1	1	0	1	1	0	1
ID1621	1	0	1	1	1	0	0	0	0	1	0	0
ID1622	0	0	1	1	1	0	0	0	0	0	0	0
ID1623	0	0	1	0	0	1	0	0	0	0	0	0
ID1624	0	0	1	0	0	1	0	0	0	1	0	0
ID1625	1	1	1	1	1	0	1	0	1	1	0	1
ID1626	0	0	1	1	1	0	0	0	1	1	0	0
ID1627	0	0	0	1	1	1	1	0	1	1	0	1
ID1628	1	0	0	1	0	0	1	0	1	0	0	0
ID1629	1	0	1	1	1	1	1	1	1	1	0	1
ID1630	0	1	1	0	1	1	1	0	1	1	0	1
ID1631	1	0	1	1	1	0	0	1	1	1	0	0
ID1632	0	1	1	1	1	1	0	0	1	0	0	1
ID1633	1	1	0	1	1	1	1	1	1	1	0	1
ID1634	1	0	1	1	1	1	1	0	1	1	0	1
ID1635	1	0	1	1	1	1	0	0	1	1	0	1
ID1636	0	0	1	0	0	1	0	0	0	0	0	0
ID1637	0	0	1	1	0	1	1	0	0	0	0	0
ID1638	0	0	1	0	1	1	0	0	0	0	0	0
ID1639	0	0	0	0	0	0	0	0	0	1	0	0
ID1640	0	0	1	1	1	0	0	0	0	0	0	0
ID1641	0	0	1	1	1	1	1	0	0	0	0	0
ID1642	0	0	1	1	0	1	0	0	1	1	0	0
ID1643	1	0	1	1	0	0	1	0	1	0	0	0
ID1644	1	0	1	0	0	1	0	0	1	1	0	0
ID1645	1	0	1	1	1	0	0	1	0	0	0	0
ID1646	0	0	1	1	0	0	0	0	1	1	0	1
ID1647	0	0	0	1	1	0	1	0	0	1	0	0
ID1648	1	0	1	1	1	1	0	0	1	1	0	1
ID1649	1	0	1	1	0	1	1	0	1	1	0	0
ID1650	1	1	1	0	1	1	1	1	1	1	1	1
ID1651	0	0	1	1	1	0	1	0	0	1	0	0
ID1652	1	1	1	1	1	1	0	0	1	1	0	1
ID1653	1	0	1	1	1	1	1	0	1	1	0	0
ID1654	0	0	1	1	0	0	0	0	1	1	0	1
ID1655	1	1	1	1	1	1	0	0	1	0	0	0
ID1656	1	1	1	1	1	1	1	0	1	1	0	0
ID1657	1	1	1	1	1	1	1	1	1	1	0	1
ID1658	1	1	1	1	1	1	0	0	1	1	0	1
ID1659	0	1	1	1	1	1	1	0	1	1	0	1
ID1660	1	0	1	1	0	0	0	0	0	0	0	0
ID1661	0	0	1	0	0	1	0	0	1	0	0	0
ID1662	1	1	0	1	1	1	0	0	1	1	0	1
ID1663	1	0	1	1	1	0	0	0	0	0	0	0
ID1664	0	0	0	1	1	1	1	0	1	1	0	0
ID1665	0	0	1	1	1	1	0	0	0	1	0	1
ID1666	1	0	1	1	1	1	0	1	1	1	0	1
ID1667	0	0	1	1	0	1	1	0	0	0	0	1
ID1668	0	1	1	1	1	1	1	1	1	1	0	1
ID1669	1	0	1	0	1	1	0	0	0	1	0	0
ID1670	0	0	1	1	1	1	1	0	1	1	0	1
ID1671	1	1	1	1	0	1	1	1	1	1	0	0
ID1672	1	1	1	0	1	0	0	0	0	0	0	0
ID1673	0	0	0	0	0	0	0	0	0	0	0	0
ID1674	0	0	1	0	1	1	0	0	0	0	0	1
ID1675	0	0	1	1	1	0	0	0	1	0	0	0
ID1676	0	0	1	1	0	0	0	0	1	0	0	0
ID1677	1	0	1	1	1	1	1	0	1	0	1	0
ID1678	0	0	1	1	1	1	0	1	1	1	0	1
ID1679	0	1	1	1	0	0	1	0	1	1	0	1
ID1680	0	0	1	0	0	0	0	0	0	0	0	0
ID1681	1	0	1	1	1	0	0	0	1	0	0	0
ID1682	1	1	1	1	1	1	1	0	1	1	0	0
ID1683	0	1	1	1	1	1	1	0	1	1	0	1
ID1684	1	0	1	1	1	0	1	1	1	1	0	1
ID1685	0	0	1	0	1	0	1	0	0	0	0	0
ID1686	0	0	1	1	1	0	1	1	1	1	0	1
ID1687	1	0	1	1	0	1	1	0	1	1	0	1
ID1688	0	0	0	1	1	0	0	0	0	0	0	0
ID1689	0	0	0	1	1	1	1	0	1	1	0	1
ID1690	1	1	1	1	1	1	1	0	1	1	0	1
ID1691	1	1	1	1	1	1	1	1	1	1	1	1
ID1692	0	0	1	1	1	1	0	0	1	1	0	1
ID1693	0	0	1	1	1	0	1	0	0	0	0	1
ID1694	0	0	1	1	1	0	0	0	1	1	0	0
ID1695	0	1	1	1	1	1	1	0	1	1	0	0
ID1696	0	1	1	1	1	1	1	1	0	1	0	1
ID1697	1	0	1	1	1	1	0	0	1	1	0	1
ID1698	1	0	1	1	1	1	0	0	1	1	0	0
ID1699	0	1	1	1	1	1	0	1	1	1	0	1
ID1700	1	0	1	1	1	1	0	0	1	1	0	1
ID1701	1	1	1	1	1	1	1	0	1	1	1	1
ID1702	1	1	1	1	1	1	1	0	1	1	0	1
ID1703	1	0	1	1	1	0	1	0	1	0	0	1
ID1704	0	0	1	1	0	1	1	0	1	0	0	0
ID1705	0	0	1	1	1	0	0	0	0	0	0	0
ID1706	1	0	1	1	1	1	0	0	1	1	0	0
ID1707	0	0	1	0	0	0	0	0	0	1	0	0
ID1708	1	0	1	1	1	0	1	0	0	0	0	0
ID1709	0	0	1	1	1	1	1	0	1	1	0	1
ID1710	1	0	1	0	1	0	1	0	0	1	0	0
ID1711	1	1	0	1	1	0	0	0	1	0	0	1
ID1712	1	0	1	1	1	0	0	0	1	1	0	0
ID1713	0	0	1	1	1	1	0	0	1	0	0	0
ID1714	0	0	0	0	1	0	0	0	1	1	0	1
ID1715	0	0	1	0	0	1	0	0	1	1	0	1
ID1716	1	1	1	1	1	1	1	0	1	1	0	1
ID1717	0	1	1	1	1	1	1	0	1	1	0	1
ID1718	1	0	1	1	1	1	1	0	1	1	0	1
ID1719	0	0	1	1	1	1	0	1	1	1	0	1
ID1720	1	0	1	1	1	0	0	0	1	1	0	0
ID1721	0	0	1	0	1	1	0	0	1	1	0	1
ID1722	1	0	1	1	1	0	0	0	1	1	0	1
ID1723	1	0	0	1	0	0	0	0	0	1	0	0
ID1724	0	0	1	1	1	1	0	0	1	0	0	1
ID1725	1	0	1	1	1	1	1	1	1	1	0	1
ID1726	1	0	1	1	1	1	0	1	1	1	0	1
ID1727	1	1	1	1	1	1	1	0	1	1	0	0
ID1728	1	1	0	1	1	1	1	0	1	1	0	0
ID1729	1	1	1	1	1	1	1	1	1	1	0	1
ID1730	1	1	1	1	1	1	1	0	1	1	0	1
ID1731	0	1	1	1	1	1	1	0	1	1	0	1
ID1732	0	0	1	1	0	0	0	0	0	0	0	0
ID1733	0	0	1	1	0	1	1	0	0	1	0	0
ID1734	1	0	1	1	0	0	0	0	0	0	0	1
ID1735	0	0	1	1	1	1	0	1	1	1	0	0
ID1736	1	1	1	1	1	1	1	1	1	1	1	1
ID1737	0	0	0	0	0	0	0	0	0	0	0	0
ID1738	1	1	1	1	1	1	1	0	1	1	0	1
ID1739	1	1	1	1	1	1	0	0	0	1	0	0
ID1740	1	1	1	1	1	0	1	0	1	1	0	1
ID1741	0	0	1	0	1	0	0	0	1	0	0	0
ID1742	1	0	1	1	1	0	0	0	1	1	0	1
ID1743	0	0	1	1	1	0	0	0	1	1	0	1
ID1744	1	0	1	1	1	0	0	0	1	1	0	0
ID1745	1	0	1	1	1	1	1	0	1	1	0	1
ID1746	1	1	1	1	1	1	0	0	1	1	0	1
ID1747	0	1	1	1	1	1	0	1	1	1	0	1
ID1748	1	0	0	1	1	1	0	0	1	0	0	1
ID1749	1	0	1	0	1	0	1	0	0	0	0	0
ID1750	0	1	1	1	1	1	0	0	1	0	0	1
ID1751	1	1	1	1	1	1	1	1	1	1	0	1
ID1752	0	0	1	0	1	1	0	0	1	0	0	1
ID1753	1	0	1	1	1	1	1	0	1	1	0	1
ID1754	1	0	0	1	1	1	0	0	1	1	0	1
ID1755	1	1	1	1	1	1	1	0	1	1	0	0
ID1756	0	0	1	1	1	1	0	0	0	0	0	0
ID1757	0	0	0	0	0	0	0	0	0	0	0	0
ID1758	0	0	1	1	1	0	0	0	1	0	0	0
ID1759	0	0	0	0	0	0	0	0	0	0	0	0
ID1760	0	1	1	1	1	1	1	0	1	1	0	0
ID1761	0	0	1	1	1	1	0	0	1	0	0	0
ID1762	0	0	0	1	1	0	0	0	1	0	0	1
ID1763	0	0	1	1	1	0	0	0	1	0	0	0
ID1764	0	0	0	0	1	0	0	0	0	0	0	0
ID1765	1	0	0	1	0	0	0	0	0	0	0	0
ID1766	1	0	0	1	0	0	0	0	0	0	0	0
ID1767	0	0	1	1	1	0	0	0	0	0	0	0
ID1768	0	0	1	1	0	0	0	0	1	0	0	0
ID1769	1	0	1	1	1	1	0	0	1	1	0	1
ID1770	0	0	1	0	0	0	0	0	0	0	0	0
ID1771	0	1	1	1	1	0	1	0	0	0	0	1
ID1772	0	0	1	1	1	1	1	0	1	0	0	1
ID1773	1	0	1	1	0	1	1	0	0	1	0	0
ID1774	0	0	1	0	0	0	1	0	0	0	0	0
ID1775	0	0	1	1	1	1	0	0	0	0	0	0
ID1776	0	0	1	1	0	0	0	0	0	0	0	0
ID1777	1	0	1	0	0	0	0	0	1	0	0	0
ID1778	1	0	1	0	1	0	0	0	1	1	0	0
ID1779	0	0	1	1	0	1	0	0	1	0	0	0
ID1780	1	0	1	1	0	0	0	0	0	0	0	0
ID1781	1	0	1	1	1	1	1	1	1	1	0	0
ID1782	1	0	1	1	1	1	0	0	1	1	0	0
ID1783	1	0	1	1	1	0	0	0	1	0	0	1
ID1784	0	0	1	1	1	0	1	0	0	0	0	0
ID1785	0	0	1	1	1	1	0	0	1	1	0	0
ID1786	0	0	0	1	1	1	1	0	0	1	0	0
ID1787	1	0	1	1	1	1	0	0	0	0	0	1
ID1788	0	0	1	0	0	1	1	0	0	0	0	0
ID1789	0	0	1	1	0	0	1	1	1	1	0	1
ID1790	1	1	1	1	1	1	0	0	1	1	0	1
ID1791	0	0	0	1	1	1	1	0	0	1	0	1
ID1792	0	0	1	1	1	0	1	0	1	0	0	0
ID1793	1	1	1	1	1	0	1	1	1	1	0	1
ID1794	1	1	1	1	1	1	1	1	1	1	1	1
ID1795	0	0	1	1	0	0	0	0	0	0	0	1
ID1796	0	0	1	0	1	0	0	0	1	0	0	0
ID1797	0	1	1	1	1	0	1	1	1	1	0	1
ID1798	1	1	1	1	1	1	1	0	1	1	0	1
ID1799	1	0	1	1	0	0	0	0	0	0	0	0
ID1800	0	0	1	1	0	0	0	0	1	1	0	0
ID1801	1	0	1	1	1	1	0	0	0	0	0	1
ID1802	0	0	1	1	1	1	0	0	1	0	0	0
ID1803	1	0	1	0	1	0	0	0	1	0	0	0
ID1804	1	1	1	1	0	1	1	0	1	1	0	0
ID1805	0	0	0	0	0	1	1	0	0	1	0	0
ID1806	1	0	1	1	1	1	1	0	1	1	0	1
ID1807	1	0	1	1	1	1	1	0	1	1	0	1
ID1808	0	1	1	1	1	1	0	0	1	1	0	0
ID1809	0	0	1	0	0	0	0	0	0	1	0	0
ID1810	1	0	1	0	0	0	1	0	1	0	0	0
ID1811	0	0	1	0	1	0	0	0	0	1	0	0
ID1812	0	0	0	1	0	1	1	0	1	1	0	1
ID1813	1	0	1	1	1	1	0	0	1	1	0	0
ID1814	0	0	0	1	1	0	1	0	1	0	0	0
ID1815	0	0	1	1	1	1	0	0	1	0	0	0
ID1816	0	0	1	1	1	0	0	0	0	0	0	0
ID1817	0	0	0	1	0	1	0	0	1	0	0	0
ID1818	0	0	0	0	0	1	0	0	0	0	0	0
ID1819	0	0	1	0	1	1	0	0	1	1	0	0
ID1820	1	0	0	1	1	1	1	0	0	1	0	0
ID1821	0	0	0	1	0	1	1	0	0	0	0	0
ID1822	0	0	1	1	0	0	0	0	0	0	0	0
ID1823	1	1	1	0	1	1	1	0	1	1	0	1
ID1824	1	1	1	1	1	1	0	0	1	1	0	1
ID1825	1	1	1	1	1	0	1	0	1	1	0	1
ID1826	0	1	1	1	1	1	1	0	1	1	0	1
ID1827	1	1	1	1	1	0	0	0	1	1	0	1
ID1828	1	1	1	1	1	0	0	0	1	0	0	0
ID1829	1	0	1	0	1	1	1	0	1	0	0	1
ID1830	0	1	1	1	0	0	0	0	0	0	0	0
ID1831	0	0	1	0	0	1	0	0	0	1	0	0
ID1832	0	0	1	0	1	0	0	0	0	0	0	1
ID1833	1	0	0	1	0	1	0	1	1	1	0	0
ID1834	0	0	1	0	1	0	1	0	0	1	0	1
ID1835	1	1	1	1	1	1	0	0	1	1	0	0
ID1836	0	0	1	1	1	0	0	0	1	0	0	0
ID1837	0	0	1	0	1	1	1	0	1	0	0	1
ID1838	1	1	0	0	1	1	0	0	0	1	0	1
ID1839	0	1	1	1	0	0	0	0	0	0	0	1
ID1840	1	0	0	0	1	1	1	0	0	1	0	1
ID1841	0	0	1	1	0	1	0	0	0	0	0	0
ID1842	0	0	1	1	0	0	1	0	1	1	0	0
ID1843	0	0	1	0	0	0	1	0	1	1	0	0
ID1844	0	0	0	0	0	0	0	0	0	0	0	0
ID1845	0	1	1	1	1	1	1	0	1	1	0	0
ID1846	1	0	0	0	1	1	1	0	1	1	0	1
ID1847	1	1	1	1	1	1	1	1	1	1	1	1
ID1848	1	0	1	1	1	1	1	0	1	1	1	1
ID1849	0	0	0	1	1	0	1	0	1	0	0	0
ID1850	1	0	1	1	1	1	0	0	1	1	0	0
ID1851	1	0	1	0	1	1	1	1	1	1	0	1
ID1852	0	0	1	1	1	0	1	0	0	1	0	0
ID1853	0	0	1	1	0	0	0	0	0	0	0	0
ID1854	1	0	1	0	1	1	1	0	1	1	0	0
ID1855	0	0	1	0	0	0	0	0	0	0	0	0
ID1856	0	0	1	1	1	1	1	0	0	0	0	1
ID1857	0	0	1	1	1	1	0	0	0	1	0	1
ID1858	0	0	0	0	0	0	0	0	0	0	0	0
ID1859	1	0	1	1	1	1	1	0	1	0	0	0
ID1860	0	0	1	1	1	0	0	0	0	0	0	0
ID1861	1	0	1	1	0	0	0	0	0	1	0	0
ID1862	1	0	1	1	1	0	1	0	1	0	0	1
ID1863	0	0	1	1	1	0	0	0	0	0	0	0
ID1864	0	0	1	1	1	0	0	0	0	0	0	0
ID1865	0	0	1	0	0	0	1	0	0	0	0	0
ID1866	1	0	1	1	1	1	1	0	0	0	0	1
ID1867	0	0	0	0	1	0	0	0	1	0	0	0
ID1868	0	0	1	0	1	1	0	0	0	0	0	0
ID1869	0	0	1	1	1	0	1	0	1	1	0	0
ID1870	0	0	1	1	1	0	1	0	1	1	0	1
ID1871	1	1	1	1	1	1	1	1	1	1	0	1
ID1872	0	0	1	1	1	0	0	0	1	0	0	0
ID1873	1	0	1	1	0	0	0	0	1	1	0	1
ID1874	0	0	1	1	1	1	0	0	0	1	0	1
ID1875	1	0	1	1	1	1	1	1	1	1	0	1
ID1876	1	1	1	1	1	0	1	0	1	1	0	0
ID1877	1	0	1	1	1	1	0	0	1	1	0	1
ID1878	1	1	1	1	1	1	1	1	1	1	0	0
ID1879	0	0	1	1	1	0	1	0	0	0	0	0
ID1880	1	0	1	1	1	1	0	1	1	1	0	1
ID1881	1	0	1	1	0	1	0	0	1	1	0	0
ID1882	1	1	1	1	1	1	1	1	1	1	0	1
ID1883	1	1	1	1	1	1	1	0	1	1	0	1
ID1884	0	0	1	1	1	0	0	1	0	0	0	1
ID1885	0	1	1	1	0	0	0	0	0	0	0	0
ID1886	0	0	1	1	1	1	0	0	1	0	0	0
ID1887	1	0	1	1	1	0	0	0	1	1	0	0
ID1888	0	0	1	0	1	1	1	0	0	0	0	0
ID1889	1	0	1	1	1	0	1	0	0	1	0	1
ID1890	1	1	1	1	1	1	0	1	1	1	0	0
ID1891	1	1	1	1	1	1	1	0	1	1	0	1
ID1892	1	0	1	1	1	0	1	0	1	1	0	1
ID1893	1	0	1	1	1	1	0	1	1	1	0	1
ID1894	1	1	1	0	1	1	0	0	0	0	1	1
ID1895	0	0	1	0	1	1	0	0	0	0	0	1
ID1896	0	0	0	0	1	0	1	0	0	1	0	1
ID1897	0	0	1	1	1	0	0	0	1	0	0	1
ID1898	0	0	1	0	1	1	0	0	1	0	0	0
ID1899	0	0	1	1	1	0	0	0	1	1	0	0
ID1900	0	0	1	0	0	0	0	0	1	0	0	0
ID1901	0	0	1	0	0	1	1	0	0	0	0	0
ID1902	0	0	1	1	1	0	0	0	0	0	0	1
ID1903	1	0	1	1	1	0	0	0	1	0	0	0
ID1904	0	0	1	1	1	1	1	0	0	0	0	0
ID1905	0	0	0	1	1	0	0	1	0	0	0	1
ID1906	0	0	1	1	1	1	0	0	0	0	0	0
ID1907	0	0	1	1	1	1	1	0	0	1	0	0
ID1908	1	1	1	0	1	1	1	1	1	1	0	1
ID1909	0	0	1	1	1	0	0	0	0	0	0	0
ID1910	0	0	1	1	1	1	1	0	0	0	0	0
ID1911	0	0	1	1	1	0	1	0	1	0	0	0
ID1912	1	0	1	1	1	1	0	0	1	1	0	1
ID1913	1	0	0	0	1	1	0	0	0	1	0	1
ID1914	1	0	1	1	1	1	1	1	1	1	0	1
ID1915	1	1	1	1	1	1	0	0	1	1	0	1
ID1916	0	0	1	0	1	1	1	1	1	1	0	1
ID1917	0	1	1	1	1	1	0	0	1	1	0	0
ID1918	0	0	0	0	0	0	0	0	1	1	0	0
ID1919	1	0	1	1	1	1	1	0	1	0	0	0
ID1920	0	1	1	1	1	1	0	0	1	1	0	1
ID1921	1	0	1	1	1	1	1	0	1	1	0	0
ID1922	1	0	1	1	1	1	1	0	1	1	0	0
ID1923	0	0	1	1	0	0	0	0	0	0	0	1
ID1924	0	0	1	1	1	0	1	0	0	1	0	0
ID1925	0	0	1	1	1	0	0	0	0	0	0	0
ID1926	0	0	1	1	0	1	0	0	0	0	0	0
ID1927	1	1	1	1	1	1	1	0	1	1	0	0
ID1928	0	1	1	1	1	1	0	0	1	1	0	1
ID1929	0	0	1	1	0	0	0	0	0	1	0	0
ID1930	1	1	1	1	1	0	1	0	1	1	0	1
ID1931	0	0	1	1	0	1	0	0	0	0	0	0
ID1932	0	0	1	0	1	0	1	0	0	0	0	0
ID1933	0	0	0	1	1	0	0	0	0	1	0	0
ID1934	0	0	1	0	1	0	0	0	1	0	0	0
ID1935	0	0	0	0	1	1	1	0	0	0	0	0
ID1936	0	0	0	1	1	0	0	0	0	0	0	1
ID1937	1	1	1	1	1	1	1	1	1	1	1	1
ID1938	1	0	1	1	1	1	1	0	1	1	0	1
ID1939	1	0	1	1	1	1	0	0	1	1	0	1
ID1940	1	0	0	1	1	1	1	0	1	1	0	0
ID1941	0	0	1	0	1	0	1	0	0	0	0	0
ID1942	0	0	1	0	1	1	0	0	0	0	0	0
ID1943	1	0	1	1	1	1	1	0	1	1	0	1
ID1944	0	0	1	1	1	0	0	0	1	0	0	0
ID1945	0	1	1	1	1	1	1	0	1	1	0	0
ID1946	1	0	1	0	1	0	0	0	1	1	0	0
ID1947	0	0	1	1	1	0	1	1	1	1	0	0
ID1948	0	0	1	1	0	0	0	0	0	1	0	0
ID1949	0	0	1	0	1	0	0	0	1	1	0	0
ID1950	0	0	1	0	1	0	0	0	0	0	0	0
ID1951	0	0	0	0	0	0	1	0	0	0	0	0
ID1952	1	1	1	1	1	1	0	0	1	1	0	0
ID1953	0	0	1	0	0	0	0	0	0	0	0	0
ID1954	0	0	1	1	0	0	1	0	0	0	0	0
ID1955	1	0	1	1	0	1	0	0	1	1	0	0
ID1956	1	0	1	1	1	1	1	0	1	1	0	1
ID1957	1	0	1	1	1	1	0	0	1	1	0	1
ID1958	1	0	1	1	1	0	0	0	1	1	0	1
ID1959	0	0	1	1	0	1	0	0	1	1	0	0
ID1960	0	0	1	0	0	0	0	0	1	1	0	1
ID1961	1	1	1	1	1	1	0	0	1	1	0	1
ID1962	1	1	1	1	1	1	0	0	1	1	0	1
ID1963	0	1	1	1	1	0	0	0	1	0	0	1
ID1964	0	1	1	1	1	1	1	0	1	0	0	1
ID1965	1	1	1	1	1	1	0	0	1	0	0	1
ID1966	1	1	1	1	1	1	1	1	1	1	0	1
ID1967	0	1	1	1	1	1	1	0	1	1	0	0
ID1968	1	1	1	1	1	1	1	0	1	1	0	0
ID1969	0	0	1	0	0	0	0	0	0	0	0	0
ID1970	1	0	1	1	1	0	0	0	1	1	1	0
ID1971	1	0	1	0	0	0	1	0	1	1	0	0
ID1972	0	0	1	1	1	1	0	0	0	0	0	0
ID1973	1	0	1	1	1	0	0	0	0	0	0	1
ID1974	0	1	1	1	1	1	0	1	1	1	0	0
ID1975	1	1	1	1	1	1	1	1	1	1	0	1
ID1976	0	1	1	1	1	1	1	0	1	0	0	1
ID1977	0	0	1	1	1	1	1	0	1	1	0	0
ID1978	1	0	1	1	1	1	1	0	1	1	1	1
ID1979	0	0	1	0	0	1	0	0	0	0	0	0
ID1980	0	0	1	0	0	1	0	0	0	0	0	0
ID1981	0	0	0	1	1	0	1	0	0	1	0	0
ID1982	0	0	1	0	0	1	0	0	0	0	0	1
ID1983	0	0	0	0	0	0	0	0	0	0	0	1
ID1984	0	0	1	0	1	1	0	0	0	0	0	0
ID1985	0	0	1	0	0	1	0	0	0	0	0	0
ID1986	0	0	1	1	1	0	1	0	0	1	0	1
ID1987	1	0	1	1	0	0	0	0	0	0	0	0
ID1988	0	1	1	1	0	1	1	0	1	0	0	0
ID1989	0	0	1	1	1	1	1	0	0	0	0	1
ID1990	0	0	1	1	1	1	1	0	1	0	0	0
ID1991	0	0	1	1	1	1	1	0	1	0	0	0
ID1992	1	0	1	1	1	0	0	0	1	1	0	1
ID1993	0	0	0	0	0	0	0	0	0	0	0	0
ID1994	1	0	1	1	1	0	0	0	0	1	0	1
ID1995	1	1	1	0	1	1	0	0	1	0	0	1
ID1996	0	0	1	1	1	1	0	0	0	1	0	0
ID1997	0	0	1	0	0	1	0	0	0	1	0	0
ID1998	1	0	1	1	1	1	1	0	1	1	0	1
ID1999	0	0	1	1	1	0	0	0	0	0	0	0
[truncated: 1,812 more rows]
