# Supplementary material for: International Comparative Study on PISA Mathematics Achievement Test Based on Cognitive Diagnostic Models
Source: Front Psychol. 2020 Sep 9;11:2230. doi: 10.3389/fpsyg.2020.02230 (PMC7509072; doi:10.3389/fpsyg.2020.02230)
Supplement: Supplementary file 7 [file Data_Sheet_7.CSV]

	Item1	Item2	Item3	Item4	Item5	Item6	Item7	Item8	Item9	Item10	Item11	Item12
ID1	1	1	1	1	1	1	1	1	1	0	1	1
ID2	0	1	1	1	1	1	1	0	1	1	1	1
ID3	1	1	1	1	1	1	0	0	1	0	0	0
ID4	0	1	1	1	1	1	1	0	1	1	0	1
ID5	1	0	1	1	1	0	0	0	1	1	0	1
ID6	1	1	0	1	1	1	1	1	1	1	1	1
ID7	1	1	1	0	1	0	1	0	1	1	1	1
ID8	1	0	1	1	1	0	1	1	1	1	0	1
ID9	0	0	1	1	1	1	1	0	1	1	0	1
ID10	1	1	1	1	1	1	1	1	1	1	0	0
ID11	1	1	1	1	1	1	1	1	1	1	0	0
ID12	0	0	1	1	1	0	0	0	0	1	0	0
ID13	0	0	0	1	1	1	0	0	1	0	0	0
ID14	0	0	1	0	0	0	1	0	0	0	0	0
ID15	0	0	1	1	1	0	0	0	1	0	0	1
ID16	1	0	1	1	1	1	1	0	1	1	0	0
ID17	1	1	0	1	0	0	1	0	1	1	0	0
ID18	0	0	1	1	1	0	1	0	0	1	0	0
ID19	0	0	0	0	0	0	0	0	0	0	0	0
ID20	0	0	1	1	1	0	0	0	1	1	0	1
ID21	0	0	1	1	1	1	1	0	0	1	0	0
ID22	0	0	1	1	0	1	1	0	1	1	0	1
ID23	1	1	1	1	1	1	0	0	1	0	0	1
ID24	0	0	0	0	0	1	0	0	0	0	0	0
ID25	0	0	1	0	1	1	0	0	1	1	0	1
ID26	0	0	1	1	0	1	0	0	0	1	0	1
ID27	1	1	1	1	1	1	1	0	1	1	0	1
ID28	0	1	1	1	1	1	1	0	1	1	0	1
ID29	1	0	1	1	1	0	0	0	1	1	0	1
ID30	1	1	1	1	1	0	1	0	0	1	0	1
ID31	0	0	1	1	1	0	0	0	0	1	0	0
ID32	0	1	1	1	1	1	0	0	1	1	0	1
ID33	0	0	1	1	1	1	0	0	1	0	0	0
ID34	0	0	1	1	1	0	1	0	0	0	0	0
ID35	1	0	1	1	1	0	1	0	1	1	0	1
ID36	1	0	1	1	0	1	0	0	0	0	0	0
ID37	0	0	1	1	1	0	1	0	1	1	0	1
ID38	1	0	1	1	1	0	0	0	1	1	0	1
ID39	0	0	1	1	1	1	0	0	1	0	0	1
ID40	1	0	0	1	1	0	0	0	0	1	0	0
ID41	0	0	1	1	1	0	1	0	1	0	0	1
ID42	0	0	1	1	0	0	0	0	1	1	0	1
ID43	0	0	1	1	1	0	0	0	0	0	0	0
ID44	0	0	0	1	1	0	0	0	0	1	0	1
ID45	1	1	1	1	1	1	1	0	1	1	0	1
ID46	1	1	1	1	1	0	0	0	1	0	0	1
ID47	0	0	1	1	0	0	1	0	1	0	0	0
ID48	1	0	1	1	1	1	0	0	1	1	0	0
ID49	0	0	1	1	0	0	1	0	0	1	0	1
ID50	0	0	1	1	1	1	1	0	0	0	0	0
ID51	1	1	1	1	1	1	1	0	1	1	0	0
ID52	0	0	1	1	1	0	0	0	1	1	0	0
ID53	0	0	0	1	0	1	1	0	0	0	0	1
ID54	0	0	1	1	1	1	0	0	1	1	0	1
ID55	0	0	1	1	0	1	1	0	0	0	0	0
ID56	0	0	1	1	1	0	0	0	0	0	0	1
ID57	1	1	1	1	1	1	0	1	1	1	1	0
ID58	1	1	1	1	1	1	1	0	1	1	0	1
ID59	1	1	1	1	1	1	1	1	1	1	0	0
ID60	0	0	1	1	0	0	1	0	0	0	0	0
ID61	1	1	1	0	0	0	0	0	1	1	0	1
ID62	1	0	1	1	1	0	0	0	1	0	0	0
ID63	0	0	1	1	1	0	1	0	1	1	0	0
ID64	1	1	1	1	1	0	0	0	1	1	0	1
ID65	1	0	1	0	0	0	0	0	1	1	0	1
ID66	0	1	1	1	0	0	0	0	1	1	0	1
ID67	1	0	1	1	1	0	0	0	1	1	0	1
ID68	0	0	1	0	0	0	1	0	0	0	0	0
ID69	0	1	1	1	1	0	0	0	1	1	0	0
ID70	0	0	1	1	1	0	0	0	0	1	0	0
ID71	1	1	1	0	1	1	1	0	1	1	0	1
ID72	1	1	1	1	1	1	1	1	1	0	0	1
ID73	1	1	1	1	1	1	0	0	1	1	0	1
ID74	1	1	1	1	1	1	1	0	1	1	1	1
ID75	0	0	0	1	1	0	1	0	0	0	0	0
ID76	0	0	1	1	1	1	0	0	0	0	0	1
ID77	1	1	0	1	1	1	0	1	0	1	0	1
ID78	0	0	1	1	0	0	0	0	1	1	0	1
ID79	0	0	1	1	1	0	0	0	1	1	1	1
ID80	0	0	1	1	1	1	0	0	0	1	0	1
ID81	0	0	1	1	1	0	0	0	0	0	0	0
ID82	1	1	1	1	0	0	1	0	0	1	0	0
ID83	0	0	1	1	1	0	0	0	0	0	0	0
ID84	0	1	1	1	1	0	1	0	1	1	0	1
ID85	1	0	1	1	1	1	0	0	1	0	0	0
ID86	0	0	1	1	1	0	0	0	0	0	0	0
ID87	0	0	1	1	1	0	0	0	0	0	0	0
ID88	0	0	0	1	1	0	1	0	0	0	0	0
ID89	0	0	1	1	1	1	0	0	0	0	0	0
ID90	0	0	1	1	1	1	0	0	0	0	0	0
ID91	0	0	0	1	0	0	1	0	1	0	0	0
ID92	1	0	1	1	1	1	1	0	1	1	0	0
ID93	1	0	1	1	0	0	0	0	0	1	0	0
ID94	1	0	1	1	1	0	1	0	0	1	0	0
ID95	0	0	1	1	1	0	0	0	0	0	0	0
ID96	1	0	1	0	1	0	1	0	0	1	0	0
ID97	0	0	0	1	1	1	0	0	0	1	0	1
ID98	0	0	1	0	1	0	0	0	0	1	0	0
ID99	0	0	1	0	1	0	0	0	0	0	0	0
ID100	0	0	1	1	1	0	1	0	1	1	0	1
ID101	0	1	1	1	1	1	0	0	1	1	0	1
ID102	0	1	0	0	0	0	1	0	0	0	0	0
ID103	1	0	1	1	1	1	1	0	1	1	0	1
ID104	0	1	1	1	1	0	1	0	1	1	0	1
ID105	0	0	1	1	1	1	0	0	1	1	0	1
ID106	0	0	1	1	1	0	1	0	0	1	0	0
ID107	0	1	1	1	1	1	1	0	1	1	0	0
ID108	1	0	0	1	1	1	1	0	1	1	0	1
ID109	1	0	1	1	1	0	1	0	0	1	0	0
ID110	0	0	1	1	0	1	0	0	0	0	0	0
ID111	0	0	1	1	1	0	0	0	0	0	0	0
ID112	0	0	0	0	0	0	0	0	0	0	0	0
ID113	1	1	1	1	1	1	0	0	0	1	0	0
ID114	1	0	1	1	1	1	0	0	0	0	0	1
ID115	1	0	1	1	1	0	0	0	1	1	1	0
ID116	0	0	1	1	1	0	0	0	1	1	0	1
ID117	0	0	1	0	1	1	0	0	1	1	0	0
ID118	0	0	1	1	1	0	0	0	1	1	0	1
ID119	0	0	1	1	1	0	1	0	0	1	1	0
ID120	1	1	1	0	1	1	0	0	0	1	0	1
ID121	0	1	1	1	1	0	0	0	1	1	0	0
ID122	0	0	1	0	1	1	1	0	1	1	0	1
ID123	0	0	0	0	0	0	0	0	0	0	0	0
ID124	0	0	1	1	1	0	0	0	0	0	0	0
ID125	1	1	1	1	1	0	1	1	0	1	0	1
ID126	1	1	1	1	1	1	0	0	1	1	0	1
ID127	0	0	1	1	1	0	1	0	0	1	0	1
ID128	0	0	0	0	1	0	0	0	1	0	0	0
ID129	0	0	0	1	1	0	1	0	0	1	0	0
ID130	0	0	1	1	1	0	0	0	0	0	0	0
ID131	0	0	0	1	1	0	0	0	0	1	0	0
ID132	0	0	0	0	1	0	0	0	0	0	0	0
ID133	0	0	0	1	1	0	0	0	0	0	0	0
ID134	0	0	1	1	1	1	0	0	1	0	0	0
ID135	0	0	1	1	1	0	1	0	1	1	0	0
ID136	0	0	0	0	1	0	1	0	0	0	0	0
ID137	0	0	1	1	1	0	1	0	0	0	0	0
ID138	0	0	1	1	1	1	0	0	0	0	0	0
ID139	0	0	1	1	0	1	0	0	1	1	0	1
ID140	1	1	0	1	1	1	0	0	1	1	0	0
ID141	0	0	1	0	0	0	0	0	0	0	0	0
ID142	0	0	1	1	1	1	0	0	1	1	0	0
ID143	1	1	1	1	1	1	1	0	1	0	0	0
ID144	1	0	1	1	1	1	0	1	1	1	0	1
ID145	1	1	1	1	1	0	0	0	0	1	0	0
ID146	0	0	1	1	1	0	1	0	0	1	0	0
ID147	0	0	1	1	0	0	1	0	1	1	0	1
ID148	1	1	1	1	1	0	1	1	1	1	0	1
ID149	1	1	1	1	1	1	1	0	1	1	1	1
ID150	1	1	1	1	1	1	0	0	0	1	0	1
ID151	1	1	1	1	1	1	1	0	1	1	0	0
ID152	1	1	1	1	1	1	1	1	1	1	0	0
ID153	1	1	1	1	1	1	1	1	1	1	1	1
ID154	0	1	1	1	1	0	1	0	1	1	0	0
ID155	1	1	1	1	1	1	1	1	1	1	0	1
ID156	1	1	1	1	1	0	1	0	1	0	0	0
ID157	1	1	1	1	1	1	1	1	1	1	0	0
ID158	1	1	1	1	1	0	1	0	1	1	1	1
ID159	1	1	1	1	1	1	1	0	1	1	0	0
ID160	1	0	1	1	1	0	1	0	1	0	0	0
ID161	0	0	1	1	1	1	0	0	0	1	0	0
ID162	1	1	1	1	0	0	1	0	0	0	1	0
ID163	0	0	0	1	1	0	0	0	0	0	0	0
ID164	1	0	0	1	1	1	1	0	1	1	0	1
ID165	0	0	1	1	1	0	0	0	1	0	0	0
ID166	1	0	1	1	1	0	0	0	1	0	0	0
ID167	1	1	1	1	1	1	1	0	1	1	0	0
ID168	0	0	0	0	0	0	0	0	0	0	0	0
ID169	1	1	1	1	1	0	1	0	1	1	0	0
ID170	1	1	1	1	1	1	0	1	1	1	0	1
ID171	0	1	1	1	1	0	1	0	1	0	0	1
ID172	1	1	1	1	1	1	1	0	1	1	0	1
ID173	1	1	1	1	1	0	0	0	0	1	0	1
ID174	1	1	1	1	1	1	1	0	1	1	0	1
ID175	1	0	1	1	1	0	1	0	1	0	0	1
ID176	1	1	1	1	1	0	0	0	0	1	0	1
ID177	0	1	0	1	1	0	1	0	1	1	0	1
ID178	1	1	1	1	1	1	0	0	1	1	0	1
ID179	1	1	1	1	1	1	0	0	1	1	0	1
ID180	1	0	1	1	1	0	1	0	1	1	0	0
ID181	0	0	1	1	1	1	1	0	1	1	0	1
ID182	1	1	1	1	1	1	1	0	1	1	0	1
ID183	1	1	1	1	1	1	1	1	1	1	0	0
ID184	1	0	1	1	0	0	1	0	1	0	0	0
ID185	0	1	1	1	1	1	0	0	1	1	0	1
ID186	1	0	1	1	1	1	1	0	1	1	0	1
ID187	1	1	1	1	1	1	1	0	1	1	0	0
ID188	0	0	1	1	1	1	1	0	1	1	0	1
ID189	0	0	1	1	1	1	0	0	1	1	0	0
ID190	1	1	1	1	1	1	1	0	1	1	0	1
ID191	1	0	1	1	1	0	0	0	1	1	0	1
ID192	1	1	1	1	1	1	1	0	1	1	1	0
ID193	1	1	1	1	1	0	0	0	1	1	0	1
ID194	0	0	1	1	1	1	0	0	1	1	0	0
ID195	1	0	1	1	0	1	1	0	1	1	0	1
ID196	1	1	1	1	1	1	0	0	1	1	0	1
ID197	1	1	1	1	1	1	1	0	1	1	0	1
ID198	1	1	1	1	1	1	1	1	1	1	0	1
ID199	1	0	1	1	1	0	0	0	0	1	0	0
ID200	0	0	0	1	1	0	0	0	0	0	0	0
ID201	0	0	1	1	1	1	0	0	1	1	0	0
ID202	0	1	1	1	1	1	1	1	1	1	0	1
ID203	1	0	1	1	1	0	0	0	0	1	0	1
ID204	1	0	1	1	1	0	0	0	0	1	0	1
ID205	0	1	1	1	1	0	0	1	1	1	0	1
ID206	1	1	1	1	1	0	1	0	1	1	0	1
ID207	1	0	1	1	1	1	1	0	1	1	0	1
ID208	1	1	1	1	1	1	1	0	1	1	1	0
ID209	0	0	1	1	1	0	1	0	1	1	0	0
ID210	1	1	1	1	1	1	1	1	1	1	0	1
ID211	1	0	1	1	1	0	1	1	1	1	1	1
ID212	0	0	1	1	0	0	0	0	0	1	0	1
ID213	1	0	1	1	0	0	1	1	1	1	0	0
ID214	1	1	1	1	1	1	0	0	1	1	0	1
ID215	1	0	1	1	1	1	1	1	0	1	1	1
ID216	1	0	1	1	1	0	1	0	1	1	0	1
ID217	1	1	1	1	1	1	0	1	1	1	0	1
ID218	0	1	1	1	1	1	1	0	1	1	0	0
ID219	0	0	1	1	1	1	0	0	1	1	0	1
ID220	1	1	0	1	1	1	0	1	1	1	0	0
ID221	0	0	0	1	0	0	0	0	1	1	0	0
ID222	1	1	1	1	1	1	1	0	1	1	0	1
ID223	0	0	1	0	0	0	0	0	0	0	0	0
ID224	1	0	1	1	1	0	0	0	0	0	0	0
ID225	1	0	1	1	1	1	0	0	1	1	0	1
ID226	1	0	1	1	1	1	1	0	0	0	0	1
ID227	0	0	0	1	1	1	0	0	1	0	0	0
ID228	0	0	0	1	1	0	0	0	0	1	0	0
ID229	0	0	0	1	1	0	1	0	0	0	0	0
ID230	0	0	1	1	1	1	1	0	1	1	0	0
ID231	1	0	1	1	1	0	0	0	0	1	0	0
ID232	0	0	1	1	1	0	1	0	1	0	0	1
ID233	1	0	1	1	1	0	1	1	1	1	0	1
ID234	0	0	1	1	1	1	0	0	1	1	0	1
ID235	1	0	1	1	1	0	1	0	0	1	0	1
ID236	0	0	1	1	1	0	1	0	1	1	0	1
ID237	1	1	1	1	1	1	1	0	1	1	0	1
ID238	1	1	1	1	1	1	1	0	1	1	0	1
ID239	1	0	1	0	1	1	0	0	1	1	1	1
ID240	0	0	1	1	1	0	1	0	1	1	1	1
ID241	0	0	1	1	1	0	0	0	1	1	0	1
ID242	1	0	1	0	1	1	1	1	1	1	0	1
ID243	0	0	0	1	1	0	1	0	1	1	0	1
ID244	0	0	1	1	1	1	0	0	1	0	0	0
ID245	0	0	0	0	0	0	0	0	0	0	0	1
ID246	0	0	1	1	1	0	0	0	0	0	0	0
ID247	0	1	1	0	1	0	0	0	0	1	0	1
ID248	0	1	1	1	1	0	0	1	0	1	0	1
ID249	0	0	1	1	1	1	1	0	0	0	0	0
ID250	1	1	1	1	1	0	0	0	1	1	0	0
ID251	0	1	1	1	1	1	0	1	1	0	0	1
ID252	1	0	1	1	1	1	0	0	0	1	0	1
ID253	0	0	1	1	1	0	1	0	1	1	0	0
ID254	0	0	1	1	1	1	1	0	1	1	0	1
ID255	1	1	1	1	1	1	1	0	1	1	1	1
ID256	1	1	0	0	1	1	1	0	1	1	0	1
ID257	0	0	1	1	0	1	0	0	1	1	0	1
ID258	1	1	1	1	1	1	1	1	1	1	1	1
ID259	1	0	1	1	1	1	0	0	1	1	0	1
ID260	1	1	0	1	1	1	1	1	1	0	0	1
ID261	1	0	1	1	1	1	0	0	1	1	0	0
ID262	0	0	1	1	1	0	1	1	1	1	0	1
ID263	0	0	1	1	1	1	0	0	1	1	0	1
ID264	0	1	1	1	1	1	1	1	1	1	0	1
ID265	0	1	0	1	1	1	0	0	1	0	0	0
ID266	0	1	1	1	1	1	0	0	0	1	1	0
ID267	1	0	0	1	1	0	0	0	1	1	0	1
ID268	0	0	0	1	1	0	0	0	0	0	0	0
ID269	1	0	1	1	1	0	0	0	1	1	0	1
ID270	1	0	1	1	0	0	0	0	0	1	0	1
ID271	1	0	1	1	1	1	1	0	0	1	0	0
ID272	1	0	0	1	1	0	1	0	1	1	0	1
ID273	1	1	1	1	1	1	1	1	0	1	0	1
ID274	0	1	0	1	1	1	0	1	1	1	0	1
ID275	0	1	1	1	1	0	0	0	1	0	0	0
ID276	1	1	1	0	1	0	1	0	0	0	0	1
ID277	0	0	0	1	1	1	1	0	0	0	0	0
ID278	1	0	1	1	1	0	0	0	1	1	0	1
ID279	1	1	1	1	1	0	0	0	1	1	0	1
ID280	1	1	1	1	1	1	0	0	0	1	0	0
ID281	0	0	1	1	1	0	1	0	1	0	0	0
ID282	1	0	1	1	1	1	0	0	1	1	0	1
ID283	0	1	1	1	1	1	1	1	1	1	0	1
ID284	1	0	0	1	1	0	1	0	1	1	0	0
ID285	0	1	1	1	1	1	1	0	1	1	0	0
ID286	0	0	0	1	1	1	1	0	1	1	0	0
ID287	1	1	1	1	1	1	1	0	1	1	0	1
ID288	1	1	1	1	1	1	0	1	1	1	0	1
ID289	1	1	1	1	1	1	1	0	1	1	1	1
ID290	0	0	1	1	1	0	0	0	0	0	0	0
ID291	1	0	1	1	1	1	0	0	1	1	0	0
ID292	1	1	1	1	0	1	0	0	1	1	0	1
ID293	1	1	1	1	1	1	1	0	1	0	1	1
ID294	1	0	1	1	0	1	1	1	1	1	0	1
ID295	0	0	1	1	1	0	0	0	1	1	0	1
ID296	1	1	0	1	1	0	1	0	1	1	0	1
ID297	0	0	1	1	1	0	0	0	1	0	0	1
ID298	0	0	1	1	1	0	0	0	0	0	0	0
ID299	1	0	1	1	0	1	0	0	0	0	0	1
ID300	0	0	0	1	1	0	0	0	0	0	0	1
ID301	1	0	1	1	0	1	1	0	1	1	0	1
ID302	1	1	1	1	1	1	1	1	1	1	0	1
ID303	1	0	1	1	1	0	1	0	1	1	0	0
ID304	0	1	1	1	1	1	1	0	1	1	0	0
ID305	1	1	1	1	1	0	1	1	1	1	0	0
ID306	0	0	1	1	1	0	0	0	1	0	0	0
ID307	0	0	1	1	1	0	1	0	0	0	0	0
ID308	0	0	1	1	1	1	0	1	0	1	0	1
ID309	0	0	1	1	1	1	0	0	0	0	0	0
ID310	1	1	0	1	1	0	0	0	1	1	0	1
ID311	0	0	1	1	1	1	1	1	1	0	0	1
ID312	1	0	1	1	1	0	0	0	1	1	0	0
ID313	0	1	1	1	1	0	0	0	1	1	0	1
ID314	1	1	1	1	1	1	0	0	1	0	0	1
ID315	0	1	0	1	1	0	1	0	1	1	0	1
ID316	0	0	1	1	1	0	0	0	1	0	0	0
ID317	0	0	0	1	0	1	0	0	0	0	0	0
ID318	1	1	1	1	1	1	1	0	1	1	0	0
ID319	1	0	1	1	1	1	0	0	1	1	0	1
ID320	1	0	0	1	1	0	1	1	1	1	1	1
ID321	1	1	1	1	1	1	0	1	1	1	0	1
ID322	1	1	1	1	1	1	1	0	1	1	1	1
ID323	1	1	1	1	1	1	1	1	1	1	0	1
ID324	0	0	0	1	1	1	1	0	1	1	0	0
ID325	1	0	0	1	0	1	0	0	1	1	0	1
ID326	1	0	1	1	1	1	0	1	1	1	0	1
ID327	0	1	1	1	1	0	0	1	1	1	0	0
ID328	1	1	1	1	1	1	1	0	1	1	0	0
ID329	1	1	1	1	1	0	0	0	1	1	0	1
ID330	0	1	0	1	1	1	0	1	1	1	0	1
ID331	1	1	1	1	1	1	1	0	0	0	0	1
ID332	1	0	1	1	0	1	1	0	0	1	0	0
ID333	1	0	1	1	1	1	1	0	1	1	0	0
ID334	0	0	1	1	1	0	0	0	1	0	0	0
ID335	1	1	1	1	1	1	1	1	1	1	0	1
ID336	0	0	1	1	1	1	0	0	0	0	0	0
ID337	0	0	1	1	1	1	0	0	1	1	0	0
ID338	1	1	0	1	1	1	1	0	1	1	0	0
ID339	0	0	1	1	1	1	0	0	0	1	0	0
ID340	0	1	1	1	1	1	0	1	1	1	0	1
ID341	0	0	0	1	1	1	1	1	1	1	0	0
ID342	0	1	1	1	1	1	1	1	0	1	0	1
ID343	1	1	1	1	1	0	1	0	1	1	0	1
ID344	1	0	1	1	1	1	1	0	1	0	0	1
ID345	0	0	1	1	1	1	0	0	1	0	0	1
ID346	0	0	0	0	0	1	0	0	0	0	0	0
ID347	1	0	1	1	0	0	0	0	1	0	0	0
ID348	1	1	1	1	1	1	1	0	1	1	0	1
ID349	1	1	1	1	1	1	0	0	1	1	0	0
ID350	1	0	1	1	0	0	0	0	1	1	0	1
ID351	1	1	1	1	1	1	1	0	1	0	0	0
ID352	1	1	1	1	1	0	1	0	1	1	0	0
ID353	0	0	1	1	1	0	0	0	0	1	0	0
ID354	1	1	1	1	1	1	1	0	1	1	0	0
ID355	0	0	0	1	1	1	1	0	1	0	0	0
ID356	0	0	1	1	1	1	1	0	1	1	0	0
ID357	0	0	1	1	1	0	0	0	1	0	0	1
ID358	1	1	1	1	0	1	0	0	1	1	0	0
ID359	1	1	1	1	1	0	0	0	0	1	0	1
ID360	1	1	1	1	1	0	0	0	1	1	0	0
ID361	1	0	1	1	1	0	0	0	0	1	0	0
ID362	1	0	0	1	1	0	0	0	1	1	0	0
ID363	0	0	1	1	1	0	0	0	1	0	0	0
ID364	0	1	1	1	0	1	0	0	0	0	0	0
ID365	0	0	1	1	1	1	1	0	0	0	0	0
ID366	0	1	1	1	1	0	0	0	0	0	0	1
ID367	0	1	0	1	1	0	1	0	0	1	0	0
ID368	0	0	1	1	1	0	0	0	0	1	0	1
ID369	1	1	1	1	1	1	1	1	1	1	1	1
ID370	1	1	0	1	1	0	1	0	1	1	1	0
ID371	1	1	1	1	1	1	1	0	1	1	1	1
ID372	1	1	1	1	1	0	1	0	1	1	1	1
ID373	1	1	1	1	1	1	1	0	1	1	0	1
ID374	1	1	1	0	0	1	0	0	1	1	0	1
ID375	1	1	1	1	1	1	1	1	1	1	1	1
ID376	1	1	1	1	1	1	1	0	1	1	0	1
ID377	1	1	1	1	1	1	1	1	1	1	1	1
ID378	1	1	1	0	1	1	1	0	1	1	0	1
ID379	0	0	1	1	1	0	0	0	1	0	0	0
ID380	0	0	0	0	0	0	0	0	0	0	0	0
ID381	0	1	1	1	1	0	0	0	1	0	0	0
ID382	0	0	0	0	1	0	0	0	0	0	0	0
ID383	1	1	1	1	1	1	0	0	1	1	0	0
ID384	0	0	1	1	0	1	1	0	0	0	0	0
ID385	0	0	1	1	1	0	1	0	0	0	0	0
ID386	0	0	1	1	1	0	0	0	0	0	0	1
ID387	0	0	0	1	1	1	0	0	0	0	0	0
ID388	1	1	1	1	1	1	1	1	1	1	0	1
ID389	1	0	1	1	1	1	1	1	1	1	1	1
ID390	1	0	1	1	1	0	1	0	1	1	0	1
ID391	0	0	1	1	1	1	1	0	1	1	0	1
ID392	0	1	1	1	1	0	0	0	1	1	0	1
ID393	1	0	1	1	1	1	0	0	1	1	0	0
ID394	1	0	1	1	1	1	0	0	0	1	0	1
ID395	0	0	1	1	1	0	0	0	1	1	0	0
ID396	0	0	0	1	1	1	1	0	1	1	0	1
ID397	1	0	1	1	1	0	0	0	1	1	0	0
ID398	1	1	1	1	1	1	0	0	0	0	0	1
ID399	0	1	1	1	1	1	1	0	1	0	0	0
ID400	0	0	1	1	1	0	0	0	1	1	0	1
ID401	1	1	1	1	1	1	0	0	1	1	0	0
ID402	1	0	0	1	1	1	1	0	0	0	0	1
ID403	0	0	1	1	1	0	1	0	0	1	0	0
ID404	0	0	0	1	1	0	0	0	0	1	0	1
ID405	0	0	1	1	1	0	0	0	1	1	0	0
ID406	0	0	1	1	1	0	0	0	1	1	0	1
ID407	0	0	1	1	1	0	0	0	0	1	0	0
ID408	0	0	1	1	1	0	0	0	1	1	0	1
ID409	1	1	1	1	1	1	1	0	1	1	0	0
ID410	0	0	1	1	1	1	0	0	1	1	0	1
ID411	0	0	1	1	1	1	0	0	1	1	0	0
ID412	0	0	1	1	1	0	0	0	0	1	0	0
ID413	1	1	1	1	1	1	1	1	1	1	0	1
ID414	0	0	1	1	1	0	0	0	0	0	0	0
ID415	0	0	0	1	1	1	1	0	0	0	0	0
ID416	1	1	1	1	0	0	0	0	1	0	0	0
ID417	1	1	1	1	1	0	1	1	1	1	0	1
ID418	1	1	1	1	1	1	0	0	0	1	0	0
ID419	0	0	1	0	0	0	1	0	0	0	0	0
ID420	0	0	1	1	1	1	0	0	1	0	0	0
ID421	0	0	1	1	1	1	0	0	0	0	0	1
ID422	0	0	0	1	0	1	1	0	1	1	0	0
ID423	0	0	0	1	1	0	0	0	0	1	0	0
ID424	1	0	1	1	1	0	0	0	0	0	0	0
ID425	0	0	1	1	1	0	0	0	0	0	0	0
ID426	1	0	0	1	1	1	0	0	0	1	0	0
ID427	0	0	1	1	1	0	0	0	1	1	0	1
ID428	0	0	0	0	0	1	1	0	0	0	0	0
ID429	0	0	1	1	1	0	0	0	1	0	0	0
ID430	0	1	1	1	1	0	1	0	1	0	0	1
ID431	0	0	1	1	1	1	0	0	0	0	0	0
ID432	0	0	1	1	1	1	0	0	0	0	0	0
ID433	0	0	1	1	1	0	0	0	0	0	0	1
ID434	0	0	1	1	1	1	1	0	1	0	0	0
ID435	1	1	1	1	1	1	0	0	1	1	0	1
ID436	0	0	0	0	0	0	1	0	0	0	0	0
ID437	1	0	1	1	1	1	0	0	0	1	0	0
ID438	0	1	1	1	0	1	1	0	1	1	0	1
ID439	1	1	1	0	1	0	0	0	1	0	0	1
ID440	1	0	1	1	1	0	0	0	0	0	0	0
ID441	0	0	1	1	1	0	0	0	0	0	0	0
ID442	1	0	1	1	1	0	0	0	0	1	0	0
ID443	0	0	1	1	1	0	1	0	1	0	0	0
ID444	1	1	1	1	1	1	1	0	1	1	1	1
ID445	1	0	1	1	1	1	1	0	1	1	1	1
ID446	0	1	1	1	1	1	1	0	1	1	0	1
ID447	0	1	1	1	0	1	1	0	1	1	0	1
ID448	1	1	1	1	1	1	1	1	1	1	1	1
ID449	1	1	1	1	1	0	1	1	1	1	0	1
ID450	1	0	1	1	1	1	1	0	1	1	1	1
ID451	1	1	1	1	1	1	1	0	0	1	0	0
ID452	1	1	1	1	1	1	1	0	1	1	0	1
ID453	1	0	1	1	1	1	1	0	1	1	0	1
ID454	0	0	1	1	1	0	1	0	0	0	0	0
ID455	1	0	1	1	0	1	1	0	1	1	0	0
ID456	1	0	1	1	1	1	1	0	1	1	0	1
ID457	1	0	1	1	1	0	1	0	1	1	0	0
ID458	1	0	1	1	1	0	1	0	1	1	0	0
ID459	1	1	1	1	1	1	1	1	1	1	0	1
ID460	0	1	1	1	0	1	1	0	1	1	0	1
ID461	0	0	1	1	1	0	1	0	0	1	0	1
ID462	0	0	1	1	1	1	0	0	0	1	0	0
ID463	0	1	1	1	1	1	0	0	1	1	0	1
ID464	1	1	1	0	1	1	0	0	1	1	0	1
ID465	1	0	1	1	1	1	1	0	1	1	0	0
ID466	0	0	1	1	1	1	1	0	1	1	0	0
ID467	1	0	1	1	1	1	0	1	1	1	1	1
ID468	1	1	1	1	1	0	1	1	1	1	0	1
ID469	1	1	0	1	1	1	1	1	1	1	0	0
ID470	0	1	1	1	1	1	1	0	1	1	0	1
ID471	1	1	1	1	1	1	1	0	1	1	0	1
ID472	0	1	1	1	1	1	1	0	1	1	0	0
ID473	1	1	1	1	1	0	1	0	1	0	0	0
ID474	1	0	1	1	1	0	0	0	1	1	0	1
ID475	0	1	1	1	1	0	1	0	1	1	0	0
ID476	0	1	1	1	1	0	1	0	0	1	0	1
ID477	0	0	1	1	1	1	0	1	1	1	0	1
ID478	1	0	1	1	1	0	0	0	1	1	0	0
ID479	0	1	1	1	1	0	0	0	0	0	0	1
ID480	1	1	1	1	1	0	1	0	1	1	0	0
ID481	1	1	1	1	1	1	1	1	1	1	0	1
ID482	1	0	1	1	1	1	1	0	1	1	0	0
ID483	0	0	1	1	1	1	1	0	0	0	0	0
ID484	1	1	1	1	1	1	0	0	0	1	0	1
ID485	1	0	1	1	1	1	0	1	0	1	0	0
ID486	0	0	1	1	1	1	1	0	0	0	0	0
ID487	0	1	1	1	1	0	0	0	1	1	0	0
ID488	1	0	1	1	1	1	1	0	0	0	0	0
ID489	0	1	1	1	1	0	0	0	0	1	0	0
ID490	0	0	1	1	1	0	0	0	0	1	0	0
ID491	0	0	0	1	0	0	1	0	0	0	0	0
ID492	0	1	0	1	1	0	0	0	0	1	0	1
ID493	1	0	1	1	1	1	0	0	1	1	0	0
ID494	1	1	1	1	1	1	0	0	1	0	0	1
ID495	1	0	1	1	1	1	0	0	1	1	0	0
ID496	0	0	1	1	1	0	0	0	0	0	0	0
ID497	1	0	1	1	1	0	0	0	0	0	0	0
ID498	0	0	1	1	1	1	1	0	1	1	0	1
ID499	0	0	1	1	1	0	0	0	0	0	0	1
ID500	1	0	0	1	1	1	0	0	0	1	0	0
ID501	0	0	1	1	1	1	0	0	0	0	0	0
ID502	0	0	0	1	1	1	0	0	0	0	0	0
ID503	0	1	1	1	1	1	1	0	1	1	0	0
ID504	0	0	1	1	1	0	0	0	0	0	0	0
ID505	1	0	1	1	1	1	0	0	1	1	0	0
ID506	1	0	1	1	1	1	1	0	0	1	0	0
ID507	0	0	1	1	1	0	0	0	0	1	0	0
ID508	1	0	1	1	1	0	1	0	1	1	0	1
ID509	0	0	1	1	1	1	1	1	1	1	0	0
ID510	1	1	1	0	0	1	1	0	1	1	0	0
ID511	1	1	1	1	1	1	1	0	1	0	0	1
ID512	1	0	1	1	1	0	0	0	1	1	0	0
ID513	1	1	1	1	1	1	1	0	1	1	0	0
ID514	0	1	1	0	1	1	1	0	0	1	0	0
ID515	1	1	1	1	1	1	1	0	1	1	0	0
ID516	0	0	1	0	0	1	1	0	1	1	0	1
ID517	0	0	1	1	1	0	0	0	1	1	0	0
ID518	0	1	0	1	1	0	0	0	0	1	0	0
ID519	0	0	0	1	1	1	0	0	1	1	0	1
ID520	1	0	1	1	1	1	1	0	1	1	0	1
ID521	0	0	1	1	1	0	0	0	1	0	0	1
ID522	0	1	1	1	0	1	0	1	0	1	0	1
ID523	0	1	1	1	1	1	0	0	1	1	0	1
ID524	1	1	1	1	1	1	1	1	1	1	0	0
ID525	0	0	1	1	1	0	0	0	1	0	0	0
ID526	1	0	1	1	1	1	0	0	1	1	0	1
ID527	0	0	1	1	1	1	0	0	1	1	0	1
ID528	1	0	1	1	1	1	1	0	0	0	0	1
ID529	1	1	1	1	1	0	1	1	1	1	0	0
ID530	0	1	1	1	1	0	1	1	1	1	0	0
ID531	1	0	1	1	1	0	0	0	0	0	0	0
ID532	0	1	1	1	1	1	0	0	1	1	0	0
ID533	1	1	1	1	1	0	1	0	1	1	0	0
ID534	1	1	1	1	0	1	1	1	1	1	0	1
ID535	1	1	1	1	1	1	1	0	1	1	0	1
ID536	0	0	1	1	1	1	1	1	1	1	1	1
ID537	1	1	1	1	1	1	1	0	0	1	0	1
ID538	1	1	1	1	1	0	1	0	1	1	0	1
ID539	1	1	1	1	1	1	1	0	0	1	0	0
ID540	1	1	1	1	1	1	1	1	1	1	0	1
ID541	1	1	1	1	1	1	1	1	1	1	0	1
ID542	0	0	1	1	1	0	1	1	1	1	0	1
ID543	1	1	1	1	0	1	0	0	1	1	0	1
ID544	0	1	1	1	1	0	0	0	1	0	0	0
ID545	1	1	1	1	1	0	0	0	1	1	0	0
ID546	1	1	1	1	0	0	1	1	1	1	0	1
ID547	0	1	1	1	1	0	0	0	1	1	0	1
ID548	1	1	1	1	1	0	0	1	1	1	0	0
ID549	1	1	1	1	1	1	1	1	1	1	0	0
ID550	0	0	1	1	1	1	1	0	1	1	0	1
ID551	1	1	1	1	1	1	0	1	1	1	0	1
ID552	0	1	1	1	1	1	0	0	1	1	0	1
ID553	1	1	1	1	1	1	0	0	1	1	0	1
ID554	0	0	1	1	0	0	0	0	0	0	0	0
ID555	1	1	0	1	1	0	1	0	0	1	0	1
ID556	1	1	1	0	1	0	0	0	0	1	0	0
ID557	0	1	0	1	1	0	0	0	1	1	0	1
ID558	1	1	1	1	1	0	1	0	1	1	0	1
ID559	0	0	1	1	0	1	1	0	1	1	0	0
ID560	1	0	1	1	1	1	0	0	1	1	0	1
ID561	0	0	1	1	1	1	1	0	1	1	0	1
ID562	1	0	1	1	1	0	0	0	1	1	0	0
ID563	1	0	1	1	1	1	1	1	1	1	0	1
ID564	0	1	1	1	1	1	1	0	1	1	0	0
ID565	1	0	1	1	1	0	1	0	1	1	0	0
ID566	0	0	1	1	1	0	1	0	1	1	0	1
ID567	0	0	1	1	1	1	1	1	0	1	0	1
ID568	1	1	1	1	1	1	1	1	1	1	0	1
ID569	1	1	1	1	1	1	1	0	1	1	0	1
ID570	1	0	1	1	1	1	1	0	1	1	0	1
ID571	1	1	1	1	1	1	1	1	1	1	0	0
ID572	1	1	0	1	1	1	1	1	1	1	0	1
ID573	1	1	1	1	1	1	1	0	1	1	0	0
ID574	0	0	1	1	1	1	1	0	1	1	0	0
ID575	1	0	1	1	1	1	0	0	1	1	0	0
ID576	0	1	0	1	1	1	1	0	1	1	0	1
ID577	1	0	1	1	1	1	1	0	1	1	1	1
ID578	0	1	1	1	1	1	1	0	1	1	0	1
ID579	1	0	1	1	1	1	0	0	1	1	1	1
ID580	1	0	1	1	1	1	1	0	1	1	0	1
ID581	1	1	1	1	1	1	1	1	1	1	0	1
ID582	0	1	1	1	1	0	1	0	1	1	0	0
ID583	1	0	1	0	1	0	0	0	1	1	0	0
ID584	1	1	1	1	1	1	1	1	1	1	0	1
ID585	1	1	1	1	0	1	1	0	1	1	0	0
ID586	0	0	0	0	0	0	1	0	0	0	0	0
ID587	0	0	1	1	1	1	0	0	1	1	0	0
ID588	0	0	1	1	1	0	0	0	0	0	0	0
ID589	0	0	1	1	1	0	0	0	0	0	0	0
ID590	0	0	0	0	0	1	0	0	0	0	0	0
ID591	0	0	1	1	1	1	1	0	0	1	0	0
ID592	0	0	1	1	1	0	0	0	0	1	0	1
ID593	0	0	1	1	1	0	1	0	1	0	0	0
ID594	1	1	1	1	1	1	1	1	1	1	0	1
ID595	1	1	1	1	1	1	1	1	1	1	0	1
ID596	0	0	1	1	1	1	0	0	1	1	0	1
ID597	1	0	1	1	1	0	1	1	1	1	1	0
ID598	0	1	1	1	1	0	0	0	1	0	0	0
ID599	0	0	0	1	1	1	1	0	1	1	0	1
ID600	1	1	1	0	1	1	1	0	1	1	0	0
ID601	1	1	1	1	1	0	1	0	1	1	0	0
ID602	0	0	1	1	1	1	0	1	1	1	0	1
ID603	1	1	1	1	1	0	1	0	1	1	0	1
ID604	1	1	1	1	1	1	1	1	1	1	0	1
ID605	1	0	1	1	1	0	1	1	1	1	0	1
ID606	1	1	1	1	1	1	1	0	1	1	0	1
ID607	1	0	1	0	1	1	1	1	1	1	0	1
ID608	0	0	1	1	0	0	0	0	1	0	0	0
ID609	1	1	1	0	1	1	1	1	1	1	0	0
ID610	1	1	1	1	1	1	1	1	1	1	0	1
ID611	0	0	0	1	1	1	1	0	1	1	0	0
ID612	1	1	1	1	1	1	1	1	1	1	0	1
ID613	1	1	1	1	1	1	1	0	1	1	0	1
ID614	0	0	1	0	1	0	1	0	1	1	0	1
ID615	0	0	1	1	1	0	1	0	1	1	0	0
ID616	1	1	1	1	1	1	1	1	1	1	1	1
ID617	0	0	1	1	1	0	1	0	0	0	0	0
ID618	0	0	1	1	1	0	1	0	0	1	0	1
ID619	1	0	0	1	1	1	1	0	1	1	0	1
ID620	1	1	1	1	1	1	0	0	0	1	0	1
ID621	0	0	1	1	1	0	0	0	1	0	0	0
ID622	1	1	1	1	1	1	0	1	1	1	1	1
ID623	1	1	1	1	1	1	1	0	1	1	0	1
ID624	0	0	0	1	1	0	0	0	1	1	0	1
ID625	0	0	1	1	1	1	1	0	0	1	0	0
ID626	0	1	0	1	1	1	0	0	0	0	0	1
ID627	1	1	0	1	1	1	1	0	1	1	0	1
ID628	0	0	0	1	1	1	1	0	1	1	0	0
ID629	1	0	1	1	1	1	1	0	1	1	0	0
ID630	1	0	1	1	1	1	1	0	0	1	0	0
ID631	0	0	1	1	1	0	1	0	1	1	0	0
ID632	0	1	1	1	0	0	0	0	0	1	0	0
ID633	0	0	1	1	1	0	0	0	0	0	0	1
ID634	0	0	1	1	1	1	0	0	0	1	0	0
ID635	0	0	1	1	1	0	0	0	0	0	0	0
ID636	1	1	1	1	1	1	1	1	1	0	0	0
ID637	1	1	1	1	1	1	0	0	1	0	0	1
ID638	0	1	1	1	0	0	0	0	0	0	0	0
ID639	0	0	1	1	1	0	0	0	0	0	0	0
ID640	1	1	1	1	1	0	0	0	1	1	0	0
ID641	0	0	1	1	1	0	0	0	1	0	0	1
ID642	0	0	1	0	1	0	1	0	1	0	0	0
ID643	1	0	1	1	1	1	1	0	0	1	0	1
ID644	1	0	1	1	1	1	1	0	1	1	0	1
ID645	1	1	1	1	1	1	0	0	1	1	0	0
ID646	0	0	1	1	1	0	0	0	0	1	0	1
ID647	1	0	1	1	1	1	1	0	0	1	0	0
ID648	0	0	1	1	1	1	1	0	0	1	0	1
ID649	1	0	1	1	1	1	0	0	1	1	0	1
ID650	0	1	1	1	1	0	0	0	0	1	0	0
ID651	0	0	1	1	1	0	0	0	0	0	0	0
ID652	1	1	1	1	1	1	1	0	1	1	0	0
ID653	1	1	0	1	1	1	1	0	1	0	1	0
ID654	0	1	1	1	1	0	0	0	0	0	0	0
ID655	0	0	1	0	1	0	0	0	0	0	0	0
ID656	0	0	1	0	1	0	0	0	0	0	0	0
ID657	0	0	1	1	1	0	0	0	1	0	0	0
ID658	0	0	1	1	1	1	0	0	1	1	0	0
ID659	1	0	1	1	1	1	0	0	0	1	0	1
ID660	0	1	1	1	1	1	1	0	0	1	0	1
ID661	0	1	1	1	1	1	0	0	1	1	0	0
ID662	1	1	0	1	1	0	1	0	1	1	0	1
ID663	1	0	1	1	1	0	0	0	0	0	0	0
ID664	1	0	1	1	1	0	0	0	0	1	0	0
ID665	0	1	1	1	1	0	0	1	1	1	0	1
ID666	0	1	1	1	0	0	0	0	0	1	0	1
ID667	0	1	1	1	1	1	0	0	1	1	0	1
ID668	1	1	1	1	1	1	1	0	1	1	0	1
ID669	1	1	1	1	1	1	0	0	0	1	0	1
ID670	1	1	1	1	0	1	1	0	1	1	0	1
ID671	0	0	1	0	1	1	0	0	0	1	0	0
ID672	1	0	1	1	1	1	0	0	0	1	0	1
ID673	0	0	1	1	1	0	0	0	1	0	0	0
ID674	0	0	1	1	1	0	1	0	1	0	0	1
ID675	1	1	1	1	1	1	0	0	1	1	0	1
ID676	1	1	1	1	1	1	1	0	1	1	0	1
ID677	1	1	1	1	1	1	1	0	1	1	1	1
ID678	1	1	1	1	0	1	1	1	1	1	0	0
ID679	1	1	1	1	1	1	1	1	1	1	0	1
ID680	0	0	0	1	1	1	1	0	1	1	0	1
ID681	1	1	1	1	1	0	0	0	1	1	0	1
ID682	1	1	1	1	1	1	1	1	1	1	0	1
ID683	1	1	1	1	1	0	0	0	0	0	0	1
ID684	1	0	1	1	1	1	1	1	1	1	0	1
ID685	1	1	1	1	1	1	1	0	1	1	0	1
ID686	1	0	1	1	1	1	0	0	1	1	0	1
ID687	1	1	1	1	1	1	1	1	1	1	1	1
ID688	0	0	1	1	1	1	0	0	0	1	0	1
ID689	0	0	0	0	1	1	0	0	0	0	0	0
ID690	0	0	1	1	1	0	1	0	1	0	0	0
ID691	0	0	0	0	0	0	0	0	0	0	0	1
ID692	1	0	0	0	1	1	0	0	1	0	0	1
ID693	0	0	1	1	1	0	0	0	0	0	0	0
ID694	0	0	1	1	0	1	0	0	0	1	0	0
ID695	0	0	1	1	1	0	0	0	0	0	0	0
ID696	0	0	1	1	1	0	0	0	0	1	0	0
ID697	0	0	1	1	0	1	1	0	0	0	0	0
ID698	0	0	1	1	0	0	0	0	0	0	0	0
ID699	1	0	1	0	1	1	0	0	1	1	0	1
ID700	1	1	0	1	1	1	0	0	1	1	0	1
ID701	0	0	1	1	1	0	0	0	1	0	0	1
ID702	1	0	0	1	1	1	1	0	1	1	0	1
ID703	1	1	1	1	1	0	0	0	1	1	0	1
ID704	1	0	1	1	1	1	0	0	1	1	0	1
ID705	1	1	0	1	1	0	0	0	1	1	0	1
ID706	0	1	1	1	1	1	0	0	1	1	0	1
ID707	1	0	1	1	1	1	0	0	1	1	0	1
ID708	0	0	1	1	1	1	1	0	1	1	0	1
ID709	1	1	0	1	1	1	0	0	1	1	0	0
ID710	1	0	1	1	1	0	0	0	0	0	0	0
ID711	1	0	1	1	1	1	1	0	1	1	0	1
ID712	0	0	1	1	1	0	1	1	1	1	0	1
ID713	1	0	0	1	1	0	0	0	1	1	0	1
ID714	0	0	1	1	1	0	0	0	0	0	0	0
ID715	0	0	1	1	1	0	0	0	1	1	0	0
ID716	0	0	1	1	1	0	1	0	0	1	0	0
ID717	0	0	1	1	1	0	0	0	0	1	0	1
ID718	0	0	1	1	0	0	0	0	0	1	0	0
ID719	0	0	0	0	0	0	0	0	0	0	0	0
ID720	0	0	1	1	1	1	1	0	0	1	0	1
ID721	0	0	0	1	0	0	0	0	0	0	0	0
ID722	0	0	0	1	1	1	0	0	0	0	0	0
ID723	0	0	1	1	0	0	1	0	0	0	0	0
ID724	0	0	1	1	0	1	0	0	0	0	0	0
ID725	0	0	1	0	1	0	0	0	0	0	0	0
ID726	0	0	1	1	1	1	0	0	1	0	0	0
ID727	0	0	0	0	1	0	0	0	0	0	0	0
ID728	0	0	1	1	1	0	0	0	0	0	0	0
ID729	1	0	1	1	1	0	1	0	1	0	0	0
ID730	1	1	1	1	1	1	0	0	1	1	0	1
ID731	0	0	1	1	1	1	1	1	1	1	1	0
ID732	1	1	1	1	1	1	1	0	1	1	1	1
ID733	0	1	1	1	1	1	1	1	1	1	0	1
ID734	1	1	1	1	1	1	1	0	1	1	0	0
ID735	1	0	1	1	1	1	0	0	1	1	0	0
ID736	1	0	1	1	1	1	1	1	1	1	1	1
ID737	0	1	1	1	1	0	1	1	1	1	0	1
ID738	1	0	1	1	1	1	1	0	1	1	0	0
ID739	1	0	1	1	0	0	1	0	1	1	1	1
ID740	1	1	1	1	1	0	1	0	1	1	0	1
ID741	1	1	1	1	1	1	1	1	1	1	0	0
ID742	1	0	1	1	1	0	1	1	1	1	0	0
ID743	1	1	0	1	1	1	1	0	0	1	1	1
ID744	0	1	1	1	1	1	1	1	1	1	0	0
ID745	1	1	1	1	0	1	0	0	1	0	0	1
ID746	1	0	1	1	1	1	0	0	1	1	0	0
ID747	0	1	1	1	1	0	1	0	1	1	1	1
ID748	1	1	1	1	1	1	1	0	1	1	0	1
ID749	1	1	1	1	1	1	0	0	0	1	0	0
ID750	0	0	1	1	1	1	0	0	1	0	0	0
ID751	0	0	1	0	0	0	0	0	0	0	0	0
ID752	1	0	1	0	0	0	0	0	1	1	0	1
ID753	0	1	1	1	1	1	1	0	1	1	0	0
ID754	0	1	1	1	1	1	0	0	1	1	0	0
ID755	1	1	0	1	1	0	1	0	1	1	0	1
ID756	1	1	1	1	1	1	0	0	1	1	0	1
ID757	1	0	1	1	1	1	0	0	1	1	0	0
ID758	1	1	1	1	0	1	1	0	0	1	0	0
ID759	0	1	0	1	1	0	0	0	1	1	0	0
ID760	0	0	1	0	1	0	0	0	0	1	0	1
ID761	1	1	1	1	1	1	0	0	1	1	0	1
ID762	1	1	1	1	1	1	1	0	1	1	1	1
ID763	1	1	1	1	1	1	1	1	1	1	0	0
ID764	1	1	0	1	1	1	1	1	1	1	0	1
ID765	1	1	1	1	1	1	1	1	1	1	1	1
ID766	1	1	1	1	1	1	0	1	1	1	1	0
ID767	1	1	0	1	1	1	1	0	1	1	0	1
ID768	1	1	1	1	1	0	1	0	0	1	0	1
ID769	1	1	1	1	1	1	1	1	1	1	0	1
ID770	1	1	1	1	1	1	1	1	1	1	0	1
ID771	0	0	1	1	1	1	1	1	1	1	0	0
ID772	1	0	1	1	1	1	1	1	1	1	0	0
ID773	0	0	1	1	1	0	0	0	0	1	0	0
ID774	1	0	1	1	1	0	0	0	1	1	0	1
ID775	0	0	1	1	1	1	0	0	1	1	0	1
ID776	0	1	1	1	1	1	0	0	1	1	0	1
ID777	0	0	1	1	0	1	0	0	0	1	0	0
ID778	1	0	1	1	1	0	0	0	1	1	0	1
ID779	1	0	1	1	1	1	0	0	0	0	0	0
ID780	0	0	1	1	1	0	0	0	0	0	0	1
ID781	0	0	1	1	1	1	0	0	1	1	0	1
ID782	0	0	0	1	1	1	0	0	1	1	0	1
ID783	1	1	1	1	1	1	1	1	1	1	1	1
ID784	1	1	1	1	1	1	1	0	1	1	0	1
ID785	1	1	1	1	1	0	0	0	1	1	1	1
ID786	1	1	1	1	1	1	1	1	1	1	1	1
ID787	1	1	0	1	1	1	1	1	1	1	0	1
ID788	1	1	1	0	1	1	0	1	1	1	0	1
ID789	0	1	1	1	1	1	1	0	1	1	0	0
ID790	1	0	1	1	1	1	1	1	1	1	0	1
ID791	1	1	1	1	1	1	0	1	1	1	0	1
ID792	1	1	0	0	1	1	1	1	1	1	1	1
ID793	1	1	1	1	1	1	0	1	1	1	1	0
ID794	0	0	0	1	1	1	1	0	1	0	0	1
ID795	1	1	1	1	1	1	1	1	1	1	0	1
ID796	1	1	1	1	1	1	0	0	1	1	1	1
ID797	1	1	0	1	1	1	1	1	1	1	0	1
ID798	1	1	1	1	1	1	1	1	1	1	0	1
ID799	1	1	1	1	1	1	0	1	1	1	1	1
ID800	1	1	1	1	1	1	1	1	1	1	0	1
ID801	1	1	1	0	1	1	0	0	1	1	0	1
ID802	1	0	0	1	1	0	1	0	1	1	0	0
ID803	0	0	1	1	1	0	1	0	1	1	0	0
ID804	1	1	1	1	1	1	1	0	1	1	0	1
ID805	0	1	1	1	1	0	0	1	1	0	0	1
ID806	1	1	1	1	1	0	1	0	1	1	0	1
ID807	0	1	1	1	1	0	0	0	0	1	0	0
ID808	1	1	1	1	1	1	0	0	1	1	0	1
ID809	1	1	0	1	1	1	0	1	1	1	0	1
ID810	1	1	1	1	1	1	1	0	1	1	0	1
ID811	0	0	1	1	0	1	1	1	1	1	0	1
ID812	1	0	1	1	0	0	1	0	1	1	0	0
ID813	1	1	1	1	1	0	0	1	1	1	0	1
ID814	0	0	1	1	1	0	1	0	1	1	0	0
ID815	1	1	0	1	1	0	1	1	1	1	0	0
ID816	0	0	1	1	0	0	0	0	0	0	0	0
ID817	1	0	0	0	0	0	0	0	1	0	0	0
ID818	1	1	0	1	0	1	1	0	0	0	0	1
ID819	1	0	1	1	1	1	1	1	1	0	0	1
ID820	0	0	1	1	1	1	1	0	1	1	0	1
ID821	1	1	1	1	1	1	1	1	1	1	0	1
ID822	1	1	1	1	1	1	1	1	1	1	1	0
ID823	0	0	0	1	1	0	1	0	1	0	0	1
ID824	0	1	1	1	1	0	1	0	0	0	0	0
ID825	1	0	1	1	0	0	1	0	1	1	0	0
ID826	0	0	0	0	0	0	0	0	0	0	0	0
ID827	0	0	0	1	1	1	0	0	0	1	0	0
ID828	0	0	0	1	0	0	1	0	1	1	0	0
ID829	0	0	1	1	1	0	0	0	0	0	0	0
ID830	1	1	1	1	1	1	1	0	1	1	0	1
ID831	1	1	1	1	1	0	1	1	1	1	0	0
ID832	1	0	1	1	1	1	1	1	1	1	0	1
ID833	1	1	1	0	1	1	1	1	1	1	1	1
ID834	0	1	1	1	1	1	1	0	1	1	0	0
ID835	1	0	1	1	1	1	0	1	1	1	0	0
ID836	1	1	1	1	1	1	0	0	1	1	1	1
ID837	1	0	1	1	1	1	1	0	1	1	0	1
ID838	1	1	1	1	1	1	1	0	1	1	1	1
ID839	1	0	0	1	0	1	1	0	1	0	0	0
ID840	1	0	0	1	0	0	1	1	1	1	0	1
ID841	0	1	1	1	1	0	0	0	0	1	0	0
ID842	1	0	1	1	1	0	1	0	1	1	0	0
ID843	0	0	1	1	1	0	0	0	0	0	0	0
ID844	1	1	1	1	1	1	1	0	1	1	0	1
ID845	0	1	1	1	1	1	1	1	0	1	0	1
ID846	0	0	1	1	0	0	0	0	0	0	0	0
ID847	1	0	0	0	0	1	0	0	0	1	0	0
ID848	0	0	1	0	1	1	1	0	0	1	0	1
ID849	0	0	1	1	1	1	0	0	1	0	0	0
ID850	0	0	1	1	1	0	0	0	0	1	0	0
ID851	1	0	1	1	1	0	1	0	0	0	0	0
ID852	0	0	0	1	0	1	0	0	1	0	0	0
ID853	1	0	1	1	1	0	0	0	1	0	0	0
ID854	0	0	0	0	1	0	0	0	0	1	0	0
ID855	1	0	1	1	1	1	0	1	0	1	0	0
ID856	0	0	1	0	0	1	1	0	0	0	0	0
ID857	0	1	0	1	0	1	0	0	0	1	0	0
ID858	0	1	1	1	1	0	0	0	0	1	0	1
ID859	0	0	0	0	0	0	0	0	0	1	0	0
ID860	0	0	1	1	0	1	1	0	0	1	0	0
ID861	0	1	1	1	0	0	0	0	0	0	0	0
ID862	0	0	1	1	1	0	0	0	0	0	0	0
ID863	0	0	1	1	1	1	1	0	0	0	0	0
ID864	0	0	1	0	0	0	1	0	0	0	0	0
ID865	0	0	1	1	1	0	0	0	0	1	0	1
ID866	1	0	0	1	1	1	1	0	1	1	0	0
ID867	0	1	1	1	1	0	0	0	0	0	0	0
ID868	0	0	1	1	1	0	1	0	0	0	0	0
ID869	1	1	1	1	1	0	1	1	1	1	0	1
ID870	1	1	1	1	1	1	0	1	1	1	1	0
ID871	1	1	1	1	1	0	1	0	1	1	0	0
ID872	1	1	1	1	1	1	1	0	1	1	0	0
ID873	0	1	0	1	1	1	1	0	1	1	0	0
ID874	1	0	1	1	1	1	0	0	1	1	0	1
ID875	1	0	1	1	1	1	1	1	1	1	1	1
ID876	1	1	1	1	1	1	1	1	1	1	0	0
ID877	1	1	1	1	1	1	1	1	1	1	0	1
ID878	1	0	0	1	1	1	1	1	1	1	1	0
ID879	0	0	1	1	1	0	0	0	1	0	0	0
ID880	0	1	1	1	1	1	0	0	1	0	0	1
ID881	1	1	1	1	1	0	1	1	1	1	0	1
ID882	0	0	0	1	0	1	1	0	1	0	0	0
ID883	0	0	1	1	1	0	1	0	1	1	0	0
ID884	1	1	1	1	1	1	1	0	1	1	0	1
ID885	1	1	1	1	1	0	0	0	1	1	0	1
ID886	0	0	0	1	1	0	0	0	0	1	0	0
ID887	1	1	1	1	1	1	0	1	1	0	0	1
ID888	0	0	1	1	1	0	0	0	0	0	0	0
ID889	1	1	1	1	1	1	0	1	1	1	0	0
ID890	1	1	1	1	1	1	1	0	1	1	0	1
ID891	1	0	1	1	1	1	0	0	0	1	0	1
ID892	1	1	0	1	1	1	1	1	1	1	0	1
ID893	0	1	1	1	1	0	1	0	1	1	0	0
ID894	1	0	1	1	1	1	0	0	1	1	0	1
ID895	1	1	0	1	1	1	1	0	1	1	0	1
ID896	1	1	1	1	1	0	1	0	1	1	0	1
ID897	1	0	1	1	1	1	0	0	1	0	0	1
ID898	0	1	1	1	1	0	1	0	1	1	0	1
ID899	0	0	1	1	1	1	1	1	1	1	0	1
ID900	0	1	1	1	1	1	1	0	1	1	0	1
ID901	1	1	1	1	1	1	1	1	1	1	0	1
ID902	0	0	0	0	1	0	0	0	1	0	0	0
ID903	0	0	1	1	1	0	0	0	1	1	0	0
ID904	0	0	1	1	1	0	1	0	1	1	0	0
ID905	1	1	1	1	1	1	0	0	1	1	0	1
ID906	1	1	1	1	1	1	0	0	1	1	0	1
ID907	0	0	1	1	1	1	0	0	0	1	0	0
ID908	0	1	1	0	1	1	1	0	1	1	0	1
ID909	0	0	1	1	1	0	1	0	1	1	0	0
ID910	0	1	1	1	1	0	0	0	1	1	0	0
ID911	1	1	1	1	1	1	0	1	1	1	0	1
ID912	0	0	1	1	1	1	0	0	1	1	0	0
ID913	1	0	1	1	1	1	1	0	1	1	0	1
ID914	1	0	1	1	1	0	0	0	1	1	0	0
ID915	0	0	1	0	0	0	0	0	0	0	0	0
ID916	0	0	1	0	0	1	0	0	0	0	0	0
ID917	1	0	1	1	1	1	1	0	1	1	0	0
ID918	0	0	0	0	1	1	1	0	1	1	0	0
ID919	1	1	1	1	1	0	1	1	1	1	0	1
ID920	0	0	1	1	1	0	1	0	1	1	0	1
ID921	1	0	1	1	1	0	0	0	1	1	0	1
ID922	0	0	0	1	0	0	1	0	0	0	0	0
ID923	1	1	1	1	1	0	1	0	1	0	0	1
ID924	0	1	1	1	1	0	1	0	1	1	0	0
ID925	0	0	1	0	0	0	0	0	0	0	0	1
ID926	0	0	1	1	1	0	1	0	1	1	0	0
ID927	0	1	1	1	1	1	0	1	1	1	0	1
ID928	1	1	1	1	1	0	0	0	1	0	0	1
ID929	0	0	1	1	1	1	1	0	0	1	0	1
ID930	0	1	1	1	0	0	1	0	0	1	0	0
ID931	1	0	1	1	1	0	0	0	0	1	0	0
ID932	0	1	1	1	1	0	0	1	1	1	0	0
ID933	0	0	0	1	0	1	0	0	0	1	0	0
ID934	1	0	1	1	1	0	1	0	1	1	0	0
ID935	1	1	1	1	1	1	1	1	1	1	0	1
ID936	1	0	1	1	1	1	1	1	1	1	1	1
ID937	0	1	0	1	1	1	0	0	1	1	0	0
ID938	0	0	1	1	0	1	1	1	1	0	0	0
ID939	0	0	1	0	1	1	0	0	1	1	0	1
ID940	1	1	1	0	1	1	1	1	1	1	1	1
ID941	1	0	0	1	0	1	1	1	1	1	0	1
ID942	1	1	1	1	1	1	1	1	1	1	0	1
ID943	0	1	1	1	1	1	1	1	1	1	0	1
ID944	1	0	1	1	1	1	1	0	1	1	0	0
ID945	0	0	1	1	1	0	1	0	1	1	0	1
ID946	1	0	1	1	1	0	0	0	1	1	0	0
ID947	0	1	1	1	1	1	0	0	1	1	0	0
ID948	1	0	0	1	1	1	1	0	1	1	0	0
ID949	1	0	1	1	1	1	1	1	1	1	1	1
ID950	1	1	0	1	1	1	0	0	1	0	0	0
ID951	1	0	1	1	1	0	1	0	1	1	0	0
ID952	1	0	1	1	1	1	1	0	1	1	0	0
ID953	0	0	1	1	1	1	0	0	0	1	0	0
ID954	0	0	1	1	1	0	1	0	1	1	0	0
ID955	0	0	1	1	1	1	0	0	1	0	0	1
ID956	0	0	0	1	1	1	0	0	1	1	0	1
ID957	1	1	1	1	1	1	1	0	1	1	0	1
ID958	1	1	1	1	1	1	1	0	1	1	1	1
ID959	1	1	1	1	1	1	1	0	1	0	1	1
ID960	1	0	1	1	1	1	0	0	1	1	0	1
ID961	1	0	1	1	1	1	0	1	1	1	0	1
ID962	1	1	1	1	1	1	1	1	1	1	0	1
ID963	1	1	1	1	1	1	1	0	1	1	0	1
ID964	1	1	1	1	1	1	1	0	1	1	0	1
ID965	1	1	1	1	1	1	0	1	1	1	0	1
ID966	1	1	1	1	1	1	1	1	1	1	0	1
ID967	1	1	1	1	1	1	1	0	1	1	0	0
ID968	1	0	1	1	1	1	1	0	0	1	0	0
ID969	1	1	1	1	1	1	1	1	0	1	0	1
ID970	1	0	1	1	1	1	1	0	1	1	1	1
ID971	1	1	1	1	1	1	1	0	1	1	1	1
ID972	0	1	1	1	1	1	1	0	1	1	0	0
ID973	1	0	1	1	1	1	1	0	1	1	0	0
ID974	1	1	1	1	1	1	1	0	1	1	0	1
ID975	1	1	1	1	1	1	1	0	1	1	0	0
ID976	1	1	1	1	1	1	1	0	1	1	0	1
ID977	1	1	0	1	1	0	1	0	1	1	0	1
ID978	1	1	1	1	0	1	1	0	1	1	0	0
ID979	1	0	1	1	1	1	1	0	1	1	0	1
ID980	1	1	1	1	1	1	1	0	1	1	0	0
ID981	0	1	1	1	1	0	1	0	1	1	0	1
ID982	0	1	0	1	1	1	0	0	1	1	0	0
ID983	0	0	1	1	1	0	0	0	1	0	0	0
ID984	0	0	1	0	1	0	0	0	1	0	0	1
ID985	1	1	1	1	1	0	0	0	0	1	0	1
ID986	1	0	0	0	1	0	1	0	1	0	0	1
ID987	1	0	1	1	1	1	1	0	1	1	0	1
ID988	1	1	1	1	1	0	1	0	1	1	0	1
ID989	0	0	1	1	1	0	0	0	0	0	0	0
ID990	0	0	1	1	1	0	0	0	0	0	0	0
ID991	0	0	1	1	0	0	1	0	0	1	0	0
ID992	0	0	1	1	1	0	0	0	1	0	0	0
ID993	1	0	1	0	1	1	0	0	0	1	0	0
ID994	0	1	0	1	0	0	1	0	0	0	0	0
ID995	1	0	1	1	1	1	1	0	1	1	0	0
ID996	0	0	1	1	0	0	0	0	0	1	0	1
ID997	0	0	0	0	0	0	0	0	0	0	0	1
ID998	1	0	1	1	1	0	1	0	1	0	0	0
ID999	1	0	0	1	1	0	1	0	1	1	0	0
ID1000	1	1	1	1	1	0	0	0	1	1	0	1
ID1001	1	1	1	1	0	0	1	0	1	1	0	1
ID1002	1	0	1	1	1	1	1	1	1	1	0	1
ID1003	1	0	1	1	1	0	1	0	1	1	0	0
ID1004	0	0	0	1	1	0	1	0	1	1	0	1
ID1005	0	0	1	1	1	0	0	0	1	1	0	1
ID1006	1	0	1	1	1	0	1	0	1	1	0	0
ID1007	0	1	1	1	1	0	0	1	1	0	0	0
ID1008	1	0	1	1	1	0	1	0	1	1	0	0
ID1009	1	0	1	1	1	1	1	0	1	1	0	0
ID1010	1	0	1	1	1	0	1	0	1	1	0	1
ID1011	1	0	1	1	1	1	0	0	1	0	0	0
ID1012	1	1	1	1	1	1	0	1	1	1	0	0
ID1013	0	1	1	1	1	1	0	0	1	1	1	1
ID1014	1	1	1	1	1	1	1	0	1	1	0	1
ID1015	0	1	1	1	1	0	0	0	1	1	0	0
ID1016	1	1	1	1	1	1	0	1	1	1	0	1
ID1017	0	0	0	1	1	0	0	0	0	1	0	1
ID1018	0	0	1	1	1	0	0	0	1	1	0	0
ID1019	0	0	1	1	1	0	0	0	0	1	0	1
ID1020	1	1	0	0	0	0	0	0	1	0	0	0
ID1021	0	0	1	1	1	0	1	0	0	0	0	0
ID1022	1	1	1	1	1	1	1	0	1	1	0	1
ID1023	1	1	1	1	1	0	0	0	0	1	0	1
ID1024	0	0	0	1	1	0	1	0	0	1	0	1
ID1025	0	0	0	1	1	1	1	0	0	0	0	0
ID1026	1	1	1	1	1	0	0	0	1	1	0	1
ID1027	1	0	1	1	1	1	0	0	1	1	0	0
ID1028	1	0	1	1	1	0	0	0	0	1	0	1
ID1029	0	0	1	1	1	1	1	0	0	0	0	0
ID1030	0	0	1	1	0	0	0	0	0	0	0	1
ID1031	0	1	1	1	1	1	0	1	1	1	0	1
ID1032	0	0	1	1	1	0	0	0	0	0	0	0
ID1033	0	0	1	0	1	0	0	0	1	0	0	1
ID1034	0	0	0	1	1	1	0	0	0	0	0	1
ID1035	0	0	0	1	1	0	1	0	0	0	0	0
ID1036	0	0	1	1	1	1	0	0	0	1	0	0
ID1037	1	1	1	1	1	1	1	1	1	1	0	1
ID1038	0	0	0	1	0	0	1	0	0	0	0	0
ID1039	0	0	0	1	0	0	0	0	0	0	0	0
ID1040	1	0	0	1	1	0	0	0	0	1	0	1
ID1041	0	1	1	1	1	0	0	0	0	0	0	0
ID1042	0	0	1	1	1	0	0	0	1	1	0	1
ID1043	1	0	1	1	1	0	1	0	0	1	0	0
ID1044	0	0	1	1	1	1	1	0	1	1	0	1
ID1045	1	0	1	1	1	1	1	0	1	1	0	0
ID1046	0	0	1	0	0	0	0	0	1	0	0	0
ID1047	0	0	1	1	1	1	0	0	0	0	0	0
ID1048	0	0	1	1	1	1	0	0	1	0	0	0
ID1049	0	0	1	1	1	0	1	0	0	0	1	0
ID1050	0	0	1	1	1	1	0	0	0	0	0	0
ID1051	0	0	1	1	1	0	1	0	0	0	0	0
ID1052	0	1	1	1	1	1	1	0	1	1	0	0
ID1053	1	1	1	1	1	0	0	0	1	1	0	0
ID1054	0	1	1	1	1	1	1	1	1	1	0	1
ID1055	0	1	1	1	1	1	1	1	1	1	0	0
ID1056	0	1	1	1	1	0	1	0	1	1	0	1
ID1057	1	1	1	1	1	1	1	0	1	1	0	1
ID1058	1	0	1	1	1	1	1	0	1	1	0	1
ID1059	1	1	1	1	1	1	1	0	1	1	0	1
ID1060	0	0	1	1	1	0	0	0	0	0	0	0
ID1061	1	1	1	1	1	1	1	1	1	1	0	1
ID1062	1	1	1	1	1	1	1	0	1	1	0	1
ID1063	0	0	1	1	1	1	1	0	1	1	0	1
ID1064	1	1	1	1	1	1	1	0	1	1	0	1
ID1065	1	1	1	1	1	1	1	1	1	1	1	1
ID1066	0	0	1	1	1	0	0	0	0	1	0	1
ID1067	1	1	1	1	1	1	1	0	1	1	1	0
ID1068	0	0	1	1	1	1	1	0	1	1	0	1
ID1069	0	1	1	1	1	1	0	0	1	0	0	1
ID1070	1	1	1	1	1	1	0	0	1	1	0	1
ID1071	1	0	1	0	1	1	0	0	1	1	0	1
ID1072	1	1	1	1	1	0	0	0	1	1	0	1
ID1073	1	0	1	1	1	1	1	1	1	1	0	0
ID1074	0	0	1	1	1	0	0	0	1	0	0	1
ID1075	0	0	1	1	1	0	1	0	0	1	0	0
ID1076	0	0	1	1	0	1	1	0	0	0	0	0
ID1077	0	0	1	0	0	0	0	0	0	0	0	0
ID1078	1	1	1	1	1	1	1	0	0	1	1	1
ID1079	0	0	0	0	1	1	0	0	0	0	0	0
ID1080	1	1	1	1	1	1	1	1	1	1	1	1
ID1081	1	0	1	1	1	0	1	0	1	1	0	0
ID1082	1	0	1	1	1	1	1	0	1	0	0	0
ID1083	0	0	1	1	1	0	1	0	0	1	0	1
ID1084	0	0	0	0	0	0	0	0	0	0	0	0
ID1085	0	0	1	1	1	1	0	0	1	1	0	1
ID1086	1	0	1	1	1	0	1	0	1	0	0	0
ID1087	0	0	0	1	1	0	0	0	0	1	0	1
ID1088	0	0	1	0	0	0	0	0	0	0	0	0
ID1089	0	0	1	1	1	1	1	0	0	1	0	0
ID1090	0	0	0	1	1	1	1	0	1	1	0	0
ID1091	0	0	0	1	0	1	0	0	1	0	0	0
ID1092	0	0	0	0	0	0	0	0	0	0	0	0
ID1093	0	0	0	1	0	0	0	0	0	0	0	0
ID1094	0	0	1	1	1	0	0	0	0	0	0	0
ID1095	0	0	0	1	1	1	0	0	1	1	0	1
ID1096	0	1	1	1	1	1	0	0	0	0	0	0
ID1097	1	1	1	1	1	0	1	1	1	1	0	1
ID1098	0	1	1	1	1	1	1	1	1	1	1	1
ID1099	1	0	1	1	1	1	0	0	1	1	0	0
ID1100	0	0	1	1	1	0	0	0	1	1	0	1
ID1101	0	0	1	1	1	1	0	0	1	0	0	0
ID1102	0	0	0	1	1	1	1	0	0	1	0	0
ID1103	1	1	1	1	1	1	1	1	1	1	0	1
ID1104	0	0	1	1	1	1	0	0	1	1	0	0
ID1105	0	0	1	1	0	0	0	0	0	0	0	0
ID1106	0	0	1	1	1	0	0	0	1	0	0	0
ID1107	0	1	1	1	1	0	0	0	1	1	0	0
ID1108	0	0	1	1	1	0	0	0	0	1	0	0
ID1109	0	0	1	1	1	0	1	0	0	0	0	1
ID1110	0	0	1	1	1	0	1	0	0	1	0	0
ID1111	0	1	1	1	1	0	1	0	1	1	0	0
ID1112	1	1	1	1	1	0	0	0	1	1	0	1
ID1113	1	1	1	1	1	1	1	1	1	1	1	1
ID1114	1	1	1	1	1	1	1	1	1	1	1	1
ID1115	1	1	1	1	1	1	1	1	1	1	1	1
ID1116	1	1	0	1	1	1	1	1	1	1	0	1
ID1117	1	1	1	1	1	1	1	1	1	1	0	1
ID1118	1	0	1	1	1	1	1	1	1	1	0	1
ID1119	1	0	1	1	1	1	1	0	1	1	0	1
ID1120	1	0	1	1	1	1	0	0	1	1	0	1
ID1121	1	0	1	1	1	1	1	0	1	1	0	0
ID1122	1	1	1	1	1	1	1	0	1	1	0	0
ID1123	0	0	1	1	0	1	0	0	0	0	0	0
ID1124	0	0	1	1	0	1	0	1	0	0	0	0
ID1125	0	0	1	1	1	0	0	0	0	0	0	0
ID1126	0	0	1	1	1	0	0	0	0	0	0	1
ID1127	0	0	0	1	0	1	0	0	0	0	0	1
ID1128	1	1	1	1	1	0	1	0	1	1	0	0
ID1129	1	0	1	1	1	0	0	0	1	0	0	1
ID1130	0	0	0	1	1	0	0	0	0	0	0	0
ID1131	0	0	0	1	1	0	0	0	0	0	0	0
ID1132	1	1	1	1	1	0	0	0	1	0	0	1
ID1133	0	0	0	1	1	0	0	0	1	0	0	0
ID1134	0	0	1	1	1	0	0	0	1	1	0	1
ID1135	0	0	1	1	1	0	0	0	1	0	0	1
ID1136	0	0	1	1	1	0	0	0	1	1	0	1
ID1137	1	1	1	1	1	1	1	1	1	1	0	1
ID1138	0	0	1	1	0	1	1	0	1	1	0	0
ID1139	1	0	1	1	1	0	1	0	1	1	0	0
ID1140	1	0	0	1	0	1	0	0	0	1	0	0
ID1141	0	0	0	1	0	1	1	0	0	1	0	0
ID1142	0	1	1	1	1	0	0	1	1	0	0	0
ID1143	1	1	1	1	1	1	1	0	1	1	0	1
ID1144	1	1	1	1	1	0	1	0	1	1	0	0
ID1145	0	1	0	1	0	1	1	0	1	1	0	1
ID1146	0	0	1	1	1	0	0	0	1	1	0	1
ID1147	1	0	1	1	1	1	1	1	1	1	0	0
ID1148	1	1	1	1	1	1	1	1	1	0	0	1
ID1149	1	1	1	1	1	1	1	0	1	1	1	0
ID1150	1	1	1	1	0	1	1	1	0	1	0	1
ID1151	1	0	1	1	1	1	1	0	1	1	0	1
ID1152	0	1	1	1	1	0	1	1	1	1	0	1
ID1153	1	1	1	1	1	1	0	0	1	1	0	1
ID1154	1	1	1	1	1	0	0	0	1	1	0	1
ID1155	1	1	1	1	1	1	0	0	1	1	0	1
ID1156	1	0	1	1	1	0	0	1	1	1	1	1
ID1157	1	1	1	1	1	1	1	0	1	1	0	1
ID1158	1	1	1	1	1	1	1	0	1	1	0	1
ID1159	1	0	1	1	1	0	0	0	0	1	0	0
ID1160	1	1	1	1	1	1	0	0	1	1	0	1
ID1161	1	0	1	1	1	0	0	0	1	1	0	0
ID1162	0	1	1	1	1	1	0	0	0	1	0	1
ID1163	0	1	1	1	1	1	1	0	1	1	0	0
ID1164	0	0	0	1	0	1	1	0	1	1	0	0
ID1165	0	0	0	1	1	1	0	0	1	1	0	1
ID1166	1	0	1	1	0	1	0	0	1	1	0	0
ID1167	1	0	0	1	0	0	1	0	1	0	0	1
ID1168	1	0	1	1	1	1	0	0	0	0	0	0
ID1169	1	1	1	1	1	0	0	0	1	1	0	1
ID1170	0	1	1	1	1	1	0	1	1	1	0	1
ID1171	0	1	0	1	1	1	0	0	0	1	0	1
ID1172	1	1	1	1	1	1	1	0	1	0	0	1
ID1173	1	1	1	1	1	1	1	1	1	1	0	1
ID1174	1	1	1	1	1	0	1	0	1	1	0	1
ID1175	0	0	0	1	1	1	0	0	0	0	0	0
ID1176	1	1	1	1	1	1	1	0	1	1	1	0
ID1177	1	0	1	1	1	0	0	0	1	1	0	1
ID1178	1	1	1	1	0	1	1	0	1	1	0	1
ID1179	0	0	1	1	1	1	1	1	1	1	0	1
ID1180	0	1	1	1	1	0	0	0	1	1	0	1
ID1181	0	1	1	1	1	1	1	0	1	1	0	1
ID1182	1	1	1	1	1	1	1	0	1	1	0	1
ID1183	0	1	1	1	1	1	1	0	1	1	0	1
ID1184	1	1	1	1	1	1	0	1	1	1	0	1
ID1185	1	1	1	1	1	1	1	0	1	1	1	1
ID1186	0	0	1	1	1	0	1	0	1	1	0	0
ID1187	1	1	0	1	1	1	1	1	1	1	0	1
ID1188	1	0	1	1	1	1	1	1	1	1	0	1
ID1189	1	1	1	1	1	1	1	1	1	1	0	1
ID1190	1	1	1	1	1	1	1	1	1	1	0	0
ID1191	0	1	1	1	1	1	0	1	1	1	0	1
ID1192	0	0	1	1	1	1	1	0	0	1	0	1
ID1193	1	0	1	1	1	0	1	0	1	0	1	0
ID1194	0	0	1	1	1	0	0	1	1	0	0	0
ID1195	1	1	1	1	0	1	0	0	1	1	0	0
ID1196	0	1	1	1	1	1	0	0	1	1	0	0
ID1197	0	0	0	1	1	0	0	0	0	0	0	0
ID1198	1	1	1	1	1	0	0	0	1	0	0	0
ID1199	1	0	1	1	1	0	0	0	1	1	0	1
ID1200	1	0	1	1	1	0	1	0	0	1	0	1
ID1201	0	1	0	1	1	0	1	0	0	1	0	1
ID1202	1	1	1	1	1	1	1	1	1	1	1	1
ID1203	0	0	0	1	1	0	1	0	1	1	0	1
ID1204	0	0	1	1	1	0	0	0	0	1	0	0
ID1205	0	0	1	1	0	0	1	0	0	0	0	1
ID1206	0	0	1	1	0	1	0	0	0	0	0	0
ID1207	0	0	1	1	1	0	1	0	0	0	0	0
ID1208	0	0	1	0	1	0	0	0	0	0	0	0
ID1209	1	1	1	1	1	1	1	0	1	1	0	1
ID1210	0	1	1	1	1	1	1	0	1	1	0	1
ID1211	1	1	1	1	1	1	1	1	1	1	0	1
ID1212	1	1	1	1	1	1	1	0	1	1	0	1
ID1213	1	1	1	1	1	1	1	1	1	1	1	1
ID1214	1	1	1	1	1	1	1	0	1	1	0	1
ID1215	1	1	1	1	1	1	1	1	1	1	1	1
ID1216	1	0	1	0	1	1	1	0	1	1	0	0
ID1217	1	1	0	1	1	1	1	1	1	1	1	1
ID1218	1	1	1	1	1	1	1	1	1	1	0	1
ID1219	0	0	1	1	1	1	0	1	1	1	0	1
ID1220	1	1	1	1	1	1	1	0	1	1	1	1
ID1221	0	0	1	1	1	0	0	0	1	1	1	1
ID1222	1	0	0	1	1	0	1	0	0	1	0	1
ID1223	1	0	0	1	1	1	1	0	0	1	0	0
ID1224	0	1	0	1	1	1	1	1	1	1	0	1
ID1225	0	0	1	0	0	0	0	0	0	1	0	1
ID1226	1	0	1	1	0	1	0	0	0	0	0	0
ID1227	1	1	1	1	1	1	1	0	1	1	0	1
ID1228	1	0	1	1	1	1	1	1	1	1	0	1
ID1229	1	1	1	1	1	0	0	0	0	0	0	0
ID1230	1	0	1	1	1	0	0	0	0	1	0	0
ID1231	1	1	1	1	1	1	1	0	1	1	1	1
ID1232	1	1	0	1	1	0	1	0	1	1	0	1
ID1233	1	0	1	1	1	0	1	0	1	1	1	1
ID1234	1	1	1	1	1	0	1	1	1	1	1	1
ID1235	1	0	1	1	1	0	1	0	1	1	0	1
ID1236	1	1	1	1	1	1	1	0	1	0	0	1
ID1237	1	0	1	1	1	1	1	0	0	1	0	0
ID1238	1	1	1	1	1	0	0	1	1	1	0	1
ID1239	0	1	1	1	1	0	1	0	1	1	0	1
ID1240	0	0	1	1	1	0	1	0	0	0	0	1
ID1241	0	0	1	1	1	1	1	0	0	1	0	1
ID1242	0	0	1	1	1	1	0	0	1	1	0	0
ID1243	1	1	1	1	1	1	1	1	1	1	1	1
ID1244	0	0	0	1	1	1	1	0	0	0	0	0
ID1245	0	0	1	1	0	1	0	0	0	1	0	0
ID1246	0	1	1	1	1	0	0	0	1	1	0	0
ID1247	1	1	1	1	1	0	0	0	0	1	0	1
ID1248	0	0	1	1	1	0	0	0	1	0	0	0
ID1249	0	0	1	0	0	1	0	0	0	0	0	0
ID1250	1	0	1	1	1	1	1	0	0	1	1	1
ID1251	1	1	1	1	1	1	0	1	1	1	0	1
ID1252	1	1	1	1	1	1	1	1	1	1	0	1
ID1253	1	1	1	1	1	1	1	0	1	0	0	0
ID1254	0	1	1	1	1	1	1	0	1	1	0	0
ID1255	1	1	1	0	1	1	1	1	1	1	0	0
ID1256	1	1	1	1	1	1	0	0	1	1	0	1
ID1257	1	0	1	1	1	1	1	1	1	1	0	1
ID1258	1	1	1	1	1	1	0	1	1	1	0	1
ID1259	1	1	1	1	1	1	1	1	1	1	0	1
ID1260	1	0	1	1	1	1	0	0	1	0	0	0
ID1261	1	1	1	0	1	1	0	0	1	1	0	1
ID1262	1	1	1	1	1	1	1	1	1	1	1	0
ID1263	1	0	1	1	1	0	0	1	1	0	0	0
ID1264	0	0	1	1	1	1	1	0	0	1	0	1
ID1265	1	1	0	1	1	1	1	1	1	1	0	1
ID1266	0	0	1	1	1	0	0	0	0	1	0	0
ID1267	1	1	1	1	1	1	1	0	1	1	0	0
ID1268	0	0	1	1	1	1	1	0	1	1	0	1
ID1269	1	0	1	1	1	1	0	0	1	1	0	1
ID1270	1	0	1	1	1	0	1	0	0	1	0	1
ID1271	0	0	0	1	1	1	0	0	1	1	0	0
ID1272	1	0	1	1	1	1	0	1	1	1	0	1
ID1273	1	0	1	1	1	0	0	0	1	1	0	1
ID1274	0	0	1	1	1	0	0	0	0	1	0	1
ID1275	1	0	1	1	1	1	0	0	0	0	0	1
ID1276	0	0	0	0	1	0	0	0	0	0	0	0
ID1277	0	0	1	1	1	0	1	0	1	1	0	0
ID1278	1	1	1	0	1	1	1	0	1	1	0	1
ID1279	0	1	1	1	1	1	1	0	1	1	0	1
ID1280	1	1	1	1	1	1	1	0	1	1	1	1
ID1281	1	0	1	1	1	1	0	0	1	1	0	1
ID1282	1	0	1	1	1	1	1	0	1	1	0	1
ID1283	1	1	1	1	1	1	1	1	1	1	1	1
ID1284	1	1	1	1	1	1	1	1	1	1	1	1
ID1285	1	1	1	1	1	1	1	1	1	1	0	0
ID1286	1	1	1	1	1	1	1	1	1	1	0	1
ID1287	1	1	1	1	1	1	1	0	1	1	0	0
ID1288	0	0	1	1	0	0	0	0	0	1	0	0
ID1289	0	0	1	1	1	0	0	0	1	1	0	1
ID1290	0	0	1	1	0	1	1	1	0	1	0	0
ID1291	0	1	1	1	1	0	1	0	1	1	0	1
ID1292	1	1	1	1	1	1	0	0	1	1	0	1
ID1293	1	0	1	0	1	0	1	0	1	0	0	1
ID1294	0	0	1	0	0	0	0	0	0	0	0	1
ID1295	0	0	1	0	1	1	0	0	1	1	0	1
ID1296	0	0	1	1	1	0	1	0	1	1	0	0
ID1297	0	0	1	1	1	0	0	0	0	0	0	0
ID1298	0	0	0	1	1	0	0	0	1	0	0	1
ID1299	0	1	1	1	1	1	0	0	1	1	0	1
ID1300	1	1	1	1	1	1	0	1	1	1	0	1
ID1301	0	1	1	1	0	1	1	0	1	1	0	1
ID1302	1	1	0	1	1	1	1	1	1	1	0	1
ID1303	0	0	1	1	1	0	0	0	1	0	0	0
ID1304	0	0	1	1	1	0	0	0	1	0	0	0
ID1305	1	1	1	1	1	1	0	0	1	1	0	1
ID1306	1	1	1	1	1	1	1	0	1	1	0	1
ID1307	1	1	1	1	1	1	1	0	1	1	0	1
ID1308	1	1	1	1	1	1	1	0	1	1	1	0
ID1309	1	0	1	1	1	1	0	1	1	1	0	1
ID1310	0	0	1	1	1	1	1	1	1	1	0	1
ID1311	1	0	1	1	1	1	1	0	1	1	0	1
ID1312	1	1	1	1	1	1	1	1	1	1	0	1
ID1313	1	1	1	1	1	1	1	1	1	1	1	1
ID1314	0	0	0	1	1	1	1	0	1	1	0	1
ID1315	1	0	0	1	1	1	1	0	1	1	0	0
ID1316	1	0	1	1	1	1	1	0	1	1	0	0
ID1317	1	0	1	1	1	0	1	0	1	1	0	0
ID1318	0	0	1	1	0	1	1	1	1	1	0	1
ID1319	0	1	1	1	1	1	0	1	1	1	0	0
ID1320	1	1	1	1	1	1	1	0	1	1	0	0
ID1321	1	1	1	1	1	1	1	0	1	0	0	1
ID1322	1	1	1	1	1	1	1	1	1	1	1	1
ID1323	1	1	1	0	1	0	1	0	1	1	0	0
ID1324	0	0	1	1	1	1	1	0	1	1	0	0
ID1325	1	1	1	1	1	1	1	1	1	1	1	1
ID1326	0	0	1	1	1	1	1	0	1	1	0	1
ID1327	1	1	1	1	1	1	1	0	1	1	0	1
ID1328	0	0	1	0	0	1	0	0	0	0	0	0
ID1329	1	1	1	1	1	1	1	0	1	1	0	1
ID1330	0	0	1	0	1	0	1	0	1	0	0	0
ID1331	1	0	1	1	0	1	0	0	1	1	0	1
ID1332	0	0	1	1	1	0	0	0	0	0	0	1
ID1333	0	0	0	0	1	0	0	0	1	0	0	0
ID1334	0	1	1	1	1	0	0	0	0	1	0	1
ID1335	1	0	0	1	1	0	0	0	1	0	0	1
ID1336	1	1	1	1	1	0	1	0	1	1	0	1
ID1337	0	0	1	1	1	0	0	0	0	1	0	0
ID1338	1	0	1	1	1	0	0	0	0	0	0	0
ID1339	0	1	0	1	1	1	1	1	1	1	0	0
ID1340	1	0	1	1	1	1	1	0	1	1	1	1
ID1341	1	1	1	1	1	1	1	1	1	1	0	1
ID1342	0	1	1	0	1	1	1	1	1	1	0	1
ID1343	0	1	1	1	1	1	1	1	1	1	0	1
ID1344	1	1	1	1	1	1	1	0	1	1	0	0
ID1345	1	0	1	1	1	1	1	1	1	1	0	1
ID1346	1	1	1	1	1	1	1	0	1	1	1	1
ID1347	1	1	1	1	1	1	1	0	1	1	0	0
ID1348	1	0	1	1	1	1	1	0	1	1	0	1
ID1349	0	1	1	1	0	1	1	1	1	0	0	1
ID1350	1	1	1	1	1	1	1	1	1	1	0	1
ID1351	0	1	1	1	1	1	1	0	0	1	0	0
ID1352	0	0	1	1	1	1	1	0	1	1	0	1
ID1353	0	0	1	1	1	1	1	0	1	1	0	0
ID1354	1	1	1	1	1	0	0	0	0	0	0	1
ID1355	0	0	1	1	1	0	1	0	0	0	0	1
ID1356	0	0	1	1	0	1	1	0	0	1	0	0
ID1357	0	0	0	1	1	0	0	0	1	1	0	0
ID1358	0	1	1	1	1	0	1	0	1	1	0	1
ID1359	1	1	1	1	1	1	1	0	1	1	0	1
ID1360	1	0	1	1	1	1	0	0	1	1	0	1
ID1361	0	1	1	1	1	0	1	0	1	1	0	0
ID1362	1	0	1	1	1	0	1	0	1	1	0	1
ID1363	0	1	1	1	1	0	1	0	1	1	0	1
ID1364	0	0	0	0	1	1	0	0	1	1	0	0
ID1365	1	1	1	1	1	0	1	0	1	1	0	1
ID1366	0	0	1	1	1	1	1	1	1	1	0	0
ID1367	1	1	1	1	1	1	0	0	0	1	0	1
ID1368	1	0	1	1	1	1	1	0	1	1	0	1
ID1369	0	1	1	1	0	1	0	0	1	0	0	0
ID1370	0	0	1	1	0	1	1	0	0	0	0	0
ID1371	1	1	1	1	1	1	0	0	1	1	0	1
ID1372	1	0	1	1	1	0	0	0	1	1	0	0
ID1373	1	1	1	1	1	0	0	0	1	0	0	1
ID1374	1	1	1	1	1	0	1	0	1	1	0	0
ID1375	0	1	1	1	1	1	0	0	1	1	0	1
ID1376	1	0	1	1	1	1	0	1	0	1	0	0
ID1377	0	0	1	1	1	0	0	0	0	1	0	0
ID1378	0	0	1	1	1	0	1	0	1	1	0	1
ID1379	1	0	1	1	1	0	1	0	0	0	0	1
ID1380	1	0	1	1	1	1	1	0	0	0	0	1
ID1381	1	1	1	1	1	0	1	1	1	1	0	1
ID1382	1	1	1	1	1	1	0	0	1	1	0	1
ID1383	0	0	1	1	1	0	1	0	1	1	0	0
ID1384	0	0	1	1	1	0	0	0	0	1	0	1
ID1385	0	0	1	1	1	0	0	0	1	1	0	0
ID1386	0	0	1	1	1	1	0	0	0	1	0	0
ID1387	0	0	1	1	1	0	0	0	0	0	0	0
ID1388	0	1	1	1	1	1	1	1	1	1	0	1
ID1389	1	0	0	1	1	1	0	0	1	1	0	1
ID1390	0	1	0	1	1	0	0	0	1	0	0	0
ID1391	1	1	1	0	1	1	0	0	1	1	0	1
ID1392	0	1	1	1	1	1	0	0	0	0	0	0
ID1393	1	1	1	1	1	1	1	1	1	1	0	0
ID1394	1	1	1	1	1	1	1	0	0	1	0	1
ID1395	1	1	1	1	1	0	1	0	1	1	0	0
ID1396	0	0	0	0	0	0	0	0	0	1	0	0
ID1397	1	1	1	0	1	1	0	0	1	1	0	1
ID1398	0	0	1	0	1	1	0	1	1	1	0	0
ID1399	0	1	1	1	1	0	0	0	1	1	0	0
ID1400	0	1	0	1	1	0	0	0	0	0	0	0
ID1401	1	1	1	1	1	1	1	0	1	1	0	1
ID1402	0	0	1	1	1	0	1	0	0	0	0	0
ID1403	0	0	0	1	0	0	0	0	0	0	0	0
ID1404	0	1	1	1	1	1	0	0	0	0	0	0
ID1405	0	0	1	1	1	0	0	0	0	0	0	0
ID1406	0	0	1	1	1	1	1	1	1	1	0	1
ID1407	0	0	0	1	0	1	1	0	1	0	0	1
ID1408	0	0	1	1	0	0	0	0	1	1	0	0
ID1409	0	1	0	1	1	1	1	0	0	1	0	0
ID1410	0	0	1	1	1	0	1	0	0	1	0	0
ID1411	0	0	1	1	1	0	1	0	0	0	0	1
ID1412	1	1	1	1	1	1	0	1	1	1	0	1
ID1413	0	0	1	0	1	0	0	0	0	1	0	0
ID1414	0	0	1	1	1	1	1	0	1	1	0	1
ID1415	1	1	1	1	1	0	1	0	0	1	0	0
ID1416	0	0	1	1	1	1	0	0	0	1	0	0
ID1417	1	1	1	1	1	1	0	0	0	0	0	1
ID1418	0	0	1	1	1	0	0	0	0	0	0	0
ID1419	0	0	0	1	1	0	0	0	0	0	0	0
ID1420	1	1	1	1	1	1	1	0	1	1	0	1
ID1421	1	1	1	1	1	1	1	0	1	1	0	1
ID1422	1	1	1	0	1	1	0	0	1	0	0	1
ID1423	1	0	1	0	1	1	0	0	0	0	0	1
ID1424	1	1	1	1	1	1	0	1	0	1	0	0
ID1425	1	1	1	1	1	1	0	1	1	1	0	1
ID1426	0	0	1	1	1	0	0	0	0	1	0	0
ID1427	0	0	1	0	1	0	0	0	1	1	0	0
ID1428	1	0	1	1	1	0	1	0	0	1	0	0
ID1429	1	1	1	1	1	1	1	0	0	1	0	0
ID1430	1	0	1	1	1	1	1	0	1	1	0	0
ID1431	1	1	1	1	1	1	0	1	1	1	0	0
ID1432	1	0	0	1	1	1	1	0	1	1	0	1
ID1433	0	0	1	0	1	0	0	0	0	0	0	0
ID1434	0	1	1	1	1	0	0	0	1	1	0	0
ID1435	0	0	1	1	1	1	1	0	0	1	0	0
ID1436	0	1	1	1	1	0	0	0	0	0	0	1
ID1437	0	0	1	1	1	1	1	0	0	1	0	0
ID1438	0	1	0	0	1	0	0	0	1	1	0	1
ID1439	1	0	0	1	1	0	0	0	0	1	0	1
ID1440	1	0	1	1	1	0	1	0	0	0	0	0
ID1441	0	0	1	1	0	0	1	0	0	0	0	0
ID1442	0	0	1	1	1	1	0	0	1	1	0	0
ID1443	0	1	1	1	1	0	0	0	1	1	0	0
ID1444	0	0	1	1	1	1	0	0	1	1	0	0
ID1445	1	1	0	1	1	0	1	0	1	1	0	1
ID1446	1	0	0	0	0	1	0	0	1	1	0	0
ID1447	0	0	1	1	1	1	1	0	0	0	0	1
ID1448	0	0	1	1	1	0	1	0	1	0	0	0
ID1449	1	1	1	1	1	1	1	0	1	1	0	0
ID1450	0	0	1	1	1	0	1	0	1	1	0	1
ID1451	1	1	0	1	1	1	0	0	0	0	0	0
ID1452	0	0	1	0	0	0	1	0	0	0	0	1
ID1453	0	0	1	1	1	0	0	0	1	0	0	0
ID1454	1	0	1	1	1	0	0	0	1	1	0	0
ID1455	0	0	1	0	0	0	0	0	0	0	0	0
ID1456	1	0	1	1	1	1	0	0	0	1	0	0
ID1457	1	0	1	1	1	0	0	0	0	0	0	0
ID1458	0	0	1	1	1	0	1	0	0	0	0	0
ID1459	1	0	1	1	1	1	0	0	0	1	0	0
ID1460	0	0	1	1	1	0	1	0	1	0	0	0
ID1461	1	0	0	1	1	1	0	0	1	1	0	0
ID1462	1	1	1	1	1	1	1	0	0	1	0	0
ID1463	0	0	1	1	1	0	0	0	1	0	0	0
ID1464	1	1	1	1	1	0	0	0	0	0	0	0
ID1465	1	0	1	1	1	0	1	0	1	1	1	1
ID1466	0	0	1	1	1	0	0	0	1	1	0	1
ID1467	0	0	0	1	1	1	0	0	0	0	0	0
ID1468	0	1	1	1	1	1	0	1	1	1	0	0
ID1469	0	0	1	1	0	1	0	0	1	1	0	0
ID1470	0	0	1	1	1	0	1	0	1	1	0	0
ID1471	0	0	0	0	0	0	0	0	0	1	0	0
ID1472	0	0	1	1	1	1	0	0	1	0	0	0
ID1473	1	0	1	1	1	1	0	0	0	1	0	0
ID1474	0	0	1	1	1	1	1	0	0	1	0	0
ID1475	0	1	1	1	1	1	1	0	0	0	0	1
ID1476	1	0	1	1	1	1	1	0	1	1	0	1
ID1477	1	1	1	1	1	1	1	0	1	1	0	1
ID1478	1	1	1	1	1	1	1	1	1	1	0	0
ID1479	1	1	1	1	1	1	1	1	1	1	1	1
ID1480	1	1	1	1	1	1	1	1	1	1	1	1
ID1481	1	1	1	1	1	1	1	1	1	1	0	1
ID1482	1	1	1	1	1	1	1	0	1	1	0	1
ID1483	1	1	1	1	1	1	1	0	1	1	0	1
ID1484	1	0	1	1	1	1	0	1	1	1	1	1
ID1485	1	1	1	1	1	1	1	0	1	1	0	1
ID1486	1	1	1	1	1	1	1	1	1	1	1	1
ID1487	1	1	1	1	1	1	1	0	1	1	0	1
ID1488	1	1	1	1	1	1	1	1	1	1	0	1
ID1489	1	1	0	1	1	0	1	0	1	1	1	0
ID1490	1	1	1	1	1	1	1	1	1	1	0	1
ID1491	1	0	1	1	1	1	1	0	1	1	0	1
ID1492	1	1	1	1	1	1	1	1	1	1	0	1
ID1493	1	0	1	1	1	1	0	0	1	1	1	0
ID1494	1	1	1	1	1	1	1	1	1	1	1	1
ID1495	1	1	1	1	1	1	1	1	1	1	0	0
ID1496	1	1	1	0	1	1	1	0	1	1	0	1
ID1497	0	0	1	1	1	1	0	0	1	1	0	1
ID1498	1	1	1	1	1	1	1	1	1	1	0	1
ID1499	1	1	1	1	1	1	1	1	1	1	1	1
ID1500	1	1	1	1	1	1	1	1	1	1	0	0
ID1501	1	1	1	1	1	1	1	0	1	1	0	1
ID1502	0	1	1	1	1	1	0	0	1	1	0	0
ID1503	0	0	0	1	1	1	0	0	1	1	0	1
ID1504	0	0	1	1	0	0	0	0	1	0	0	0
ID1505	0	0	1	1	1	0	1	1	1	1	0	1
ID1506	1	0	1	0	1	1	1	0	1	1	0	1
ID1507	1	1	1	1	1	1	1	0	1	1	0	1
ID1508	1	1	1	1	1	0	1	1	1	1	0	1
ID1509	1	0	0	1	1	1	0	0	1	0	0	1
ID1510	1	0	1	1	1	1	1	0	1	1	0	0
ID1511	0	0	1	1	1	1	1	0	1	1	0	1
ID1512	1	1	1	1	1	1	0	0	1	1	0	0
ID1513	1	1	1	0	1	0	1	0	1	1	0	1
ID1514	1	0	1	1	1	1	0	0	1	1	0	1
ID1515	0	1	1	1	1	0	1	0	1	1	0	1
ID1516	1	0	1	1	1	0	0	0	1	1	0	1
ID1517	0	0	1	1	1	1	1	0	1	1	0	1
ID1518	0	0	1	1	1	0	1	0	1	1	0	1
ID1519	1	0	1	0	1	0	0	0	1	0	0	1
ID1520	1	1	1	1	1	1	1	0	1	1	0	0
ID1521	0	0	1	0	1	1	0	0	1	1	0	1
ID1522	1	0	1	1	1	0	1	0	1	1	0	0
ID1523	1	1	1	1	1	1	1	1	1	1	0	1
ID1524	0	0	1	1	1	0	0	0	1	1	0	1
ID1525	0	0	1	1	1	0	1	0	1	1	0	0
ID1526	1	0	0	1	1	0	0	0	1	1	0	1
ID1527	1	1	1	0	1	0	1	0	1	1	0	1
ID1528	0	0	1	1	0	0	1	0	0	0	0	0
ID1529	1	0	0	1	1	1	1	0	0	1	0	0
ID1530	1	1	1	1	1	1	0	0	1	1	0	0
ID1531	1	1	1	1	1	1	0	0	0	0	0	1
ID1532	0	0	1	1	1	1	1	0	1	0	0	0
ID1533	0	1	1	1	1	1	0	0	1	1	0	0
ID1534	1	0	1	1	1	0	0	0	1	1	0	0
ID1535	0	0	1	1	1	0	1	0	1	1	0	1
ID1536	1	1	1	1	1	1	1	0	1	1	0	1
ID1537	1	1	1	1	1	1	1	1	1	1	1	1
ID1538	1	0	1	1	1	1	1	1	1	1	0	1
ID1539	0	0	0	1	1	0	1	0	1	0	0	1
ID1540	1	1	1	1	1	1	1	0	1	1	0	1
ID1541	0	0	1	0	0	1	0	0	0	0	0	0
ID1542	0	1	1	0	1	1	1	0	0	1	0	1
ID1543	0	1	1	1	1	1	1	1	1	1	1	0
ID1544	1	1	1	1	1	1	1	0	1	1	0	1
ID1545	1	0	1	1	1	1	1	1	1	1	0	1
ID1546	1	0	1	1	1	1	1	0	1	1	0	0
ID1547	1	0	1	1	1	0	0	0	0	0	0	0
ID1548	1	0	1	1	1	1	1	0	0	0	0	0
ID1549	1	0	1	1	1	0	0	0	1	1	0	0
ID1550	1	0	1	1	1	0	0	0	1	0	0	1
ID1551	0	0	1	1	1	0	0	0	1	1	0	1
ID1552	1	0	1	1	1	1	0	0	1	1	0	1
ID1553	0	1	0	1	1	1	0	0	1	1	0	1
ID1554	0	0	1	1	0	1	1	0	1	1	0	1
ID1555	0	0	1	1	1	0	0	0	0	1	0	0
ID1556	1	1	1	1	0	1	0	0	1	0	0	1
ID1557	0	0	1	0	0	1	1	0	1	0	0	0
ID1558	0	1	1	1	1	1	0	1	1	1	1	1
ID1559	0	0	1	1	1	0	0	0	1	1	0	1
ID1560	1	1	0	1	1	0	1	0	1	1	0	1
ID1561	0	0	0	1	0	0	0	0	0	0	0	0
ID1562	0	0	1	1	1	1	1	0	1	0	0	1
ID1563	0	0	1	1	0	0	0	0	0	0	0	0
ID1564	0	0	1	1	1	1	1	0	1	1	0	1
ID1565	0	0	1	1	0	0	0	0	0	0	0	0
ID1566	1	0	1	1	1	0	0	0	0	1	0	1
ID1567	0	0	1	1	1	1	1	0	0	0	0	0
ID1568	0	0	0	0	1	0	0	0	0	1	0	0
ID1569	0	0	0	0	0	0	1	0	0	0	0	0
ID1570	1	0	1	1	0	1	0	0	0	0	0	1
ID1571	1	0	1	1	1	0	0	0	0	1	0	1
ID1572	1	0	1	1	1	0	0	0	1	1	0	0
ID1573	0	1	1	1	1	1	1	1	1	1	0	1
ID1574	0	0	1	1	1	0	1	0	1	0	0	0
ID1575	1	1	1	1	1	1	0	1	1	1	0	1
ID1576	1	1	1	1	1	0	1	1	1	1	0	1
ID1577	1	1	1	1	1	1	1	1	1	1	1	1
ID1578	1	1	1	1	1	1	1	0	1	1	0	1
ID1579	0	1	1	1	1	1	1	0	1	1	0	1
ID1580	0	0	0	1	1	1	0	0	1	1	0	0
ID1581	1	1	1	1	1	0	0	0	1	1	0	1
ID1582	1	1	1	1	1	0	0	0	1	1	0	1
ID1583	0	1	1	1	1	0	0	0	1	1	0	1
ID1584	0	0	1	1	1	0	0	0	1	1	0	0
ID1585	1	1	1	1	1	1	1	1	1	1	0	1
ID1586	1	0	0	1	1	1	0	0	0	1	0	0
ID1587	0	0	1	1	1	0	0	0	0	1	0	0
ID1588	1	1	1	1	1	1	0	0	1	1	0	1
ID1589	1	1	1	1	1	0	1	0	1	1	0	1
ID1590	1	0	1	1	1	1	1	0	0	1	0	1
ID1591	0	1	0	0	1	1	1	0	1	1	0	0
ID1592	0	1	1	1	1	1	1	0	1	1	0	1
ID1593	0	1	1	1	1	1	1	0	1	1	0	1
ID1594	0	1	1	1	1	1	0	0	1	1	0	1
ID1595	1	1	1	0	1	1	1	0	1	1	0	1
ID1596	1	1	1	0	1	1	1	0	1	1	1	1
ID1597	1	1	1	1	1	1	1	0	1	1	0	1
ID1598	1	1	1	1	1	1	0	0	1	1	0	0
ID1599	1	1	1	1	1	1	1	0	1	1	0	0
ID1600	1	1	1	1	1	1	1	0	1	1	0	1
ID1601	1	1	1	1	1	0	0	0	1	0	0	0
ID1602	1	1	1	1	1	1	1	1	1	1	0	1
ID1603	1	1	1	1	1	0	1	1	1	1	0	1
ID1604	0	0	0	0	0	1	1	0	0	1	0	0
ID1605	0	0	1	1	1	0	0	0	0	0	0	1
ID1606	1	0	1	1	0	0	0	0	0	0	0	0
ID1607	0	0	1	1	1	1	0	0	1	0	0	0
ID1608	0	0	1	1	1	0	0	0	1	0	0	0
ID1609	0	1	1	1	1	1	1	0	0	1	0	0
ID1610	0	0	1	1	0	0	1	0	0	1	0	0
ID1611	0	0	0	0	1	1	1	0	0	0	0	0
ID1612	0	0	0	1	1	1	0	0	1	1	0	0
ID1613	0	0	1	0	1	1	1	1	1	1	0	1
ID1614	0	0	1	1	1	0	1	0	1	1	0	1
ID1615	1	0	1	1	1	0	0	0	1	0	0	1
ID1616	1	1	0	1	1	0	1	1	1	1	1	0
ID1617	0	0	1	1	1	0	1	0	0	0	0	0
ID1618	1	0	1	1	1	0	1	0	1	1	0	1
ID1619	1	0	1	1	1	0	0	0	1	1	0	0
ID1620	0	0	1	1	0	1	0	0	1	1	0	0
ID1621	0	0	1	1	1	0	1	1	0	1	0	0
ID1622	1	0	1	1	1	0	0	0	1	1	0	0
ID1623	0	1	0	1	1	1	1	1	1	1	0	1
ID1624	0	1	0	1	1	1	1	0	0	1	0	1
ID1625	0	0	1	1	1	1	0	0	1	0	0	1
ID1626	1	1	1	1	1	1	1	1	1	1	0	1
ID1627	1	1	1	0	1	1	1	0	1	1	0	1
ID1628	1	1	1	1	1	1	1	0	1	1	0	0
ID1629	0	0	1	1	1	1	1	0	0	0	0	0
ID1630	1	1	1	1	1	1	1	1	1	1	1	1
ID1631	0	0	1	1	1	0	1	0	0	0	0	1
ID1632	0	0	0	1	1	1	0	0	0	0	0	1
ID1633	0	0	1	1	1	0	1	0	1	0	0	1
ID1634	1	0	1	1	1	0	1	0	1	1	0	0
ID1635	1	1	1	1	1	0	0	0	1	1	0	1
ID1636	1	1	1	1	1	0	0	0	0	0	0	0
ID1637	0	0	1	1	1	0	1	0	1	1	0	0
ID1638	1	1	1	1	1	0	1	0	0	1	0	1
ID1639	0	0	1	1	1	0	0	1	1	1	0	1
ID1640	0	0	0	1	1	0	0	0	0	1	0	0
ID1641	0	1	1	1	1	0	0	0	1	0	0	0
ID1642	0	0	1	1	1	0	0	0	1	1	0	0
ID1643	0	1	1	1	1	0	0	0	1	1	0	0
ID1644	0	1	1	1	1	1	1	1	1	1	0	1
ID1645	0	0	1	1	1	0	0	0	0	0	0	1
ID1646	1	0	1	1	1	0	1	1	1	1	0	0
ID1647	1	1	1	1	1	1	1	0	1	1	0	0
ID1648	1	1	1	1	1	1	0	0	1	1	1	0
ID1649	1	1	1	1	1	1	1	0	1	1	1	1
ID1650	0	0	1	1	1	0	0	0	0	1	0	0
ID1651	0	0	1	0	1	1	0	0	1	0	0	1
ID1652	1	1	1	1	1	1	1	1	1	1	0	1
ID1653	1	0	1	1	0	1	1	0	1	1	0	0
ID1654	0	0	1	0	0	0	0	0	1	0	0	0
ID1655	0	0	0	0	0	1	1	0	0	0	0	0
ID1656	0	0	1	1	1	0	0	0	0	0	0	0
ID1657	0	0	1	1	1	0	0	0	0	1	0	0
ID1658	0	0	1	1	0	0	0	0	1	1	0	1
ID1659	0	1	1	1	0	0	1	0	0	1	0	1
ID1660	0	0	0	1	1	1	0	0	1	0	0	1
ID1661	1	0	1	1	1	1	0	0	0	0	0	0
ID1662	1	1	1	1	1	1	1	0	1	1	0	1
ID1663	0	0	1	1	1	0	0	0	0	0	0	0
ID1664	0	0	0	1	1	0	1	0	0	0	0	0
ID1665	0	1	1	1	1	1	1	0	1	1	0	1
ID1666	1	1	1	1	1	1	1	1	1	1	0	1
ID1667	0	0	1	1	1	0	1	0	1	1	0	1
ID1668	0	0	1	0	0	0	0	0	0	0	0	0
ID1669	0	0	0	0	0	1	1	0	0	0	0	1
ID1670	0	0	1	1	1	0	0	0	0	1	0	1
ID1671	0	0	1	1	1	0	1	0	1	1	0	1
ID1672	0	0	1	1	1	0	1	0	1	1	0	1
ID1673	1	0	0	1	1	0	1	0	1	1	0	0
ID1674	1	1	1	1	1	1	1	1	1	1	0	1
ID1675	0	0	1	1	1	0	0	0	1	1	0	0
ID1676	1	1	1	1	1	1	0	1	1	1	0	1
ID1677	1	0	1	1	1	1	0	0	0	1	0	1
ID1678	0	0	1	1	1	1	1	0	1	1	0	1
ID1679	1	1	1	1	1	1	1	0	1	1	0	1
ID1680	0	0	1	1	1	0	0	0	1	1	0	1
ID1681	1	1	1	1	1	1	1	0	0	1	0	1
ID1682	0	1	1	1	1	0	0	0	1	1	0	1
ID1683	1	0	1	1	1	1	1	1	1	1	0	0
ID1684	0	1	1	1	1	0	0	1	1	1	0	0
ID1685	1	0	0	1	1	0	1	0	1	1	0	0
ID1686	0	0	1	1	1	1	1	0	1	1	0	0
ID1687	1	0	1	1	1	1	0	0	1	0	0	0
ID1688	1	0	1	1	1	1	1	0	1	1	0	1
ID1689	0	1	1	1	1	0	1	0	1	1	0	1
ID1690	1	1	1	1	1	1	1	0	1	1	0	1
ID1691	0	0	1	1	1	0	1	0	1	1	0	0
ID1692	1	1	1	1	1	1	1	0	1	1	0	1
ID1693	1	1	1	1	0	1	0	0	0	0	0	0
ID1694	0	0	1	1	0	0	1	1	1	1	0	1
ID1695	1	1	1	1	1	1	0	0	1	1	0	1
ID1696	0	0	1	1	1	0	0	0	0	1	0	0
ID1697	0	0	1	1	1	0	0	0	0	1	0	0
ID1698	0	0	1	1	1	1	0	0	0	1	0	0
ID1699	0	0	1	1	1	0	1	1	1	1	0	1
ID1700	0	0	1	1	1	1	0	0	1	1	0	1
ID1701	1	0	0	1	1	0	0	0	1	1	0	0
ID1702	0	0	1	1	1	0	0	0	0	1	0	1
ID1703	0	0	1	1	1	0	0	0	1	0	0	0
ID1704	0	0	0	0	0	0	0	0	0	0	0	0
ID1705	0	0	1	1	1	0	0	0	0	0	0	0
ID1706	0	0	1	1	1	0	0	0	1	0	0	0
ID1707	0	0	1	1	1	1	1	0	1	0	0	1
ID1708	1	1	1	1	1	1	0	0	1	1	0	1
ID1709	0	0	1	1	1	1	1	0	0	0	0	0
ID1710	0	0	1	1	0	0	0	0	0	0	0	0
ID1711	1	0	1	1	1	0	0	0	0	1	0	0
ID1712	0	0	1	1	0	0	0	0	0	0	0	0
ID1713	0	0	0	1	0	0	0	0	0	0	0	0
ID1714	1	1	1	1	1	0	0	1	1	1	0	1
ID1715	0	0	0	0	0	1	0	0	0	0	0	0
ID1716	0	0	1	0	1	0	0	0	0	0	0	0
ID1717	0	0	0	1	1	0	0	0	0	1	0	0
ID1718	0	0	1	1	1	0	0	0	0	0	0	0
ID1719	0	0	0	0	0	0	1	0	0	0	0	0
ID1720	0	0	1	1	1	1	1	0	0	0	0	1
ID1721	0	0	1	1	0	1	0	0	1	1	0	1
ID1722	0	0	0	0	0	0	0	0	0	0	0	0
ID1723	0	1	1	0	1	0	0	0	0	0	0	0
ID1724	1	0	1	1	1	0	1	0	0	1	0	1
ID1725	0	0	1	1	0	0	1	0	0	1	0	1
ID1726	0	0	1	1	0	1	1	0	0	1	0	1
ID1727	1	1	1	1	1	1	0	0	0	1	0	1
ID1728	0	0	1	1	1	0	1	0	0	1	0	0
ID1729	1	1	1	1	1	0	0	0	1	1	0	1
ID1730	0	1	1	1	1	0	0	0	1	1	0	1
ID1731	1	0	1	1	1	1	0	0	1	1	0	0
ID1732	1	1	1	1	1	0	1	0	1	1	0	1
ID1733	0	0	1	1	1	1	1	0	0	0	0	0
ID1734	1	1	1	1	1	0	0	0	1	1	0	1
ID1735	1	0	1	1	1	1	0	0	1	1	0	1
ID1736	0	1	1	1	1	0	0	1	0	1	0	1
ID1737	0	0	1	1	0	1	1	0	1	0	0	1
ID1738	1	0	1	1	0	1	1	0	0	0	0	0
ID1739	1	1	0	1	1	1	1	0	1	1	0	0
ID1740	0	0	1	1	1	0	0	0	0	1	0	1
ID1741	1	0	1	1	1	1	1	1	1	1	0	1
ID1742	1	1	1	1	1	1	1	1	1	1	0	1
ID1743	0	0	1	1	1	1	1	0	1	1	0	0
ID1744	1	0	0	1	1	0	0	0	0	1	0	1
ID1745	0	1	1	1	1	0	1	0	1	1	0	1
ID1746	0	0	1	0	1	1	0	0	0	0	0	0
ID1747	1	0	1	1	1	1	1	0	0	1	0	0
ID1748	0	0	1	1	1	0	0	0	0	0	0	0
ID1749	1	1	1	1	1	1	1	0	1	1	0	1
ID1750	1	0	1	1	1	1	1	0	1	1	1	1
ID1751	1	1	1	1	1	1	1	1	1	1	0	1
ID1752	0	0	0	1	1	1	1	0	0	0	0	0
ID1753	1	0	1	1	1	1	0	0	0	0	0	0
ID1754	1	1	1	1	1	1	1	0	1	1	0	1
ID1755	1	1	1	1	1	1	1	0	1	1	0	1
ID1756	0	0	1	1	1	0	1	0	0	1	0	1
ID1757	0	0	1	1	1	0	0	0	1	0	0	0
ID1758	0	0	1	1	1	1	1	0	0	0	0	0
ID1759	1	1	1	1	1	1	1	1	1	1	0	1
ID1760	0	0	1	1	1	1	1	0	1	0	0	0
ID1761	0	0	0	1	0	0	1	0	0	1	0	0
ID1762	1	0	1	1	1	1	0	0	1	1	0	1
ID1763	0	0	1	0	0	0	0	0	0	0	0	0
ID1764	0	0	1	1	1	0	1	0	1	0	0	0
ID1765	0	0	1	1	0	0	1	0	0	1	0	1
ID1766	1	1	1	1	1	1	0	0	1	1	0	1
ID1767	1	0	1	1	1	0	0	0	1	1	0	0
ID1768	1	0	1	0	1	0	0	0	0	1	0	1
ID1769	1	0	1	1	1	1	0	0	0	1	0	1
ID1770	1	1	1	1	1	1	1	0	1	1	0	0
ID1771	0	1	1	1	1	0	1	1	1	1	0	0
ID1772	1	0	1	1	1	0	1	0	0	1	0	1
ID1773	0	1	1	1	0	1	0	0	1	1	0	1
ID1774	1	0	1	1	1	1	0	0	1	1	0	1
ID1775	1	1	1	1	1	0	1	0	1	0	0	0
ID1776	1	0	0	1	1	1	0	0	1	1	0	0
ID1777	0	0	0	0	1	1	0	0	0	1	0	0
ID1778	1	0	1	1	1	0	0	0	1	1	0	0
ID1779	1	0	1	1	1	1	0	0	1	1	0	0
ID1780	1	1	0	1	1	0	0	1	1	1	0	0
ID1781	1	0	0	1	1	1	1	0	1	1	0	0
ID1782	0	0	1	1	0	0	0	0	1	1	0	1
ID1783	0	0	1	0	1	0	0	0	0	0	0	0
ID1784	1	0	1	1	1	0	0	0	0	1	0	1
ID1785	1	0	1	1	1	0	0	0	1	1	0	1
ID1786	1	1	1	1	1	0	1	1	1	1	0	1
ID1787	0	0	1	0	0	0	1	0	0	0	0	0
ID1788	0	0	1	1	1	0	0	0	0	1	0	0
ID1789	0	0	1	1	1	0	0	0	0	0	0	0
ID1790	0	0	1	1	1	1	0	0	1	0	0	0
ID1791	0	0	1	0	1	0	0	0	0	1	0	0
ID1792	0	0	1	1	1	0	1	0	1	1	0	0
ID1793	0	1	1	1	1	1	0	0	1	0	0	1
ID1794	1	1	1	1	1	1	1	1	1	1	0	1
ID1795	0	0	1	1	0	0	0	0	0	1	0	0
ID1796	0	0	1	1	1	1	1	0	1	1	0	1
ID1797	1	0	1	1	1	0	0	0	1	1	0	1
ID1798	1	0	0	1	1	1	0	0	1	1	0	1
ID1799	1	1	1	0	1	1	0	0	1	1	0	0
ID1800	1	0	1	1	1	0	0	0	1	1	0	1
ID1801	0	0	0	1	0	0	1	0	0	1	0	0
ID1802	0	0	1	1	1	1	1	0	0	1	0	0
ID1803	1	1	1	1	0	0	0	0	1	1	0	1
ID1804	1	1	0	1	1	1	1	1	1	1	0	0
ID1805	0	0	1	1	1	0	0	0	0	1	0	0
ID1806	0	0	1	0	1	1	1	0	1	0	0	0
ID1807	0	0	1	1	1	1	1	0	1	1	1	1
ID1808	0	0	1	1	1	0	0	0	0	1	0	0
ID1809	0	0	1	1	0	0	0	0	0	0	0	0
ID1810	1	0	1	1	1	0	0	0	1	1	0	0
ID1811	1	0	1	0	1	1	1	0	1	0	0	1
ID1812	0	1	1	1	1	1	0	0	0	1	1	0
ID1813	0	0	1	1	1	0	0	0	0	0	0	0
ID1814	0	1	1	1	1	1	1	0	1	1	0	1
ID1815	1	0	0	1	0	0	0	0	0	0	0	0
ID1816	0	1	1	0	1	0	0	0	1	1	0	0
ID1817	1	0	0	1	1	0	0	0	1	1	0	0
ID1818	1	0	1	1	1	1	1	1	0	1	0	1
ID1819	1	1	1	1	1	1	0	0	0	0	0	0
ID1820	1	1	1	1	1	0	1	0	1	1	0	0
ID1821	0	1	1	1	1	1	1	0	1	1	1	1
ID1822	0	0	1	1	1	0	0	0	1	1	0	0
ID1823	0	1	1	1	1	1	0	1	1	1	0	0
ID1824	0	1	1	1	1	1	0	0	1	1	0	0
ID1825	1	0	1	1	1	1	0	1	1	1	0	0
ID1826	0	0	1	1	1	0	0	0	1	0	0	0
ID1827	0	0	1	1	1	1	0	0	0	0	0	1
ID1828	0	1	1	1	1	1	0	0	1	1	0	1
ID1829	1	0	1	1	1	0	0	0	1	1	0	0
ID1830	0	0	1	0	1	0	1	0	0	0	0	1
ID1831	0	0	1	1	1	1	0	0	0	1	0	1
ID1832	1	1	1	1	1	1	1	1	1	1	1	1
ID1833	0	0	0	1	1	1	0	0	0	0	0	0
ID1834	1	1	1	1	1	1	1	0	1	1	0	1
ID1835	1	1	1	1	1	0	1	0	1	1	0	1
ID1836	0	1	1	1	1	1	1	0	1	0	0	1
ID1837	1	1	1	1	1	1	1	0	1	1	1	1
ID1838	1	1	1	1	1	1	1	0	1	1	0	1
ID1839	1	1	1	1	1	1	1	0	1	1	1	1
ID1840	1	1	1	1	1	1	1	0	1	1	0	1
ID1841	0	0	1	1	1	0	0	0	1	1	0	0
ID1842	1	1	1	1	1	1	1	1	1	1	0	0
ID1843	1	1	0	1	1	1	1	0	1	1	0	1
ID1844	1	1	1	1	1	1	0	0	1	1	0	1
ID1845	1	1	1	1	1	1	1	0	1	1	1	1
ID1846	1	1	1	1	0	0	0	0	1	1	0	1
ID1847	0	0	1	1	0	0	0	0	0	1	0	0
ID1848	0	0	0	0	1	0	0	0	0	0	0	0
ID1849	0	0	1	1	1	0	0	0	0	1	0	0
ID1850	0	0	1	1	1	1	1	1	1	1	1	1
ID1851	0	1	1	1	1	1	1	1	1	1	0	0
ID1852	0	1	1	1	1	1	1	1	1	1	0	0
ID1853	0	1	1	0	1	1	1	0	1	1	0	1
ID1854	1	1	1	1	1	0	1	0	1	1	0	1
ID1855	1	1	1	1	1	1	1	1	1	1	1	1
ID1856	1	1	1	1	1	1	1	1	1	1	1	1
ID1857	0	1	1	0	1	1	1	0	1	1	0	1
ID1858	1	1	1	1	1	1	1	1	1	1	1	1
ID1859	1	1	1	1	1	1	1	1	1	1	1	1
ID1860	1	1	1	1	1	1	1	0	1	1	0	1
ID1861	1	1	1	1	1	1	0	0	1	1	0	1
ID1862	1	1	1	1	1	1	1	1	1	1	0	1
ID1863	0	0	1	1	1	0	0	0	0	0	0	1
ID1864	0	1	1	1	1	1	0	1	1	1	0	1
ID1865	1	1	1	1	1	1	1	1	1	1	0	1
ID1866	0	0	1	1	1	0	1	0	1	0	0	0
ID1867	1	0	1	1	1	1	1	0	1	1	0	1
ID1868	1	0	1	1	0	1	1	0	1	1	0	1
ID1869	0	1	1	1	1	1	1	0	1	1	0	1
ID1870	1	0	0	1	1	0	1	0	0	1	0	0
ID1871	0	0	1	1	1	1	1	0	1	1	0	1
ID1872	0	1	1	1	1	0	1	1	1	1	0	1
ID1873	1	0	1	1	1	0	1	0	0	1	0	1
ID1874	1	0	0	1	1	1	1	0	1	0	0	0
ID1875	1	0	1	1	1	1	0	0	1	1	1	1
ID1876	1	1	1	1	1	1	1	1	1	0	0	1
ID1877	0	0	1	1	1	1	0	0	1	0	0	0
ID1878	1	0	1	1	1	1	0	0	1	1	0	1
ID1879	0	0	1	1	1	1	1	0	1	1	0	1
ID1880	1	1	1	1	1	1	1	0	1	1	1	1
ID1881	0	0	1	1	0	0	0	0	1	0	0	0
ID1882	1	0	1	1	1	1	0	0	1	1	0	1
ID1883	1	0	1	1	1	0	0	0	0	1	0	0
ID1884	0	0	1	0	0	0	1	0	0	1	0	0
ID1885	1	0	1	1	1	1	1	1	1	1	0	1
ID1886	0	1	0	1	1	0	1	0	1	1	0	1
ID1887	0	0	1	0	0	1	1	0	1	1	0	0
ID1888	0	0	1	1	1	1	1	0	0	0	0	0
ID1889	0	0	1	1	1	1	0	0	1	1	0	1
ID1890	0	0	1	1	1	0	0	0	1	1	0	1
ID1891	1	1	1	1	1	1	0	0	1	1	0	1
ID1892	1	1	1	1	1	0	1	0	1	1	0	1
ID1893	0	0	1	1	1	1	0	0	1	1	0	0
ID1894	1	0	1	1	1	1	1	0	1	1	0	1
ID1895	1	1	1	1	1	1	1	0	1	1	0	1
ID1896	0	1	1	1	1	1	0	0	1	1	0	1
ID1897	1	1	1	1	1	1	1	1	1	1	0	1
ID1898	1	1	1	1	1	0	0	0	1	1	0	1
ID1899	1	1	1	1	1	1	1	0	1	1	0	1
ID1900	1	1	1	1	1	1	1	1	1	1	0	1
ID1901	1	1	1	1	1	1	1	0	1	1	0	1
ID1902	0	1	1	0	1	1	0	0	1	1	0	0
ID1903	0	0	1	1	0	0	0	0	1	1	0	1
ID1904	1	1	1	0	1	1	1	1	1	0	1	1
