# Supplementary material for: International Comparative Study on PISA Mathematics Achievement Test Based on Cognitive Diagnostic Models
Source: Front Psychol. 2020 Sep 9;11:2230. doi: 10.3389/fpsyg.2020.02230 (PMC7509072; doi:10.3389/fpsyg.2020.02230)
Supplement: Supplementary file 8 [file Data_Sheet_8.CSV]

	Item1	Item2	Item3	Item4	Item5	Item6	Item7	Item8	Item9	Item10	Item11	Item12
ID1	0	0	1	1	1	0	0	0	0	0	0	0
ID2	0	0	1	1	1	1	0	1	1	0	0	0
ID3	0	0	0	0	1	1	0	0	0	1	0	1
ID4	1	1	1	1	1	1	1	1	1	1	0	0
ID5	0	1	0	1	1	1	1	0	1	1	0	0
ID6	0	0	1	1	1	0	0	0	0	0	0	0
ID7	0	1	1	1	1	1	1	0	1	1	0	0
ID8	0	0	1	1	1	0	0	0	0	1	0	0
ID9	0	0	1	0	1	0	1	0	0	0	0	0
ID10	1	1	1	1	1	1	1	0	1	1	0	0
ID11	0	0	1	0	1	0	1	0	0	0	0	0
ID12	0	0	1	0	0	1	0	0	1	0	0	0
ID13	0	1	1	0	1	1	1	0	1	1	0	0
ID14	0	0	0	0	1	0	0	0	0	0	0	0
ID15	0	0	0	1	0	1	0	0	0	0	0	0
ID16	0	0	1	0	0	1	0	0	1	0	0	0
ID17	1	0	1	0	0	0	0	0	0	1	0	0
ID18	0	0	1	0	0	0	0	0	0	0	0	0
ID19	0	0	1	0	0	1	0	0	0	0	0	0
ID20	0	0	1	0	0	0	1	0	0	0	0	0
ID21	0	0	0	0	0	0	1	0	1	1	0	0
ID22	1	0	1	1	0	1	1	0	1	0	0	0
ID23	0	0	1	1	0	0	1	0	1	1	0	1
ID24	0	0	1	0	0	0	0	0	0	0	0	0
ID25	0	1	1	1	1	1	0	0	0	1	0	0
ID26	0	0	1	1	0	1	1	1	0	0	0	0
ID27	0	1	1	1	1	1	1	0	1	1	0	0
ID28	0	0	1	1	1	0	0	0	1	1	0	1
ID29	0	0	1	1	0	1	0	0	1	0	0	1
ID30	1	1	1	1	0	1	1	0	1	1	1	0
ID31	1	1	1	1	1	1	1	1	0	1	0	1
ID32	0	1	1	0	1	0	0	0	1	1	0	1
ID33	1	1	1	1	1	1	1	0	1	1	0	0
ID34	1	1	1	1	1	1	1	0	1	1	0	1
ID35	0	1	1	1	1	1	1	0	1	1	0	0
ID36	0	0	1	0	0	0	0	0	0	0	0	0
ID37	0	0	1	1	0	0	0	0	0	0	0	0
ID38	0	0	1	1	0	0	0	0	0	1	0	0
ID39	0	0	0	0	0	1	0	0	1	0	0	0
ID40	0	0	0	0	0	0	0	0	0	0	0	1
ID41	0	0	1	0	0	0	0	0	0	0	0	0
ID42	0	0	0	0	1	1	0	0	1	0	0	0
ID43	1	1	1	1	1	1	0	0	0	1	0	1
ID44	0	0	0	0	0	0	0	0	0	0	0	0
ID45	0	0	1	0	1	0	0	0	0	0	0	0
ID46	1	0	1	1	1	0	1	0	0	0	0	1
ID47	1	1	1	1	0	1	0	0	1	1	0	1
ID48	0	0	1	1	1	0	0	0	1	1	0	1
ID49	0	1	0	1	1	0	0	0	1	1	0	0
ID50	1	1	1	1	1	0	0	0	1	1	0	1
ID51	0	0	1	0	1	1	1	0	0	0	0	0
ID52	1	0	1	1	1	1	1	0	1	1	0	1
ID53	0	0	1	1	1	1	1	1	1	1	0	0
ID54	0	0	1	1	0	0	0	0	0	0	0	1
ID55	0	0	1	0	0	0	0	0	0	0	0	0
ID56	0	0	1	0	1	0	1	0	0	0	0	0
ID57	0	0	1	0	0	0	0	0	0	0	0	0
ID58	0	0	1	0	1	0	0	0	1	0	0	0
ID59	1	0	1	1	1	1	1	0	1	1	0	1
ID60	1	0	1	1	1	1	1	1	1	1	0	0
ID61	0	0	0	1	1	1	1	0	1	0	0	0
ID62	0	0	1	1	1	1	0	0	0	1	0	1
ID63	0	0	1	1	0	0	0	0	0	0	0	0
ID64	0	0	1	1	1	0	0	0	1	0	0	0
ID65	0	1	0	1	1	1	1	0	0	0	0	1
ID66	0	1	1	1	1	1	1	0	1	0	0	1
ID67	0	0	1	0	1	1	0	0	0	0	0	0
ID68	1	0	1	1	1	1	1	1	1	1	0	0
ID69	0	1	1	0	1	0	0	0	0	0	0	0
ID70	1	0	0	1	1	1	0	0	0	0	0	0
ID71	0	0	1	1	1	0	1	0	0	0	0	1
ID72	0	0	1	1	1	1	1	0	1	1	0	0
ID73	1	0	1	1	1	1	0	0	1	1	0	1
ID74	0	0	1	0	0	0	0	0	0	0	0	0
ID75	0	0	0	0	1	0	0	0	0	1	0	0
ID76	0	0	1	1	0	0	1	0	0	0	0	0
ID77	0	1	1	1	1	1	0	0	1	0	0	1
ID78	0	1	1	1	1	1	0	0	1	1	0	1
ID79	0	0	1	1	0	1	0	0	1	1	0	1
ID80	1	1	1	1	1	1	1	0	0	0	0	0
ID81	0	1	1	1	1	1	1	1	1	1	0	1
ID82	0	1	1	1	1	0	1	0	1	1	0	0
ID83	0	0	0	0	0	0	0	0	0	0	0	0
ID84	1	1	1	1	1	1	0	0	1	0	0	0
ID85	0	0	1	0	1	0	0	0	0	0	0	1
ID86	0	0	1	0	0	0	0	0	0	0	0	0
ID87	0	1	1	0	0	0	1	0	1	1	0	0
ID88	0	0	1	1	0	0	0	0	0	0	0	0
ID89	0	1	1	0	0	0	0	0	1	0	0	0
ID90	0	0	0	0	1	1	0	1	0	1	0	0
ID91	0	1	1	1	1	0	0	0	0	1	0	0
ID92	0	0	1	0	1	0	0	0	0	0	0	0
ID93	1	0	1	1	1	0	0	1	0	0	0	0
ID94	1	0	1	0	1	1	1	0	1	1	0	1
ID95	0	1	1	0	1	0	0	0	1	1	0	0
ID96	1	0	1	1	0	0	0	0	1	1	0	1
ID97	0	0	1	1	1	1	1	0	1	1	0	1
ID98	1	0	1	1	0	0	0	0	1	0	0	0
ID99	0	1	1	1	1	1	1	0	1	1	0	1
ID100	0	1	1	1	1	1	1	0	1	1	0	1
ID101	1	1	1	1	1	1	1	0	1	1	0	1
ID102	1	1	1	1	1	1	0	0	0	1	0	1
ID103	1	1	1	0	1	0	0	0	1	1	0	0
ID104	1	1	1	1	1	1	0	0	1	1	0	1
ID105	0	0	1	1	1	1	0	0	0	0	0	0
ID106	1	0	1	0	1	0	0	0	1	0	0	0
ID107	0	0	1	1	1	0	0	0	1	1	0	0
ID108	0	0	1	1	1	0	0	0	0	1	0	1
ID109	1	0	1	1	1	1	1	0	1	1	0	1
ID110	0	1	1	1	1	0	1	0	1	1	0	0
ID111	0	0	1	0	0	1	1	0	0	1	0	1
ID112	0	1	1	1	0	1	1	0	1	1	0	1
ID113	0	0	1	1	0	1	0	0	0	1	0	1
ID114	1	1	1	1	1	0	1	0	0	0	0	1
ID115	1	0	0	1	0	0	1	0	1	0	0	0
ID116	1	0	1	1	1	1	1	1	1	1	0	1
ID117	0	1	1	1	1	1	1	0	1	1	0	0
ID118	0	0	1	0	1	0	0	0	0	0	0	0
ID119	1	1	1	1	0	1	1	1	1	1	0	1
ID120	0	0	1	1	1	1	0	0	1	1	0	1
ID121	0	0	1	1	0	1	1	0	0	0	0	1
ID122	0	0	1	0	1	0	0	0	0	0	0	0
ID123	1	0	1	0	1	0	0	0	0	1	0	0
ID124	0	0	1	1	1	0	0	0	0	1	0	1
ID125	0	0	0	0	1	0	0	0	0	0	0	0
ID126	0	0	1	0	0	0	0	0	0	0	0	1
ID127	0	0	1	0	0	0	1	0	0	0	0	0
ID128	1	0	1	1	1	1	1	0	1	1	0	1
ID129	0	1	1	1	1	1	0	1	0	0	1	1
ID130	1	0	1	0	0	1	1	0	1	1	0	1
ID131	0	0	1	1	1	0	0	0	0	0	0	0
ID132	0	0	1	1	1	0	1	1	1	0	0	1
ID133	0	0	1	1	1	1	1	1	1	0	0	1
ID134	0	0	1	0	1	1	1	1	1	0	0	0
ID135	0	0	0	0	1	1	0	1	1	0	0	0
ID136	1	0	0	0	0	0	0	0	0	0	0	1
ID137	0	1	1	1	1	0	1	0	1	1	0	0
ID138	0	0	0	1	0	0	0	0	1	0	0	1
ID139	1	0	1	1	0	0	0	0	0	0	0	0
ID140	0	0	1	1	1	0	0	0	0	1	0	0
ID141	0	1	1	1	1	0	0	0	1	1	0	0
ID142	0	1	1	0	1	1	1	0	0	0	0	0
ID143	0	0	1	1	1	0	1	0	0	1	0	1
ID144	0	1	1	1	1	1	0	0	1	0	0	0
ID145	0	0	1	0	0	0	0	0	1	0	0	0
ID146	0	0	1	1	0	0	0	0	1	1	0	1
ID147	1	1	1	1	1	1	0	1	1	1	0	0
ID148	0	0	1	1	0	0	1	0	1	0	0	1
ID149	0	0	1	0	0	0	0	0	0	0	0	0
ID150	0	0	1	0	0	0	0	0	0	0	0	0
ID151	0	0	1	1	0	0	0	0	0	0	0	0
ID152	0	1	0	1	1	0	1	0	1	1	0	0
ID153	1	0	1	1	1	1	0	0	1	1	0	0
ID154	1	0	1	1	1	0	0	0	0	1	0	0
ID155	0	0	1	1	1	1	0	0	1	0	0	0
ID156	1	1	1	1	1	1	1	0	1	1	0	1
ID157	0	1	1	0	1	1	0	1	0	1	0	1
ID158	0	1	1	1	1	1	1	0	1	1	0	1
ID159	0	0	0	0	0	0	0	0	0	0	0	0
ID160	0	1	1	1	1	1	1	1	1	1	0	1
ID161	1	0	1	1	1	1	1	0	1	0	0	1
ID162	0	0	1	1	1	1	1	0	1	0	0	1
ID163	1	1	1	1	1	1	1	0	1	1	0	1
ID164	0	0	1	1	0	0	0	0	0	1	0	1
ID165	0	1	1	1	1	1	1	0	1	1	0	0
ID166	1	1	1	1	1	1	1	0	1	1	1	0
ID167	1	1	1	1	1	1	1	0	1	1	0	0
ID168	0	0	1	1	1	1	0	0	1	1	0	1
ID169	0	0	1	0	1	0	0	0	0	0	0	0
ID170	1	1	1	1	1	0	1	0	1	1	0	0
ID171	1	1	1	1	1	1	1	1	1	1	1	1
ID172	0	0	1	1	1	0	0	0	0	1	0	0
ID173	1	1	1	1	1	1	1	0	1	1	0	0
ID174	0	0	1	1	0	1	1	0	0	0	0	0
ID175	0	0	1	1	1	1	0	0	1	1	1	0
ID176	1	1	1	1	1	1	1	1	1	1	0	1
ID177	1	1	1	1	1	1	0	1	1	1	0	1
ID178	1	1	1	1	1	1	0	0	1	1	0	0
ID179	1	0	1	1	1	0	1	0	0	1	0	0
ID180	0	0	1	0	0	1	0	0	1	1	0	1
ID181	1	0	1	1	1	0	1	0	1	1	0	1
ID182	1	1	1	1	1	1	1	0	1	1	0	1
ID183	0	0	1	1	0	1	1	1	1	1	0	0
ID184	1	0	1	1	0	0	0	0	1	0	0	0
ID185	1	1	1	1	0	1	1	1	1	1	0	1
ID186	0	1	1	1	1	1	1	0	1	1	0	1
ID187	1	0	1	1	1	1	1	1	0	0	0	1
ID188	0	0	1	0	0	0	0	0	0	0	0	0
ID189	0	0	1	0	0	0	0	0	0	0	0	0
ID190	0	0	1	0	1	0	1	0	1	0	0	0
ID191	0	0	1	0	0	0	0	0	0	0	0	0
ID192	0	0	1	0	0	1	0	0	1	0	0	0
ID193	0	0	1	0	1	1	0	0	1	0	0	0
ID194	0	0	1	0	1	1	0	0	0	0	0	0
ID195	0	1	1	1	0	1	0	0	0	0	0	0
ID196	0	0	0	0	1	1	0	0	1	0	0	1
ID197	0	0	1	0	0	1	0	0	0	0	0	0
ID198	0	0	1	0	1	0	0	0	0	0	0	0
ID199	0	0	1	0	1	1	0	0	1	0	0	1
ID200	0	0	1	1	1	1	0	0	0	0	0	0
ID201	0	0	1	0	1	0	0	0	0	0	0	0
ID202	0	0	1	0	0	0	0	0	1	0	0	0
ID203	1	1	1	1	1	1	1	0	1	1	0	1
ID204	1	0	1	1	1	1	0	0	1	0	0	0
ID205	0	0	1	0	1	1	0	0	0	0	0	0
ID206	1	0	1	0	1	0	0	0	1	0	0	0
ID207	0	0	0	1	1	0	0	0	0	0	0	0
ID208	0	0	1	1	1	1	1	0	1	1	0	0
ID209	0	1	1	1	1	1	0	1	1	1	0	1
ID210	0	0	1	1	1	1	1	1	1	1	0	1
ID211	0	0	0	0	1	0	0	0	0	1	0	0
ID212	0	1	1	1	1	1	0	0	0	0	0	0
ID213	0	0	1	0	1	0	0	0	1	0	0	0
ID214	0	0	0	0	0	0	0	0	0	0	0	0
ID215	0	0	0	1	0	0	0	0	0	0	0	0
ID216	0	0	0	1	1	1	0	0	1	1	0	0
ID217	1	0	1	0	1	1	1	0	1	1	0	1
ID218	1	0	0	0	0	1	1	0	1	0	0	0
ID219	0	1	1	0	1	0	0	0	0	0	0	0
ID220	0	0	0	0	0	0	0	0	1	0	0	0
ID221	0	0	0	0	0	1	1	0	1	1	0	1
ID222	0	0	0	0	1	0	0	0	0	0	0	1
ID223	1	0	1	0	1	1	1	0	1	1	0	1
ID224	0	1	1	1	1	1	1	0	1	1	0	1
ID225	0	0	1	0	1	0	0	0	0	1	0	1
ID226	0	1	1	0	1	0	0	0	0	1	0	0
ID227	0	1	1	0	1	0	0	0	0	1	0	0
ID228	0	1	1	0	1	0	0	0	0	1	0	0
ID229	0	0	1	0	1	0	1	0	0	1	0	1
ID230	1	0	1	1	0	1	0	0	0	1	0	1
ID231	1	0	1	1	1	1	1	0	1	1	0	1
ID232	1	0	0	0	0	0	0	0	0	0	0	0
ID233	1	0	1	1	1	1	1	1	1	1	0	1
ID234	1	0	1	1	1	0	1	0	0	1	0	1
ID235	1	0	1	1	1	1	0	0	0	1	0	1
ID236	1	0	1	1	1	1	0	0	0	1	0	1
ID237	0	0	1	1	1	1	1	0	1	1	0	1
ID238	1	1	1	1	1	0	1	0	0	1	0	1
ID239	1	0	1	0	0	0	0	0	0	1	0	0
ID240	0	0	1	1	1	1	1	0	1	1	0	1
ID241	1	0	1	1	1	0	1	0	1	0	0	0
ID242	0	0	1	1	0	0	0	0	0	0	0	0
ID243	0	0	1	1	1	0	0	0	0	1	0	0
ID244	0	0	1	0	1	1	0	0	0	0	0	0
ID245	0	0	0	0	1	0	1	1	0	0	0	0
ID246	0	0	0	0	1	0	0	0	0	1	0	1
ID247	1	1	1	1	1	0	0	0	0	0	0	0
ID248	0	0	1	1	1	1	0	0	1	0	0	0
ID249	1	0	1	1	1	1	1	0	1	1	0	1
ID250	0	1	1	1	1	1	0	0	1	1	0	1
ID251	0	0	1	1	1	1	0	1	1	1	0	1
ID252	1	1	1	1	1	1	1	0	1	1	0	1
ID253	1	1	1	1	1	1	1	1	1	1	0	1
ID254	1	1	1	1	1	1	1	1	1	1	0	0
ID255	1	1	1	0	1	1	1	0	1	1	0	1
ID256	1	1	1	1	1	1	1	0	1	1	0	1
ID257	1	1	1	1	1	1	1	0	1	1	0	1
ID258	0	0	0	0	0	0	0	0	0	0	0	0
ID259	0	1	1	1	1	0	1	0	1	1	0	0
ID260	0	0	1	0	1	0	0	0	0	1	0	1
ID261	1	1	1	0	1	0	0	1	1	0	0	0
ID262	1	1	1	1	1	1	1	0	1	1	0	1
ID263	1	1	1	1	1	1	1	1	1	1	1	1
ID264	1	1	0	0	0	1	1	0	0	0	0	0
ID265	1	0	1	1	0	0	0	0	1	0	0	0
ID266	0	0	1	1	1	1	1	1	1	0	0	0
ID267	0	0	1	1	0	0	0	0	0	0	0	1
ID268	0	0	1	0	1	0	0	0	0	0	0	0
ID269	1	1	1	1	1	1	1	0	1	1	0	0
ID270	1	0	1	1	1	1	1	0	1	1	0	0
ID271	0	0	0	0	0	0	0	0	0	1	0	0
ID272	1	1	1	1	1	0	0	1	1	0	0	0
ID273	0	0	0	0	1	0	1	0	1	0	0	0
ID274	0	0	1	1	0	1	0	0	0	0	0	0
ID275	1	1	1	1	1	1	1	0	1	1	0	1
ID276	1	1	1	1	1	1	1	0	1	1	0	1
ID277	1	1	1	1	1	1	1	0	1	1	0	1
ID278	1	1	1	1	1	1	1	0	1	1	0	1
ID279	0	0	1	1	1	0	0	0	1	1	0	1
ID280	0	0	1	1	1	1	0	0	1	1	0	0
ID281	0	1	1	0	0	0	0	0	0	0	0	0
ID282	0	0	1	1	1	1	1	0	1	1	0	0
ID283	0	0	1	1	0	1	0	0	0	1	0	0
ID284	1	1	1	1	1	1	0	1	1	1	0	1
ID285	0	0	1	1	1	1	0	0	0	1	0	0
ID286	1	1	1	1	1	1	1	0	0	1	0	1
ID287	1	0	1	1	1	0	0	0	1	0	0	0
ID288	1	0	1	1	1	1	1	0	1	0	0	0
ID289	1	1	1	1	1	1	1	0	1	1	0	1
ID290	0	0	1	0	0	1	1	0	0	0	0	0
ID291	1	0	1	1	0	1	0	0	1	1	0	0
ID292	1	1	1	1	1	1	1	0	1	1	1	0
ID293	0	0	1	1	0	0	0	0	0	0	0	0
ID294	1	1	1	1	1	1	0	0	1	1	0	1
ID295	1	0	1	1	1	0	0	0	0	0	0	0
ID296	0	1	1	1	1	1	1	0	1	1	0	0
ID297	0	0	1	1	1	0	0	0	1	0	0	0
ID298	1	1	1	1	1	1	1	0	1	1	0	1
ID299	1	1	1	1	1	1	1	0	1	1	0	0
ID300	0	0	1	1	1	1	1	1	0	0	0	0
ID301	1	1	1	1	1	1	1	0	1	1	0	0
ID302	0	0	1	1	1	0	0	0	0	1	0	0
ID303	0	0	1	1	0	1	0	0	0	1	0	0
ID304	1	1	1	1	1	1	1	0	1	1	0	1
ID305	0	0	1	0	0	1	0	0	1	0	0	0
ID306	0	0	1	1	1	0	0	0	1	0	0	1
ID307	1	0	1	1	0	1	1	0	1	0	0	0
ID308	1	1	1	1	1	0	0	0	1	1	0	0
ID309	0	0	1	1	0	0	0	0	1	0	0	0
ID310	1	1	1	1	1	1	1	0	0	1	0	1
ID311	1	1	1	1	1	0	0	0	1	1	0	0
ID312	1	1	1	0	0	1	0	0	1	0	0	0
ID313	0	0	1	1	1	1	1	0	0	0	0	0
ID314	1	0	1	1	1	0	1	0	1	1	0	0
ID315	0	1	0	1	0	1	0	0	1	0	0	0
ID316	0	0	1	1	1	1	1	0	1	0	0	1
ID317	0	0	0	1	1	1	0	0	0	1	0	0
ID318	0	0	0	0	0	0	0	0	0	1	0	0
ID319	0	0	1	0	0	0	0	0	0	0	0	0
ID320	0	0	1	1	1	0	0	0	1	1	0	1
ID321	0	0	1	0	0	0	0	0	0	0	0	0
ID322	0	1	1	1	1	0	1	0	1	1	0	0
ID323	1	1	1	1	1	1	0	1	1	1	0	0
ID324	1	0	1	1	1	0	0	0	0	0	0	1
ID325	1	0	1	0	1	1	1	0	0	1	0	0
ID326	0	1	1	1	1	1	1	1	1	1	0	1
ID327	0	0	1	0	0	0	1	0	0	0	0	0
ID328	0	0	0	1	0	1	0	0	0	0	0	0
ID329	0	0	1	1	1	0	1	0	0	0	0	0
ID330	0	0	1	1	1	0	0	0	1	0	0	1
ID331	1	0	1	1	1	1	1	1	1	1	0	1
ID332	0	1	0	1	1	1	1	0	1	1	0	1
ID333	1	0	1	1	1	0	0	0	0	0	0	0
ID334	0	0	1	0	1	0	0	0	1	0	0	1
ID335	0	0	1	1	0	0	0	0	0	1	0	0
ID336	0	0	1	0	0	0	0	0	0	0	0	0
ID337	0	1	1	1	1	0	1	0	1	1	0	0
ID338	1	0	1	0	0	0	0	0	0	0	0	0
ID339	0	1	1	0	0	0	0	0	1	0	0	0
ID340	1	0	1	1	1	1	0	0	1	0	0	0
ID341	0	0	1	1	1	0	0	0	1	1	0	0
ID342	1	0	1	1	0	1	1	1	0	1	0	0
ID343	1	1	1	1	1	1	1	1	1	1	0	1
ID344	1	0	1	1	1	1	1	1	0	1	0	0
ID345	1	1	1	1	1	1	1	0	1	1	0	1
ID346	1	0	1	1	1	1	0	0	1	1	0	0
ID347	0	0	1	0	1	1	0	0	0	0	0	0
ID348	1	1	1	1	1	0	0	0	1	0	0	0
ID349	0	0	1	0	0	1	0	0	0	0	0	1
ID350	0	0	1	1	0	1	1	0	0	1	0	0
ID351	1	1	1	0	0	1	0	0	0	0	0	0
ID352	0	0	1	0	1	0	1	0	0	0	0	0
ID353	0	0	1	1	0	1	1	0	0	1	0	0
ID354	0	0	1	0	0	1	1	0	0	0	0	0
ID355	0	0	1	0	0	1	0	0	0	0	0	0
ID356	0	0	0	0	0	0	0	0	0	1	0	0
ID357	0	1	1	1	0	0	0	0	0	1	0	1
ID358	0	0	0	0	0	1	0	0	1	0	0	0
ID359	0	0	1	0	0	0	0	0	0	1	0	0
ID360	0	0	1	1	1	1	1	0	1	0	0	0
ID361	0	1	1	0	1	0	0	0	0	0	0	0
ID362	1	1	1	1	1	1	1	0	1	1	0	1
ID363	0	0	1	1	1	1	1	0	1	1	0	0
ID364	0	0	1	1	1	1	0	0	1	1	0	0
ID365	0	0	1	1	1	1	0	0	1	1	0	0
ID366	0	1	1	1	1	0	1	1	1	1	0	1
ID367	1	0	1	1	1	0	1	0	0	0	0	0
ID368	0	0	0	0	0	1	0	0	0	0	0	0
ID369	0	0	0	0	1	0	0	0	0	0	0	0
ID370	1	1	1	1	1	1	1	0	1	1	0	1
ID371	0	0	1	1	1	1	0	0	0	1	0	0
ID372	0	0	1	0	1	1	1	1	1	0	0	0
ID373	0	0	1	0	0	0	0	0	0	0	0	0
ID374	0	0	1	0	0	0	0	0	0	0	0	0
ID375	1	0	1	0	1	1	1	0	0	1	0	1
ID376	0	1	1	1	1	1	1	1	1	1	0	0
ID377	0	0	1	0	0	0	0	0	0	1	0	0
ID378	0	1	1	0	0	1	1	1	1	1	0	1
ID379	1	1	1	1	1	1	1	1	1	1	0	0
ID380	1	1	1	1	1	0	0	0	0	1	0	0
ID381	1	0	1	1	1	0	1	0	1	0	0	0
ID382	1	1	1	1	1	1	0	0	0	1	0	1
ID383	1	0	1	1	1	0	0	0	0	1	0	0
ID384	0	0	1	1	1	0	0	0	0	0	0	0
ID385	0	0	1	0	1	0	0	0	0	1	0	0
ID386	0	0	1	1	0	1	0	0	1	1	0	0
ID387	1	1	1	1	1	1	1	0	1	1	1	1
ID388	1	1	1	1	1	1	1	0	1	1	0	0
ID389	1	1	1	1	1	1	1	0	0	1	0	1
ID390	1	0	1	1	1	1	1	0	1	1	0	0
ID391	1	0	1	1	1	1	1	0	1	1	0	1
ID392	1	1	1	1	1	1	0	0	1	1	0	1
ID393	1	1	1	1	1	1	1	1	1	1	0	1
ID394	1	0	1	1	1	1	0	0	1	1	0	0
ID395	0	1	1	1	1	1	1	0	1	1	0	1
ID396	1	1	1	1	1	1	1	0	0	0	0	1
ID397	0	1	1	1	1	0	1	0	0	1	0	1
ID398	1	1	1	1	1	1	1	1	1	1	0	1
ID399	1	0	1	1	1	1	0	0	0	1	0	0
ID400	0	1	1	0	1	0	0	0	1	1	0	0
ID401	0	0	0	0	0	0	0	0	0	0	0	1
ID402	0	0	0	1	0	1	0	0	0	0	0	0
ID403	0	0	1	1	1	1	1	0	0	0	0	0
ID404	1	0	1	1	0	0	1	0	1	1	0	0
ID405	1	1	1	1	1	1	1	0	1	1	0	1
ID406	0	0	1	0	0	0	0	0	1	0	0	0
ID407	1	1	1	1	1	1	0	0	1	1	0	1
ID408	0	1	1	1	1	1	0	0	1	1	0	0
ID409	1	1	1	1	1	1	0	1	1	1	0	1
ID410	1	1	1	1	0	1	1	0	1	1	0	0
ID411	1	0	1	0	0	0	0	0	0	0	0	0
ID412	1	1	1	1	1	1	0	0	1	1	0	1
ID413	1	1	1	1	1	0	1	0	0	0	0	1
ID414	0	0	1	0	1	1	1	0	1	0	0	1
ID415	1	0	1	1	1	1	0	0	1	0	0	1
ID416	1	1	1	1	1	1	1	1	1	1	1	1
ID417	0	1	1	1	1	1	0	0	0	1	0	0
ID418	1	0	1	1	1	1	1	1	1	1	0	1
ID419	0	0	0	1	1	0	0	0	0	1	0	0
ID420	1	0	1	0	1	1	0	0	1	1	0	0
ID421	1	1	1	1	1	1	0	0	1	0	0	0
ID422	0	0	1	0	0	0	0	0	0	0	0	0
ID423	0	0	1	0	0	0	0	0	0	0	0	0
ID424	1	0	1	0	1	1	1	0	0	0	0	1
ID425	0	0	1	0	0	0	1	0	0	0	0	0
ID426	1	0	1	1	0	1	1	0	0	1	0	1
ID427	1	0	1	1	1	0	0	0	1	1	0	1
ID428	1	1	1	1	0	1	0	0	1	1	0	0
ID429	0	0	0	0	0	0	1	0	0	0	0	0
ID430	0	0	1	0	1	0	0	0	0	0	0	0
ID431	0	0	1	1	0	1	0	0	0	0	0	0
ID432	1	0	1	0	1	1	1	0	1	1	0	1
ID433	0	0	1	1	1	1	1	1	0	1	0	1
ID434	0	0	1	1	1	0	1	0	0	0	0	1
ID435	0	0	1	1	1	0	0	0	0	0	0	0
ID436	0	0	1	0	1	1	0	0	0	0	0	1
ID437	1	1	1	1	1	1	1	0	1	1	0	1
ID438	0	0	1	1	0	0	0	0	0	1	0	0
ID439	0	0	0	0	0	1	0	0	0	0	0	1
ID440	0	0	1	1	0	0	1	0	0	0	0	0
ID441	0	0	1	1	1	0	0	0	1	1	0	0
ID442	1	1	1	0	1	0	0	0	0	1	0	0
ID443	0	1	1	1	1	0	0	0	0	0	0	0
ID444	0	0	0	0	0	0	0	0	0	0	0	0
ID445	0	0	1	0	0	0	0	0	0	1	0	0
ID446	1	0	1	1	0	1	0	0	1	1	0	1
ID447	0	1	1	1	1	0	1	0	0	0	0	0
ID448	0	0	0	0	0	1	0	0	1	0	0	0
ID449	0	0	0	0	0	0	0	0	0	0	0	0
ID450	0	0	1	1	1	1	1	0	1	1	0	1
ID451	1	0	1	0	0	1	0	0	1	1	0	0
ID452	0	1	1	1	0	1	1	1	1	0	0	0
ID453	1	1	1	1	1	1	1	1	1	1	0	0
ID454	0	0	0	1	0	1	1	0	1	0	0	0
ID455	0	0	1	0	1	0	0	0	1	1	0	0
ID456	0	0	1	0	1	0	0	0	0	1	0	0
ID457	1	1	1	1	1	1	0	0	1	1	0	0
ID458	1	0	1	1	0	0	0	0	0	1	0	0
ID459	1	1	1	1	1	1	1	0	1	1	0	1
ID460	1	0	1	1	0	0	0	0	0	0	0	0
ID461	1	1	1	0	1	1	0	1	1	0	0	0
ID462	0	0	1	1	0	1	0	0	0	0	0	0
ID463	1	1	1	1	1	1	0	0	1	0	0	1
ID464	1	1	1	1	0	1	1	0	0	1	0	0
ID465	0	1	1	1	0	1	1	0	1	1	0	1
ID466	1	0	1	1	0	0	0	0	1	0	0	1
ID467	0	0	1	0	1	0	0	0	0	0	0	0
ID468	1	1	0	0	1	0	0	0	1	1	0	1
ID469	0	0	1	0	0	0	0	0	0	0	0	0
ID470	0	0	1	1	1	0	0	0	1	1	0	0
ID471	1	0	1	1	1	1	1	0	0	0	0	0
ID472	1	0	1	0	1	0	1	0	0	0	0	0
ID473	0	1	1	0	1	1	0	0	1	1	0	1
ID474	0	0	1	0	1	0	0	0	0	0	0	0
ID475	1	0	1	0	0	0	0	0	0	0	0	0
ID476	0	0	1	0	0	1	1	0	0	0	0	0
ID477	1	0	0	1	1	0	0	0	1	1	0	1
ID478	1	1	1	0	0	0	0	0	0	0	0	0
ID479	0	0	1	1	1	0	0	0	1	0	0	0
ID480	0	0	1	1	1	0	0	0	0	0	0	0
ID481	0	1	0	1	0	1	1	0	0	0	0	1
ID482	0	0	1	1	1	1	0	0	1	1	0	1
ID483	1	1	1	1	0	1	0	0	0	0	0	0
ID484	0	0	1	1	1	1	0	0	0	0	0	0
ID485	0	0	0	0	1	0	1	1	1	1	0	1
ID486	0	1	1	1	1	0	0	0	1	1	0	1
ID487	0	1	1	1	1	0	1	0	1	1	0	1
ID488	0	0	1	1	1	1	0	0	0	1	0	0
ID489	0	0	1	1	1	0	0	0	1	1	0	1
ID490	1	1	1	1	0	1	0	0	1	1	0	0
ID491	0	1	1	1	1	1	1	1	1	1	0	1
ID492	1	1	0	1	1	1	1	0	0	1	0	0
ID493	0	0	1	1	0	0	1	0	0	0	0	0
ID494	0	0	1	1	0	0	1	0	0	0	0	0
ID495	1	1	0	1	0	1	0	0	0	0	0	1
ID496	0	1	1	0	0	0	0	0	1	0	0	1
ID497	0	0	1	1	1	0	1	0	1	0	0	1
ID498	0	0	1	1	0	1	0	0	0	1	0	0
ID499	0	0	1	1	0	1	0	0	1	0	0	0
ID500	0	0	1	0	0	0	0	0	1	0	0	0
ID501	0	0	1	1	1	1	0	0	1	0	0	0
ID502	0	0	1	1	1	0	1	0	0	0	0	0
ID503	0	0	1	1	1	0	1	0	0	0	0	0
ID504	1	0	1	1	1	1	1	0	1	1	0	1
ID505	1	0	1	1	1	0	0	0	1	0	0	0
ID506	0	0	1	1	1	0	0	0	1	0	0	0
ID507	1	1	1	1	1	1	1	0	1	1	0	0
ID508	0	0	1	0	0	0	0	0	0	0	0	0
ID509	0	1	1	1	1	1	1	0	1	1	0	1
ID510	1	1	1	1	0	1	0	0	1	1	0	1
ID511	0	1	1	1	0	0	1	0	0	1	0	1
ID512	1	1	1	1	1	1	1	1	1	1	0	1
ID513	1	1	1	1	1	0	1	0	1	1	0	0
ID514	0	0	1	0	0	1	0	0	0	0	0	0
ID515	0	1	1	1	1	1	1	1	1	1	1	0
ID516	0	0	1	0	1	1	0	0	1	1	0	0
ID517	1	0	1	0	0	0	0	0	0	0	0	0
ID518	0	0	1	1	1	0	0	0	0	0	0	0
ID519	0	0	1	1	1	1	1	0	1	1	0	1
ID520	0	1	1	1	1	1	1	1	1	1	0	1
ID521	1	1	1	1	1	1	1	1	0	1	0	1
ID522	0	0	1	0	1	1	0	0	0	0	0	0
ID523	0	1	1	0	1	1	1	0	1	1	1	0
ID524	0	0	1	1	1	1	0	0	0	0	0	0
ID525	1	0	1	1	1	1	1	0	1	1	0	1
ID526	0	0	1	0	0	0	0	0	0	0	0	0
ID527	0	1	0	0	1	1	0	0	1	1	0	0
ID528	0	0	1	0	0	0	0	0	0	0	0	0
ID529	1	0	1	1	1	1	1	0	0	1	0	1
ID530	0	0	1	1	1	1	1	0	1	1	0	1
ID531	0	1	1	1	1	1	1	0	1	1	0	1
ID532	0	1	1	1	1	1	0	0	0	1	0	1
ID533	0	1	1	1	1	1	1	0	1	1	0	1
ID534	0	1	1	1	1	1	1	0	1	1	0	0
ID535	0	1	1	0	0	0	0	0	0	1	0	1
ID536	0	0	1	1	1	0	0	0	1	1	0	1
ID537	1	0	1	1	1	1	0	0	1	0	0	0
ID538	0	0	0	0	0	1	0	0	1	0	0	0
ID539	0	0	1	1	0	0	0	0	1	1	0	0
ID540	0	1	1	1	1	1	0	1	1	1	0	1
ID541	0	0	1	1	0	0	1	0	0	1	0	0
ID542	0	0	1	0	0	0	1	0	0	0	0	0
ID543	0	0	1	1	0	1	0	0	0	1	0	0
ID544	1	0	1	1	0	0	0	1	1	1	0	0
ID545	0	0	1	0	1	0	0	0	0	0	0	0
ID546	0	0	1	0	0	0	0	0	1	0	0	0
ID547	0	0	0	0	0	1	0	0	1	1	0	0
ID548	0	0	1	0	1	1	0	0	0	0	0	0
ID549	0	0	1	0	0	0	0	0	1	0	0	0
ID550	0	0	1	1	1	0	1	0	0	1	0	0
ID551	1	1	1	1	1	1	1	0	1	1	0	1
ID552	1	1	1	1	1	1	1	0	1	1	0	1
ID553	0	1	1	1	1	1	1	0	1	1	0	1
ID554	0	0	1	1	1	0	1	0	1	1	0	1
ID555	1	1	1	1	1	1	1	0	1	1	0	1
ID556	0	1	1	0	1	1	0	0	0	0	0	0
ID557	0	0	1	0	0	0	0	0	0	1	0	0
ID558	1	0	1	1	0	1	1	0	1	1	0	0
ID559	0	1	1	1	0	0	0	0	1	1	0	0
ID560	0	0	1	0	0	0	1	0	0	0	0	0
ID561	0	0	1	1	0	0	0	0	0	0	0	0
ID562	1	1	1	1	1	1	0	0	1	1	0	0
ID563	0	0	1	0	1	1	1	0	0	1	0	0
ID564	1	0	1	1	1	0	0	0	0	1	0	0
ID565	0	0	0	1	1	0	0	0	1	1	0	1
ID566	0	0	1	0	0	0	1	0	0	0	0	0
ID567	0	0	1	1	1	1	1	0	1	1	0	0
ID568	0	0	1	1	1	0	0	0	0	0	0	0
ID569	1	0	1	1	1	0	0	0	1	1	0	0
ID570	0	0	1	0	0	0	0	0	1	0	0	0
ID571	0	0	1	1	0	1	1	0	1	1	0	0
ID572	1	1	1	1	1	1	1	1	1	1	0	1
ID573	0	0	1	1	0	0	0	0	0	0	0	0
ID574	0	0	1	1	1	1	0	0	1	1	0	0
ID575	0	1	0	1	0	1	0	0	0	1	0	0
ID576	0	0	1	0	0	1	0	0	0	0	0	0
ID577	1	1	1	1	0	1	0	0	1	1	0	0
ID578	0	0	1	1	1	0	0	0	0	0	0	0
ID579	1	0	1	1	1	1	0	0	1	1	0	1
ID580	0	0	1	1	1	1	1	0	1	1	0	1
ID581	1	0	1	1	1	0	0	0	1	0	0	1
ID582	0	0	1	1	1	0	0	0	0	1	0	0
ID583	1	1	1	1	1	1	1	1	1	1	1	1
ID584	1	1	1	1	1	0	0	0	0	1	0	0
ID585	1	0	1	1	1	1	1	1	1	1	0	1
ID586	1	1	1	1	1	1	1	0	1	1	0	0
ID587	0	1	1	1	0	0	1	0	0	1	0	0
ID588	0	0	1	1	1	1	0	0	0	0	0	0
ID589	1	0	1	1	1	0	0	0	0	0	0	0
ID590	0	1	1	1	1	1	1	0	1	0	0	0
ID591	1	1	1	1	1	1	1	0	1	1	1	1
ID592	1	1	1	1	1	1	1	0	1	0	0	0
ID593	0	0	1	0	0	0	0	0	1	1	0	0
ID594	0	0	1	1	0	1	0	1	1	1	0	1
ID595	0	1	1	1	1	1	1	1	0	1	0	0
ID596	1	0	1	1	1	1	1	0	1	1	1	1
ID597	1	0	0	0	0	1	0	0	1	1	0	0
ID598	0	0	1	1	1	1	0	0	0	0	0	0
ID599	1	1	1	1	1	0	1	0	0	1	0	0
ID600	1	0	1	1	1	0	1	0	1	1	0	0
ID601	0	1	1	1	1	0	1	0	0	1	0	0
ID602	0	0	1	1	1	0	1	0	1	1	0	0
ID603	0	1	1	1	0	0	0	0	1	1	0	1
ID604	0	1	1	0	0	0	1	0	0	1	0	0
ID605	1	0	1	0	1	0	0	0	0	0	0	0
ID606	1	0	1	1	1	1	1	0	1	0	0	0
ID607	1	0	1	0	0	0	0	0	0	0	0	0
ID608	0	1	1	1	1	1	1	0	1	1	0	1
ID609	0	0	1	1	1	1	0	0	0	1	0	1
ID610	1	0	1	1	1	1	1	0	1	1	0	1
ID611	1	1	1	0	1	1	0	0	1	1	0	1
ID612	0	0	1	0	1	0	0	0	0	0	0	0
ID613	0	0	1	1	1	1	1	0	1	1	0	0
ID614	0	0	1	1	1	0	0	0	0	1	0	0
ID615	0	1	1	1	1	0	1	0	1	1	0	1
ID616	0	0	1	1	1	0	0	0	1	0	0	0
ID617	0	1	0	1	1	1	0	1	1	1	0	1
ID618	1	1	1	1	1	1	1	0	1	1	0	1
ID619	0	0	1	1	1	1	1	1	1	1	0	0
ID620	0	1	1	0	1	0	0	0	0	0	0	1
ID621	0	0	0	0	0	1	1	0	0	0	0	0
ID622	1	1	1	0	1	0	1	1	0	1	0	0
ID623	0	0	1	1	1	1	1	1	1	1	0	0
ID624	0	1	1	1	0	1	1	0	1	1	0	0
ID625	1	1	1	1	1	0	0	0	1	0	0	0
ID626	0	1	1	1	1	1	1	0	1	1	0	1
ID627	0	1	1	1	1	1	0	0	1	1	0	1
ID628	1	0	1	1	1	1	1	0	1	1	0	1
ID629	0	0	1	0	1	1	0	0	0	0	0	0
ID630	0	1	1	1	1	0	1	0	1	0	0	1
ID631	0	0	1	1	1	1	0	0	0	0	0	0
ID632	0	0	1	1	1	1	0	0	1	1	0	0
ID633	0	1	0	1	1	1	1	0	1	1	0	1
ID634	0	0	1	1	1	0	1	0	0	0	0	0
ID635	0	1	1	1	1	1	1	0	1	1	0	1
ID636	0	0	1	1	1	1	0	0	1	1	0	0
ID637	1	1	1	1	1	0	0	0	0	1	0	1
ID638	0	0	0	0	0	0	0	0	0	0	0	0
ID639	0	0	1	1	1	1	0	0	1	1	0	0
ID640	0	1	1	1	1	1	0	0	1	1	0	1
ID641	1	0	1	1	1	0	0	0	0	1	0	0
ID642	0	0	1	1	1	0	0	0	0	1	0	0
ID643	0	0	1	1	1	1	0	0	1	0	0	0
ID644	0	0	1	1	0	0	0	0	0	0	0	1
ID645	1	0	1	1	0	0	0	0	0	0	0	0
ID646	0	0	1	1	1	1	1	0	1	1	0	0
ID647	1	1	1	1	1	0	1	0	1	1	0	0
ID648	0	0	0	1	1	0	0	0	0	0	0	0
ID649	1	1	1	0	1	1	1	0	1	1	1	1
ID650	1	1	1	1	1	1	1	1	1	1	0	1
ID651	1	1	1	1	1	1	0	1	1	0	0	1
ID652	0	0	1	1	1	0	0	0	0	0	0	0
ID653	0	0	1	1	1	0	0	0	0	0	0	0
ID654	0	1	1	1	1	1	1	1	0	1	0	1
ID655	1	1	1	1	1	1	1	0	0	0	0	1
ID656	1	1	1	1	1	1	1	0	1	1	0	0
ID657	0	1	1	0	1	0	1	0	0	0	0	0
ID658	1	1	1	1	1	1	1	0	1	1	0	1
ID659	0	1	1	1	1	1	0	0	1	0	0	0
ID660	1	0	1	1	0	1	1	0	1	0	0	1
ID661	0	0	1	1	1	0	1	0	1	0	0	1
ID662	0	1	1	1	1	1	1	0	1	1	0	1
ID663	1	0	1	1	1	1	1	1	1	1	0	0
ID664	1	0	1	1	1	1	1	0	0	1	0	1
ID665	0	1	1	1	1	1	1	0	1	1	0	0
ID666	0	1	1	1	1	1	1	1	1	1	1	1
ID667	1	1	1	1	1	1	1	1	1	1	1	0
ID668	0	1	1	1	1	1	1	0	1	1	0	1
ID669	1	1	1	1	1	1	1	1	1	1	0	1
ID670	1	1	1	1	1	1	1	1	1	1	0	1
ID671	1	0	1	1	0	0	1	1	1	1	0	1
ID672	1	0	1	1	1	0	1	0	1	1	0	1
ID673	1	0	1	0	1	0	1	0	1	0	0	0
ID674	1	0	1	1	1	0	1	0	1	1	0	1
ID675	1	1	1	1	1	1	1	0	1	1	0	1
ID676	0	0	0	1	0	0	0	0	0	0	0	0
ID677	1	1	1	0	0	1	1	0	1	1	0	1
ID678	1	0	1	1	1	0	1	0	1	0	0	0
ID679	1	0	1	1	0	0	1	0	1	1	0	1
ID680	1	0	1	1	1	0	1	0	1	1	0	0
ID681	0	0	1	1	0	0	1	1	1	1	0	0
ID682	0	0	1	1	0	1	1	0	1	0	0	1
ID683	1	1	1	1	0	1	1	1	1	1	0	1
ID684	0	1	1	1	1	1	1	0	1	1	0	1
ID685	1	1	1	1	1	1	0	0	1	1	1	1
ID686	1	1	1	1	1	1	0	1	0	0	0	0
ID687	0	0	0	1	1	1	1	0	1	0	0	0
ID688	1	1	1	0	1	0	0	0	1	1	0	0
ID689	0	0	1	1	1	0	0	0	1	1	0	1
ID690	0	0	0	1	1	0	0	0	1	1	0	1
ID691	1	0	1	1	1	1	1	0	1	0	0	1
ID692	0	1	1	1	0	1	1	0	0	0	0	0
ID693	1	1	1	1	1	1	0	0	1	1	0	0
ID694	0	0	1	0	1	0	0	0	0	0	0	0
ID695	0	0	1	1	1	0	0	0	1	0	0	1
ID696	0	0	1	1	1	0	0	0	1	0	0	0
ID697	1	0	1	1	1	0	1	0	0	0	0	1
ID698	0	0	0	1	0	0	0	0	0	0	0	0
ID699	1	0	1	1	1	1	1	1	1	1	0	0
ID700	0	0	1	0	1	0	0	0	1	0	0	0
ID701	0	0	1	0	1	0	0	0	0	0	0	0
ID702	0	0	0	0	0	0	0	0	0	0	0	0
ID703	1	1	1	0	1	1	0	0	0	1	0	1
ID704	0	0	1	1	1	0	0	0	0	1	0	1
ID705	0	1	1	1	1	1	1	0	0	1	0	1
ID706	0	0	1	1	1	0	1	0	0	0	0	1
ID707	1	0	1	1	1	1	1	0	1	1	0	1
ID708	1	0	1	0	1	1	1	0	1	1	0	0
ID709	1	0	1	1	1	1	1	0	0	1	0	0
ID710	0	1	1	1	1	1	1	0	0	1	0	0
ID711	1	1	1	1	1	1	1	0	0	1	0	1
ID712	1	0	1	1	1	1	1	1	1	1	0	1
ID713	1	0	1	1	1	1	0	0	1	1	0	0
ID714	1	0	1	1	1	1	1	1	1	1	0	1
ID715	1	0	1	1	1	1	0	0	0	1	0	1
ID716	1	0	1	1	1	1	1	0	1	1	0	0
ID717	1	1	1	1	1	1	1	1	1	1	1	1
ID718	1	0	1	1	1	0	0	0	0	0	0	1
ID719	0	1	1	1	1	1	1	1	1	1	0	1
ID720	0	0	1	1	1	1	0	0	1	1	0	1
ID721	0	0	1	1	1	0	0	0	0	0	0	0
ID722	1	1	1	1	0	1	1	0	1	1	0	1
ID723	0	0	1	1	0	1	1	0	0	0	0	1
ID724	1	0	1	1	1	1	1	0	1	1	0	1
ID725	1	0	1	1	0	0	0	0	0	1	0	0
ID726	0	0	0	1	1	1	0	0	1	0	0	0
ID727	1	0	1	1	0	1	0	0	0	1	0	1
ID728	0	0	1	0	1	0	0	0	1	0	0	1
ID729	1	0	1	1	1	0	0	0	0	1	0	1
ID730	0	0	1	0	1	0	0	0	0	0	0	0
ID731	0	0	1	1	1	1	1	0	1	1	0	1
ID732	1	1	1	1	0	0	1	0	1	1	0	1
ID733	1	1	1	1	1	0	0	0	0	1	0	1
ID734	1	0	1	1	1	1	0	0	1	1	0	1
ID735	1	0	1	1	1	1	0	0	1	0	0	0
ID736	0	1	1	0	0	1	0	0	1	1	0	0
ID737	0	0	1	0	0	1	1	0	0	0	0	0
ID738	1	0	1	1	1	1	1	0	1	1	0	1
ID739	1	1	1	0	1	1	1	0	1	1	0	1
ID740	1	0	1	0	1	0	0	0	0	0	0	0
ID741	0	0	1	0	1	1	0	0	0	1	0	0
ID742	0	0	1	1	1	0	0	0	1	0	0	0
ID743	0	0	1	0	1	0	1	0	0	0	0	0
ID744	0	0	1	0	1	0	1	0	0	0	0	1
ID745	0	0	1	0	1	0	1	0	0	0	0	0
ID746	1	1	1	0	1	0	1	0	1	1	0	1
ID747	0	0	1	1	0	1	0	0	1	0	0	1
ID748	0	0	0	0	0	0	0	0	1	1	0	0
ID749	0	0	1	0	0	1	0	0	1	1	0	0
ID750	0	0	1	0	1	0	0	0	0	0	0	0
ID751	0	0	1	1	0	0	0	0	0	0	0	0
ID752	1	0	1	1	1	0	0	0	1	0	0	0
ID753	0	0	0	1	1	0	0	0	1	0	0	0
ID754	1	1	1	1	1	1	1	0	0	1	0	0
ID755	0	0	0	0	0	0	1	0	0	0	0	0
ID756	1	1	1	1	1	0	0	1	0	1	0	0
ID757	0	1	0	1	1	1	0	0	1	0	0	1
ID758	0	0	1	1	1	0	0	0	0	0	0	0
ID759	1	1	1	1	1	0	0	0	1	1	0	0
ID760	1	0	0	0	1	1	1	0	0	1	0	0
ID761	0	0	1	1	1	1	1	1	0	0	0	0
ID762	0	0	1	1	1	0	0	0	0	1	0	1
ID763	1	0	0	1	0	1	1	0	0	1	0	0
ID764	0	0	0	1	1	0	0	0	0	0	0	0
ID765	0	0	1	0	1	0	0	0	0	0	0	0
ID766	0	0	1	1	1	1	1	0	1	1	0	0
ID767	0	1	1	1	1	0	1	0	0	1	0	0
ID768	1	1	1	1	0	1	1	1	1	1	0	1
ID769	1	0	1	1	0	0	0	0	0	0	0	0
ID770	1	1	1	1	1	1	1	0	1	1	0	1
ID771	1	0	1	0	1	1	0	0	1	1	0	0
ID772	1	1	1	1	1	1	1	1	1	1	0	0
ID773	1	1	1	1	0	1	1	1	1	1	0	1
ID774	1	1	1	1	1	1	1	0	1	1	0	1
ID775	0	0	0	0	0	0	1	0	1	0	0	0
ID776	1	1	1	1	1	1	1	1	1	1	1	1
ID777	1	0	1	1	1	1	1	1	1	1	0	1
ID778	1	1	1	1	1	1	1	1	1	1	0	1
ID779	0	1	1	1	1	1	1	0	1	1	0	1
ID780	1	0	1	1	1	1	1	1	1	1	0	1
ID781	0	0	1	1	1	0	0	0	0	1	0	1
ID782	0	0	1	1	0	1	1	0	0	0	0	0
ID783	1	1	1	1	1	1	1	0	1	1	0	0
ID784	0	0	1	1	1	0	0	0	1	1	0	1
ID785	0	0	1	1	1	1	0	1	0	1	0	1
ID786	0	0	1	1	1	1	0	1	1	1	0	1
ID787	0	0	1	1	1	0	1	0	0	0	0	0
ID788	0	0	1	1	0	0	0	0	0	0	0	0
ID789	0	0	1	1	1	1	0	0	1	1	0	1
ID790	0	0	1	1	1	1	0	0	1	1	0	1
ID791	0	0	1	0	0	0	0	0	1	0	0	0
ID792	0	0	1	1	1	1	1	1	0	1	0	0
ID793	0	0	1	1	1	0	0	0	0	0	0	0
ID794	1	0	1	0	0	1	0	0	0	0	0	1
ID795	1	0	1	1	1	0	0	0	0	0	0	0
ID796	0	0	1	1	1	1	0	1	1	1	0	0
ID797	0	0	1	1	0	1	0	0	1	1	0	0
ID798	0	0	1	0	0	0	0	0	0	0	0	0
ID799	0	0	1	0	0	0	0	0	0	0	0	0
ID800	0	0	0	1	0	1	0	0	0	0	0	0
ID801	0	0	1	1	0	0	0	0	0	0	0	0
ID802	1	0	1	1	1	0	0	0	0	1	0	0
ID803	0	0	1	1	1	0	0	0	1	0	0	0
ID804	0	0	1	0	0	0	0	0	0	0	0	0
ID805	0	0	1	0	1	0	0	0	1	0	0	0
ID806	0	0	1	0	1	0	0	0	0	1	0	1
ID807	0	0	1	1	1	0	0	0	1	0	0	0
ID808	1	1	0	1	1	1	1	0	0	0	0	1
ID809	0	0	0	0	0	1	0	0	1	1	0	0
ID810	0	0	1	0	0	0	1	0	0	0	0	0
ID811	0	0	1	1	1	0	0	0	0	0	0	0
ID812	0	0	1	1	1	0	0	0	0	0	0	0
ID813	0	1	1	0	0	0	1	0	1	1	0	1
ID814	0	0	1	0	1	0	0	0	0	0	1	0
ID815	0	0	1	1	1	0	0	0	0	1	0	0
ID816	0	0	0	0	1	0	1	1	0	1	0	0
ID817	1	1	1	1	1	0	0	0	0	0	0	1
ID818	0	0	1	1	1	1	0	0	1	1	0	0
ID819	0	0	1	0	0	0	0	0	1	1	0	0
ID820	0	0	1	1	1	1	0	0	1	0	0	0
ID821	1	0	1	1	1	1	0	0	0	1	0	0
ID822	1	0	0	1	1	1	0	0	0	0	0	0
ID823	0	1	1	1	1	1	1	1	1	1	0	1
ID824	0	0	1	1	1	1	1	1	0	1	0	1
ID825	0	0	1	1	1	0	1	0	1	1	0	0
ID826	0	0	1	0	0	0	0	0	1	1	0	0
ID827	0	0	1	1	0	0	1	0	0	1	0	0
ID828	1	1	1	1	0	1	1	0	1	1	0	1
ID829	0	0	1	1	1	0	1	1	0	1	0	0
ID830	0	0	1	1	1	1	1	0	0	0	0	0
ID831	0	0	1	1	1	0	0	0	0	0	0	0
ID832	0	0	1	1	0	0	1	0	0	0	0	0
ID833	0	0	0	0	0	0	1	0	1	0	0	0
ID834	0	0	0	0	1	1	0	0	0	0	0	0
ID835	1	0	1	1	1	0	1	0	1	1	0	0
ID836	1	0	1	1	1	0	0	0	0	1	0	1
ID837	1	0	1	0	1	0	0	0	0	0	0	0
ID838	0	0	1	1	1	0	1	0	1	0	0	0
ID839	1	1	1	1	1	0	1	0	0	1	0	0
ID840	0	0	1	1	0	0	1	0	0	0	0	0
ID841	0	0	1	0	1	0	0	0	1	0	0	0
ID842	0	0	1	0	0	0	0	0	0	0	0	0
ID843	1	0	1	1	1	1	0	1	1	1	0	1
ID844	0	0	1	1	1	1	0	0	1	1	0	1
ID845	0	0	1	1	0	1	0	0	1	0	0	0
ID846	0	0	1	1	1	1	1	0	0	1	0	1
ID847	0	1	1	1	1	0	0	0	1	0	0	0
ID848	1	1	1	0	1	0	1	0	0	0	0	1
ID849	0	0	1	1	0	0	0	0	1	1	0	1
ID850	1	0	1	0	1	0	1	0	1	0	0	0
ID851	0	0	1	1	0	1	0	0	0	0	0	1
ID852	0	0	0	1	0	0	0	0	0	0	0	0
ID853	0	0	1	1	1	1	1	1	1	1	0	1
ID854	0	0	1	0	1	0	0	0	0	0	0	0
ID855	1	0	1	0	0	1	1	0	0	0	0	0
ID856	1	0	1	1	1	1	1	1	1	1	0	1
ID857	1	1	1	1	1	1	1	0	1	1	0	0
ID858	1	1	0	1	1	1	0	0	1	1	0	0
ID859	0	1	1	1	1	1	1	0	1	1	0	1
ID860	1	1	1	1	1	1	1	0	1	1	0	1
ID861	1	1	1	1	1	1	1	0	1	1	0	1
ID862	0	1	1	1	1	1	0	0	1	1	0	1
ID863	0	1	1	1	1	1	1	1	1	1	0	0
ID864	0	0	1	1	1	1	1	0	0	1	0	0
ID865	1	0	1	1	1	1	1	1	1	1	1	0
ID866	0	0	1	1	0	0	0	0	0	0	0	0
ID867	0	0	1	1	1	0	0	0	1	0	0	0
ID868	0	0	0	0	0	0	0	0	1	0	0	0
ID869	0	0	0	0	1	0	0	0	1	0	0	0
ID870	0	0	1	1	1	0	0	0	1	0	0	0
ID871	0	0	1	1	1	0	0	0	1	0	0	0
ID872	0	1	0	0	0	0	0	0	1	1	0	0
ID873	0	0	1	1	1	0	0	0	1	0	0	0
ID874	1	0	1	1	0	1	1	0	0	0	0	0
ID875	0	0	1	1	1	0	0	0	1	0	0	0
ID876	0	0	0	0	1	0	0	0	0	0	0	0
ID877	0	1	1	0	1	1	0	0	1	1	0	0
ID878	0	0	1	1	1	0	0	0	1	1	0	1
ID879	1	1	1	1	1	1	0	0	1	1	0	1
ID880	0	0	1	1	0	1	0	0	1	0	0	0
ID881	0	0	1	0	0	0	0	0	0	0	0	0
ID882	0	0	1	0	0	1	0	0	1	1	0	1
ID883	0	0	1	0	1	0	0	0	0	1	0	0
ID884	1	1	1	0	1	1	0	0	0	1	0	0
ID885	1	0	1	1	1	1	1	0	1	0	0	0
ID886	1	1	1	1	1	1	0	0	0	0	0	1
ID887	1	1	1	1	1	1	0	0	1	1	0	0
ID888	0	0	1	1	1	1	1	1	1	1	0	1
ID889	1	1	1	1	1	1	1	0	1	1	0	1
ID890	1	1	1	1	1	1	1	0	1	1	0	1
ID891	1	0	1	1	1	1	0	0	1	1	0	1
ID892	1	1	1	1	0	0	0	0	1	1	0	0
ID893	1	1	1	1	1	1	1	0	1	1	0	1
ID894	1	1	1	1	1	1	1	0	0	1	0	0
ID895	1	1	1	1	1	1	1	0	1	1	0	1
ID896	0	0	1	1	1	0	0	0	1	0	0	0
ID897	1	1	1	0	1	1	1	1	1	1	1	1
ID898	1	1	1	1	0	1	1	0	1	1	0	0
ID899	0	1	1	1	1	0	0	0	1	1	0	1
ID900	0	0	1	0	0	1	1	0	0	1	0	0
ID901	0	0	1	1	1	1	1	0	0	1	0	0
ID902	0	0	1	1	0	0	0	0	0	1	0	0
ID903	0	0	0	0	0	0	0	0	1	1	0	1
ID904	0	1	1	1	1	1	0	0	0	1	0	0
ID905	1	1	1	1	1	1	0	0	1	1	0	1
ID906	0	0	1	1	1	1	0	0	1	0	0	0
ID907	0	0	1	0	0	0	0	0	0	0	0	0
ID908	0	0	1	1	1	0	0	0	0	0	0	0
ID909	0	0	1	0	1	0	0	0	0	0	0	0
ID910	0	0	0	0	1	1	0	0	0	0	0	0
ID911	1	0	1	1	0	0	0	0	0	0	0	1
ID912	1	0	1	0	1	0	0	0	1	1	0	0
ID913	1	0	1	0	0	1	1	0	0	1	0	0
ID914	0	0	1	0	1	0	0	0	0	0	0	0
ID915	1	0	1	1	0	1	1	0	0	1	0	1
ID916	0	0	0	0	1	0	0	0	0	1	0	0
ID917	0	0	1	1	0	0	0	0	0	0	0	1
ID918	0	0	1	1	1	1	1	0	1	1	0	0
ID919	1	0	1	1	1	0	0	0	0	0	0	0
ID920	0	0	1	0	1	1	0	0	1	1	0	0
ID921	0	0	1	1	0	0	0	0	1	0	0	0
ID922	0	1	1	1	1	1	0	0	1	1	0	1
ID923	1	1	1	1	1	1	1	0	1	1	0	1
ID924	1	0	1	0	0	0	0	0	0	0	0	0
ID925	0	0	1	1	1	0	0	0	0	0	0	0
ID926	0	0	1	1	1	1	1	0	1	1	0	1
ID927	1	1	1	1	1	0	0	1	1	1	0	1
ID928	1	1	1	1	1	1	1	0	1	0	0	0
ID929	0	0	1	0	1	0	0	0	1	0	0	0
ID930	0	0	1	1	1	1	1	0	1	0	0	1
ID931	1	1	1	1	1	1	1	1	1	1	0	1
ID932	1	1	1	1	1	1	0	0	1	1	0	1
ID933	0	0	1	0	1	0	0	0	1	0	0	0
ID934	0	1	1	1	1	0	1	0	1	1	0	0
ID935	0	0	0	0	0	0	0	0	0	0	0	0
ID936	0	0	1	0	1	1	0	0	0	0	0	0
ID937	1	1	1	1	1	0	1	0	1	1	0	0
ID938	0	0	1	0	1	0	1	0	1	1	0	1
ID939	0	0	0	0	0	1	0	0	1	0	0	0
ID940	0	1	1	1	1	1	0	0	0	1	0	0
ID941	0	0	1	0	1	1	1	0	1	0	0	0
ID942	1	0	1	1	1	1	1	0	1	0	0	0
ID943	1	0	1	1	1	1	0	1	1	1	0	1
ID944	1	1	1	1	1	1	1	0	1	1	1	1
ID945	0	0	1	0	1	1	0	0	0	1	0	0
ID946	0	0	0	1	1	0	0	0	1	0	0	1
ID947	1	1	1	1	1	1	0	0	1	1	0	0
ID948	0	0	1	1	1	1	1	0	1	1	0	1
ID949	1	0	1	1	1	1	0	0	0	1	0	0
ID950	1	1	1	1	1	1	1	0	1	1	0	0
ID951	0	1	1	1	1	0	0	0	1	0	0	0
ID952	1	0	1	1	1	0	1	1	1	1	0	1
ID953	0	0	0	0	1	0	1	0	0	0	0	0
ID954	1	0	1	0	1	1	0	0	0	0	0	0
ID955	1	0	1	1	1	1	0	0	1	0	0	0
ID956	1	1	1	1	1	1	0	1	1	1	0	0
ID957	0	0	1	0	0	0	0	0	0	0	0	0
ID958	0	1	1	1	1	1	0	0	0	1	0	0
ID959	1	0	1	1	1	0	0	0	1	0	0	1
ID960	0	0	1	0	0	0	0	0	1	0	0	0
ID961	0	0	0	0	0	1	1	0	0	0	0	0
ID962	0	0	1	1	1	1	0	0	1	1	0	0
ID963	0	0	1	1	1	1	0	0	1	0	0	0
ID964	0	0	1	1	1	0	0	0	0	1	0	0
ID965	0	0	1	1	1	0	0	0	0	1	0	0
ID966	0	0	1	0	0	0	0	0	0	0	0	0
ID967	0	0	1	1	1	0	1	0	1	1	0	0
ID968	0	0	1	1	1	0	0	0	1	1	0	0
ID969	1	0	1	0	1	0	1	0	1	0	0	0
ID970	0	0	1	1	1	1	0	0	0	0	0	0
ID971	0	0	1	1	1	0	0	0	1	1	0	0
ID972	0	0	1	0	1	0	0	0	0	0	0	0
ID973	0	0	1	1	0	0	0	0	0	0	0	0
ID974	0	0	1	1	0	0	0	0	0	1	0	0
ID975	1	1	1	1	1	1	1	1	1	1	0	1
ID976	1	1	1	1	1	1	0	0	1	1	0	0
ID977	1	1	1	0	1	1	1	1	1	1	0	1
ID978	1	1	1	1	1	1	1	0	1	1	0	1
ID979	0	1	1	1	1	1	1	0	1	1	0	1
ID980	0	1	1	1	1	1	1	0	1	1	1	1
ID981	1	1	0	1	0	1	1	0	1	1	1	0
ID982	0	1	1	1	1	1	1	0	1	1	0	1
ID983	1	1	1	1	1	1	1	0	1	1	1	1
ID984	1	1	1	1	1	1	1	1	1	1	0	1
ID985	0	1	1	1	1	1	1	0	1	1	0	1
ID986	1	1	1	1	1	1	1	1	1	1	0	1
ID987	0	0	1	1	0	0	1	0	0	0	0	0
ID988	1	0	1	0	0	1	0	0	1	0	0	1
ID989	0	1	1	1	0	1	1	1	1	1	0	0
ID990	0	0	1	1	1	0	0	0	1	0	0	1
ID991	0	0	0	0	0	0	0	0	0	0	0	0
ID992	0	1	1	1	1	1	1	0	1	0	0	1
ID993	1	0	1	1	0	1	1	1	1	1	0	0
ID994	1	1	1	1	1	1	1	0	1	1	0	1
ID995	0	1	1	1	0	0	1	0	1	1	0	0
ID996	0	0	1	1	0	1	0	0	0	0	0	0
ID997	1	1	1	1	1	1	1	0	1	1	0	1
ID998	0	0	1	1	1	1	0	0	0	0	0	1
ID999	0	1	1	1	1	1	1	0	1	1	0	0
ID1000	1	0	1	1	1	1	1	0	1	0	0	1
ID1001	0	1	1	1	1	1	1	0	1	1	0	0
ID1002	0	0	1	1	1	1	0	0	0	0	0	0
ID1003	0	1	1	1	1	1	1	0	0	1	0	1
ID1004	1	1	1	1	1	1	1	0	1	0	0	0
ID1005	0	0	1	1	0	1	1	0	1	1	0	1
ID1006	0	1	1	1	1	1	1	0	0	1	0	1
ID1007	0	0	1	1	0	0	1	0	0	0	0	0
ID1008	0	0	1	0	0	0	0	0	0	0	0	0
ID1009	1	1	1	1	1	1	1	1	1	1	0	1
ID1010	1	1	0	1	1	1	1	0	1	0	0	1
ID1011	1	1	1	1	1	1	1	0	1	1	0	0
ID1012	1	1	1	1	1	1	1	0	1	1	1	1
ID1013	0	1	1	1	1	1	0	0	1	1	0	0
ID1014	0	0	1	1	1	1	0	0	1	0	0	0
ID1015	0	0	1	0	1	0	0	0	0	0	0	0
ID1016	0	0	1	1	0	0	1	0	0	0	0	1
ID1017	1	1	1	1	1	0	0	0	1	0	0	1
ID1018	0	0	1	1	0	0	0	0	1	0	0	0
ID1019	1	0	1	1	1	1	0	0	1	0	0	0
ID1020	0	1	1	1	0	0	0	0	0	0	0	1
ID1021	0	0	1	0	1	0	0	0	1	0	0	1
ID1022	0	0	1	0	0	0	0	0	0	0	0	0
ID1023	1	0	0	0	1	0	0	0	0	0	0	0
ID1024	0	1	1	1	0	0	0	0	1	1	0	1
ID1025	0	0	1	0	0	0	0	0	0	0	0	0
ID1026	1	0	1	1	0	0	0	0	1	0	0	0
ID1027	0	0	1	0	0	0	0	0	0	1	0	0
ID1028	0	0	1	1	1	1	1	0	1	0	0	0
ID1029	0	0	0	0	1	0	0	0	0	0	0	0
ID1030	1	1	1	1	1	1	1	0	1	1	0	0
ID1031	1	1	1	0	0	1	1	1	0	1	0	0
ID1032	1	1	1	1	1	1	1	0	1	0	0	0
ID1033	0	0	1	0	1	0	0	0	0	0	0	0
ID1034	0	0	0	0	1	0	0	0	0	1	0	0
ID1035	1	1	1	1	1	1	1	1	1	1	0	1
ID1036	1	1	1	1	1	1	1	1	1	1	0	1
ID1037	1	1	1	1	1	1	1	1	1	0	0	1
ID1038	0	0	1	1	1	1	0	0	1	1	0	0
ID1039	1	1	1	1	1	1	0	0	0	1	0	0
ID1040	0	0	1	1	1	0	1	0	0	1	0	1
ID1041	1	1	1	1	1	1	0	0	1	0	0	0
ID1042	1	1	1	1	1	1	1	0	0	1	0	0
ID1043	0	1	1	1	1	1	1	0	1	1	0	0
ID1044	1	0	1	1	1	0	0	0	1	1	0	0
ID1045	0	0	1	0	1	0	1	0	1	0	0	0
ID1046	0	0	1	1	0	0	0	0	0	0	0	0
ID1047	0	0	1	1	1	0	0	0	0	1	0	1
ID1048	0	0	1	1	0	1	1	0	0	0	0	0
ID1049	0	0	1	1	1	1	1	0	0	1	0	0
ID1050	1	1	1	1	1	1	1	1	1	1	0	1
ID1051	0	0	1	1	0	0	0	0	0	0	0	0
ID1052	1	0	1	1	1	0	0	0	1	0	0	0
ID1053	0	0	1	1	1	0	1	1	0	0	0	0
ID1054	0	1	1	1	1	1	1	0	0	1	0	0
ID1055	0	0	1	1	0	1	1	0	0	0	0	1
ID1056	0	0	1	0	1	0	0	0	0	1	0	1
ID1057	1	1	1	1	1	1	0	1	1	1	0	1
ID1058	1	1	1	1	1	1	0	1	1	1	0	0
ID1059	1	1	1	1	1	1	1	0	1	0	0	0
ID1060	0	1	1	1	0	0	0	0	1	1	0	0
ID1061	0	0	1	0	0	0	0	0	0	1	0	1
ID1062	1	0	1	1	1	1	1	1	1	1	0	1
ID1063	1	1	1	1	1	1	1	1	1	1	0	1
ID1064	0	1	1	1	1	0	0	0	1	0	0	1
ID1065	1	0	1	1	1	0	0	0	0	1	0	0
ID1066	1	1	1	1	1	0	1	0	1	1	0	0
ID1067	0	1	1	1	1	1	1	0	1	0	0	0
ID1068	0	0	1	1	0	1	0	0	0	1	0	0
ID1069	0	1	1	1	1	0	0	0	1	1	0	0
ID1070	0	0	1	1	1	1	1	0	0	0	0	1
ID1071	1	0	1	1	1	0	0	0	0	0	0	0
ID1072	1	0	1	1	1	1	0	0	1	1	0	1
ID1073	0	0	1	1	1	0	0	0	1	1	0	0
ID1074	0	0	1	1	1	1	0	0	0	1	0	0
ID1075	0	1	1	1	1	1	1	1	1	1	0	0
ID1076	0	1	1	1	1	1	1	1	1	1	0	1
ID1077	0	0	1	1	1	0	0	1	0	1	0	1
ID1078	0	1	0	0	0	1	1	0	1	1	0	0
ID1079	1	1	1	1	1	1	1	1	1	1	1	1
ID1080	0	1	1	1	1	1	0	0	1	1	0	1
ID1081	1	0	1	1	1	0	0	0	0	0	0	0
ID1082	1	1	1	1	1	1	0	1	1	1	0	0
ID1083	0	0	1	0	1	0	0	0	0	0	0	0
ID1084	1	0	1	1	1	1	0	1	1	1	0	1
ID1085	0	0	1	1	0	0	0	1	0	1	0	1
ID1086	0	0	1	1	1	1	1	0	0	0	0	0
ID1087	1	0	1	1	1	0	0	0	1	0	0	0
ID1088	1	0	1	1	1	0	0	0	0	0	0	1
ID1089	1	1	1	1	1	1	1	1	1	0	0	1
ID1090	1	0	1	1	1	0	0	0	0	0	0	1
ID1091	1	1	1	1	1	1	1	1	0	1	0	1
ID1092	0	0	1	0	0	0	0	0	0	1	0	0
ID1093	0	1	1	1	1	1	1	1	1	1	0	0
ID1094	1	0	0	1	1	0	0	0	1	1	0	0
ID1095	0	1	1	1	0	1	1	0	1	1	0	1
ID1096	0	0	1	0	1	1	0	0	0	1	0	1
ID1097	0	0	1	0	0	1	0	0	0	1	0	0
ID1098	0	0	1	0	0	0	0	0	1	0	0	0
ID1099	1	0	1	0	1	0	0	0	1	1	0	0
ID1100	0	0	1	1	1	1	0	0	1	1	0	0
ID1101	1	0	1	1	1	1	1	1	1	1	1	1
ID1102	1	0	1	1	1	0	0	0	0	0	0	1
ID1103	0	0	1	1	1	1	0	0	1	1	0	1
ID1104	0	0	0	1	1	1	0	0	0	0	0	0
ID1105	0	0	1	1	1	0	0	0	0	0	0	0
ID1106	1	0	1	1	1	0	0	0	0	0	0	0
ID1107	1	1	1	1	1	0	1	1	1	1	0	1
ID1108	1	1	0	1	1	1	1	0	1	1	0	1
ID1109	0	0	1	0	0	1	1	0	0	0	0	0
ID1110	0	1	0	1	1	1	0	0	1	1	0	1
ID1111	0	0	1	1	0	0	1	0	0	0	0	0
ID1112	0	0	1	0	0	0	0	0	0	0	0	0
ID1113	1	0	1	1	1	1	1	0	0	1	0	0
ID1114	1	1	1	1	1	1	0	0	1	1	0	1
ID1115	0	0	1	0	0	0	0	0	1	1	0	0
ID1116	1	1	1	1	0	1	0	1	0	1	0	1
ID1117	1	1	1	1	1	1	1	0	1	1	0	1
ID1118	0	0	1	1	1	1	1	0	1	0	0	0
ID1119	1	0	1	1	1	1	1	0	1	1	0	1
ID1120	0	0	1	1	0	0	1	0	1	0	0	0
ID1121	0	0	1	0	1	0	0	0	0	0	0	0
ID1122	0	1	1	1	1	1	1	0	1	1	0	1
ID1123	1	1	1	1	0	0	1	0	0	1	0	0
ID1124	0	1	1	0	1	1	1	0	0	0	0	0
ID1125	0	1	1	1	0	1	1	1	0	1	0	0
ID1126	0	1	1	1	0	1	1	1	0	1	0	0
ID1127	1	1	1	0	1	1	1	1	0	1	0	0
ID1128	1	1	1	0	1	1	1	1	0	1	0	0
ID1129	0	1	1	1	1	1	1	1	0	1	0	0
ID1130	0	1	1	1	1	1	1	0	1	1	0	1
ID1131	1	1	1	1	1	1	1	0	1	1	0	1
ID1132	0	0	1	1	1	1	0	0	1	1	0	1
ID1133	1	1	1	1	1	1	1	1	1	1	0	0
ID1134	1	1	1	1	0	1	1	0	1	1	0	1
ID1135	0	0	1	1	1	1	0	0	1	1	0	0
ID1136	1	1	0	1	1	1	1	0	0	1	0	0
ID1137	1	0	1	1	1	0	0	0	0	0	0	0
ID1138	1	0	1	1	1	0	0	0	0	1	0	0
ID1139	0	0	1	1	1	1	1	0	1	1	0	0
ID1140	1	1	1	1	1	1	1	1	1	1	0	0
ID1141	0	0	1	1	0	1	1	0	1	1	0	0
ID1142	1	0	1	0	0	1	0	0	1	0	0	0
ID1143	1	1	1	1	1	1	1	1	1	1	0	0
ID1144	1	0	1	1	1	1	0	0	1	1	0	1
ID1145	1	1	1	1	1	1	1	0	0	1	0	1
ID1146	1	1	1	1	1	1	1	0	0	1	0	1
ID1147	0	0	1	1	1	1	0	0	1	1	0	0
ID1148	1	1	1	1	0	1	1	0	0	1	0	1
ID1149	0	0	1	0	1	1	0	0	1	0	0	1
ID1150	0	0	1	1	0	0	0	0	1	0	0	0
ID1151	0	0	1	0	1	0	0	0	0	1	0	1
ID1152	1	1	1	1	1	1	0	0	1	1	0	0
ID1153	1	0	1	0	1	1	1	0	1	1	0	0
ID1154	1	0	1	1	1	1	1	0	1	1	0	0
ID1155	1	1	1	1	1	1	1	1	1	1	0	0
ID1156	1	1	1	0	1	1	1	0	1	1	0	1
ID1157	0	0	1	1	0	1	0	0	0	1	0	0
ID1158	0	0	1	0	1	1	1	0	1	1	0	0
ID1159	1	1	1	1	1	0	1	0	1	1	0	0
ID1160	0	0	1	0	1	1	1	0	1	1	0	0
ID1161	0	1	1	0	0	0	1	0	1	1	0	0
ID1162	1	0	1	0	1	1	1	0	1	1	0	0
ID1163	1	0	1	1	1	0	1	0	1	1	0	0
ID1164	1	1	1	1	1	1	1	1	1	1	0	1
ID1165	1	1	1	1	1	1	1	1	1	0	0	1
ID1166	1	1	1	0	0	1	1	1	1	1	0	1
ID1167	1	1	1	1	1	1	1	0	1	1	0	1
ID1168	0	0	0	0	1	0	1	0	0	0	0	0
ID1169	1	1	1	0	0	1	1	0	1	1	0	0
ID1170	1	1	1	1	0	0	0	0	1	1	0	1
ID1171	0	0	1	1	1	1	0	0	1	1	0	1
ID1172	0	0	1	1	0	0	1	0	1	1	0	0
ID1173	0	1	1	1	1	0	0	0	1	1	0	1
ID1174	0	1	1	1	0	1	1	0	0	1	0	1
ID1175	0	0	1	1	1	0	0	0	0	0	0	0
ID1176	0	1	1	1	1	1	1	0	0	0	0	0
ID1177	0	0	1	0	0	0	0	0	0	1	0	1
ID1178	0	0	1	0	1	1	1	0	1	1	0	1
ID1179	1	1	1	1	1	1	1	1	0	1	0	1
ID1180	0	0	1	1	1	0	0	0	0	1	0	0
ID1181	0	0	1	0	1	0	0	0	0	0	0	0
ID1182	0	0	1	0	0	0	0	0	0	0	0	0
ID1183	1	1	1	1	1	1	1	0	1	1	0	1
ID1184	0	0	1	1	0	0	0	0	1	0	0	0
ID1185	1	1	1	1	1	1	1	1	1	1	0	0
ID1186	0	1	1	1	1	0	0	0	1	0	0	1
ID1187	1	0	0	0	0	1	1	0	0	0	0	0
ID1188	1	1	1	1	1	1	1	1	0	1	1	1
ID1189	0	0	0	1	1	0	0	0	1	0	0	1
ID1190	1	0	1	1	1	0	0	0	0	1	0	1
ID1191	1	1	1	1	1	1	1	0	1	1	0	1
ID1192	0	0	0	1	1	1	0	1	0	1	0	0
ID1193	0	0	1	1	0	0	0	0	0	0	0	0
ID1194	0	1	1	1	1	1	1	1	1	1	0	0
ID1195	1	0	1	1	1	1	0	0	1	1	0	1
ID1196	1	0	1	1	1	0	1	0	1	1	0	0
ID1197	0	0	1	1	1	1	1	0	0	1	0	0
ID1198	0	0	1	0	0	0	0	0	0	0	0	0
ID1199	1	0	1	0	1	0	1	0	0	1	0	0
ID1200	1	0	1	0	1	0	1	0	0	1	0	0
ID1201	0	0	0	0	1	0	0	0	1	0	0	0
ID1202	0	0	1	0	0	0	0	0	0	0	0	0
ID1203	1	1	1	1	1	1	1	1	1	1	0	1
ID1204	0	1	1	0	0	0	0	0	1	0	0	0
ID1205	1	0	1	1	1	0	0	1	0	1	0	0
ID1206	0	0	1	1	1	1	0	0	0	0	0	0
ID1207	0	0	1	1	1	1	1	0	0	0	0	0
ID1208	1	1	1	1	1	1	0	0	1	0	0	0
ID1209	0	0	1	0	1	0	0	0	0	0	0	0
ID1210	0	0	1	1	1	1	1	0	1	1	0	0
ID1211	1	0	1	1	1	1	1	1	0	1	0	0
ID1212	0	0	1	1	0	0	0	0	0	0	0	1
ID1213	0	0	1	1	1	1	0	0	1	0	0	1
ID1214	0	0	1	1	0	0	0	0	1	1	0	1
ID1215	0	0	1	1	1	1	1	0	1	0	0	1
ID1216	0	0	0	0	0	0	0	0	0	0	0	0
ID1217	1	0	1	0	1	1	1	0	1	1	0	0
ID1218	0	0	1	1	1	1	1	0	1	0	0	0
ID1219	0	0	1	0	1	1	0	0	1	1	0	0
ID1220	1	0	1	0	1	1	1	0	1	1	0	0
ID1221	1	0	1	1	1	1	1	0	1	1	0	1
ID1222	1	0	1	1	1	1	1	0	1	1	0	1
ID1223	1	0	1	0	1	1	1	0	1	0	0	0
ID1224	1	0	1	0	0	1	1	0	1	1	0	0
ID1225	1	1	1	1	1	1	0	0	1	1	0	0
ID1226	1	0	1	0	1	1	1	0	1	1	0	0
ID1227	1	1	1	1	1	1	0	1	1	1	0	0
ID1228	1	1	1	1	1	1	0	0	1	0	0	1
ID1229	0	0	1	1	0	0	0	0	0	0	0	0
ID1230	1	0	1	1	1	0	0	0	1	1	0	1
ID1231	0	1	1	1	1	1	0	1	1	1	0	1
ID1232	1	1	1	1	1	1	1	0	1	1	1	1
ID1233	0	1	1	1	1	1	1	0	1	1	0	1
ID1234	0	0	1	0	0	0	0	0	1	0	0	0
ID1235	1	1	0	1	1	1	0	0	0	1	0	1
ID1236	0	0	1	1	1	1	1	0	1	1	0	0
ID1237	1	0	1	1	1	1	1	1	1	1	0	1
ID1238	1	0	1	1	1	1	1	0	1	0	0	1
ID1239	1	1	1	1	1	1	1	1	0	0	0	1
ID1240	1	0	1	0	1	1	0	0	0	0	0	0
ID1241	0	0	1	1	0	0	0	0	1	0	0	0
ID1242	1	0	1	1	1	1	0	0	1	0	0	0
ID1243	0	0	1	1	0	1	1	0	0	0	0	0
ID1244	1	0	1	0	0	0	0	0	0	0	0	0
ID1245	0	0	1	0	0	0	0	0	0	0	0	0
ID1246	0	0	1	1	1	0	0	0	0	1	0	1
ID1247	1	0	1	1	1	0	0	0	0	1	0	1
ID1248	1	0	1	0	0	0	0	0	0	0	0	0
ID1249	0	0	1	0	1	1	0	0	0	0	0	0
ID1250	1	0	1	1	1	1	1	0	1	1	0	1
ID1251	0	0	1	1	1	1	0	0	0	0	0	0
ID1252	0	0	1	0	1	0	0	0	0	0	0	0
ID1253	1	1	1	1	1	1	0	0	1	1	0	1
ID1254	0	0	1	0	0	0	0	0	0	0	0	0
ID1255	1	1	1	0	1	1	1	1	1	1	0	1
ID1256	0	1	1	1	0	0	0	0	1	1	0	0
ID1257	1	1	1	0	1	1	1	0	1	1	0	1
ID1258	1	0	1	1	1	1	1	0	1	1	0	0
ID1259	1	1	1	1	1	1	0	0	0	1	0	0
ID1260	0	0	1	0	0	0	0	0	0	0	0	0
ID1261	1	1	1	1	1	1	0	1	1	1	0	0
ID1262	0	1	1	1	1	1	0	1	1	1	0	0
ID1263	0	0	1	1	1	1	0	1	1	1	0	0
ID1264	1	0	1	1	1	1	0	0	1	1	0	0
ID1265	0	0	1	1	1	1	1	0	0	1	0	0
ID1266	1	1	1	1	1	1	1	0	0	0	0	1
ID1267	1	1	1	1	1	1	0	0	1	0	0	1
ID1268	1	0	1	1	1	0	0	0	1	1	0	0
ID1269	1	1	1	1	1	1	0	1	1	1	0	1
ID1270	0	0	1	0	1	1	0	0	0	0	0	1
ID1271	0	0	1	1	1	1	0	0	1	1	0	0
ID1272	0	0	1	1	1	0	0	0	0	0	0	1
ID1273	1	0	1	1	1	1	0	0	0	0	0	0
ID1274	1	0	1	1	0	0	0	0	0	0	0	0
ID1275	1	0	1	1	0	0	0	0	1	0	0	1
ID1276	0	0	1	0	0	0	0	0	0	0	0	0
ID1277	0	1	1	1	1	1	1	0	1	1	0	1
ID1278	0	0	1	1	0	0	0	0	1	0	0	0
ID1279	1	1	1	1	1	0	1	1	1	0	0	0
ID1280	0	0	1	0	1	0	0	0	0	0	0	0
ID1281	0	0	1	1	1	1	0	0	0	1	0	1
ID1282	0	0	1	1	0	1	1	0	1	1	0	0
ID1283	0	0	1	1	1	0	1	0	1	0	0	0
ID1284	0	1	1	1	1	1	1	0	1	0	0	0
ID1285	1	0	1	1	1	0	1	0	0	1	0	1
ID1286	0	1	1	1	1	1	1	0	1	1	0	1
ID1287	1	1	1	0	1	0	0	0	1	0	0	0
ID1288	0	0	1	1	1	0	0	0	1	1	0	0
ID1289	1	0	0	1	1	1	0	0	1	1	0	1
ID1290	1	1	1	1	1	1	1	1	1	1	0	1
ID1291	0	1	1	1	1	1	0	1	1	0	0	1
ID1292	1	0	1	1	0	1	0	0	1	1	0	0
ID1293	0	0	1	1	1	0	1	1	0	1	0	0
ID1294	0	0	1	1	1	1	1	0	1	0	0	0
ID1295	1	1	1	1	1	1	1	0	1	1	0	1
ID1296	1	1	1	1	1	1	0	0	0	1	0	0
ID1297	0	1	0	1	1	1	1	0	0	1	0	1
ID1298	1	1	1	1	1	1	1	1	1	1	0	1
ID1299	1	0	1	1	1	1	0	0	1	1	0	0
ID1300	0	0	1	1	1	0	0	0	0	0	0	0
ID1301	1	0	1	1	1	0	0	0	0	1	0	0
ID1302	1	1	1	1	1	0	0	0	1	1	0	1
ID1303	0	0	1	0	0	1	0	0	0	1	0	0
ID1304	1	1	1	1	1	0	0	0	1	0	0	0
ID1305	0	0	1	0	1	0	0	0	0	0	0	0
ID1306	0	0	0	0	1	0	0	0	1	0	0	0
ID1307	0	0	0	1	1	0	0	0	0	0	0	0
ID1308	0	0	1	1	1	1	1	0	1	1	0	1
ID1309	1	1	1	0	0	1	1	0	1	1	0	1
ID1310	0	0	1	1	1	0	0	0	0	1	0	0
ID1311	0	0	1	0	0	0	0	0	0	0	0	0
ID1312	1	0	0	1	0	0	1	0	1	1	0	0
ID1313	1	0	1	1	1	1	0	1	1	1	0	1
ID1314	0	0	1	1	1	0	0	0	1	0	0	0
ID1315	0	0	1	1	1	0	0	0	1	0	0	0
ID1316	0	0	1	1	1	1	0	0	0	1	0	0
ID1317	0	0	1	1	1	0	0	0	0	0	0	0
ID1318	0	0	1	1	0	0	0	0	1	0	0	0
ID1319	1	0	1	1	1	0	0	0	0	0	0	0
ID1320	1	0	1	1	1	1	1	1	1	1	0	1
ID1321	0	1	1	1	0	1	0	0	1	0	0	0
ID1322	0	1	1	1	1	1	0	0	1	1	0	1
ID1323	0	0	1	1	0	0	0	0	0	0	0	1
ID1324	1	0	1	1	1	0	1	1	1	1	0	0
ID1325	0	1	1	1	1	0	1	1	1	1	0	1
ID1326	0	0	1	1	0	0	0	0	1	0	0	0
ID1327	0	1	1	1	1	0	0	0	0	0	0	0
ID1328	0	1	1	1	1	1	0	1	1	1	0	1
ID1329	1	0	1	1	1	1	1	1	1	1	0	1
ID1330	0	0	1	0	0	0	0	0	1	0	0	1
ID1331	0	0	1	1	0	1	1	0	0	1	0	0
ID1332	1	1	1	1	1	1	1	0	1	1	0	1
ID1333	0	0	0	1	0	1	1	0	0	0	0	0
ID1334	1	1	1	1	0	1	1	0	0	1	0	1
ID1335	1	0	1	1	1	1	1	0	1	1	1	0
ID1336	1	0	1	1	1	1	1	0	1	1	0	0
ID1337	1	1	1	1	1	1	0	1	1	1	0	1
ID1338	0	0	1	1	1	1	1	0	1	1	0	0
ID1339	0	0	1	1	1	1	0	0	1	1	0	0
ID1340	1	0	1	1	1	1	1	0	1	1	0	1
ID1341	0	0	1	1	1	1	0	0	0	1	0	0
ID1342	0	0	1	1	1	0	0	0	0	0	0	0
ID1343	1	1	1	1	1	1	1	1	1	1	1	1
ID1344	1	1	1	1	1	1	1	1	1	1	1	1
ID1345	1	1	1	1	1	1	1	0	1	1	1	1
ID1346	0	1	1	1	1	1	1	0	1	1	1	1
ID1347	1	1	1	1	1	1	1	0	1	1	1	1
ID1348	1	1	1	1	1	1	1	0	1	1	1	1
ID1349	0	1	1	1	1	1	1	0	1	1	1	0
ID1350	1	1	1	1	1	1	1	1	1	1	0	1
ID1351	1	0	1	1	1	1	0	0	1	1	0	1
ID1352	1	1	0	1	0	1	1	1	1	1	1	1
ID1353	1	1	1	1	1	1	1	0	1	1	0	1
ID1354	1	1	1	1	1	1	1	1	1	1	1	1
ID1355	0	0	0	1	0	0	0	0	0	0	0	1
ID1356	1	1	0	1	0	1	0	0	1	1	0	0
ID1357	1	0	0	1	1	1	1	0	1	1	0	1
ID1358	0	0	0	0	0	0	1	0	1	1	0	0
ID1359	1	1	1	1	0	0	0	0	1	1	0	0
ID1360	1	1	1	0	1	0	1	0	0	1	0	0
ID1361	0	0	1	0	0	0	0	0	1	1	0	0
ID1362	0	0	1	0	1	1	1	0	0	1	0	0
ID1363	1	1	1	1	0	1	0	0	0	1	0	0
ID1364	0	1	1	1	1	1	0	0	0	0	0	0
ID1365	1	1	1	1	1	1	1	1	1	1	0	1
ID1366	1	1	1	1	1	1	1	1	1	1	0	1
ID1367	1	1	1	1	1	1	1	1	0	1	1	1
ID1368	0	0	1	1	1	1	0	0	1	1	0	1
ID1369	1	1	1	1	1	1	1	1	1	1	0	1
ID1370	1	1	1	1	1	1	1	1	0	1	0	1
ID1371	0	1	1	1	1	0	1	0	0	1	0	0
ID1372	1	1	1	1	1	1	1	1	1	1	0	1
ID1373	1	1	1	1	1	1	1	1	1	1	0	1
ID1374	1	1	1	1	1	1	1	1	1	1	0	1
ID1375	1	1	1	1	1	1	1	1	1	1	1	1
ID1376	0	0	1	1	0	0	0	1	1	1	0	1
ID1377	1	1	1	1	1	1	1	1	1	1	0	1
ID1378	1	1	1	1	1	1	1	1	1	1	0	0
ID1379	0	0	1	1	1	0	0	0	1	0	0	0
ID1380	0	0	1	0	1	0	0	0	0	1	0	0
ID1381	1	1	1	1	1	1	0	0	1	1	0	0
ID1382	1	0	1	0	1	0	0	0	0	0	0	0
ID1383	1	0	1	1	0	0	0	1	0	1	0	1
ID1384	1	1	1	1	1	1	1	1	1	1	0	1
ID1385	0	0	1	0	0	0	0	0	0	0	0	0
ID1386	1	0	1	1	1	1	1	0	1	0	0	0
ID1387	0	0	0	1	1	1	0	1	1	1	0	1
ID1388	0	0	1	1	1	0	1	0	0	1	0	0
ID1389	0	1	1	1	1	1	1	0	1	1	0	1
ID1390	0	0	1	0	1	0	0	0	0	1	0	0
ID1391	0	0	1	1	0	1	0	0	1	1	0	1
ID1392	0	0	1	0	1	0	1	0	1	0	0	0
ID1393	0	0	1	1	0	0	0	0	0	1	0	0
ID1394	1	0	1	1	1	1	0	0	1	1	0	1
ID1395	0	1	1	1	1	0	1	0	0	0	0	1
ID1396	0	1	1	1	1	1	0	0	1	1	0	1
ID1397	1	0	1	1	1	0	1	0	1	1	0	1
ID1398	0	1	1	1	1	1	1	0	1	0	0	1
ID1399	1	1	0	1	1	1	1	0	1	1	0	0
ID1400	0	0	1	0	1	0	0	0	0	1	0	1
ID1401	1	0	1	1	1	1	0	1	1	1	0	1
ID1402	0	0	1	1	1	1	1	0	0	1	0	0
ID1403	1	1	1	1	1	1	1	1	1	1	0	0
ID1404	0	0	1	1	1	1	0	0	1	0	0	1
ID1405	1	1	0	1	1	0	0	1	0	1	0	1
ID1406	1	0	1	1	1	1	1	1	1	0	0	1
ID1407	0	0	1	1	1	1	0	0	0	0	0	1
ID1408	1	1	1	1	1	1	1	1	1	1	0	0
ID1409	1	1	1	1	1	1	1	0	1	1	0	1
ID1410	0	1	1	1	1	1	0	1	1	1	0	0
ID1411	0	0	1	1	0	0	0	0	0	1	0	0
ID1412	1	1	1	1	1	1	1	1	1	1	0	0
ID1413	1	1	1	1	1	1	1	0	0	1	0	1
ID1414	0	0	1	0	1	0	0	0	0	0	0	0
ID1415	0	0	0	1	1	1	1	0	1	1	0	1
ID1416	0	0	0	1	0	0	0	0	0	0	0	0
ID1417	1	1	1	1	0	1	1	0	1	1	0	1
ID1418	0	0	0	0	0	1	0	0	0	0	0	0
ID1419	0	0	1	0	0	0	0	0	1	0	0	0
ID1420	0	0	1	0	0	0	0	0	0	0	0	0
ID1421	0	0	1	0	0	1	0	0	1	0	0	1
ID1422	0	0	1	0	1	0	1	0	0	0	0	0
ID1423	1	0	1	1	1	1	1	0	1	1	0	1
ID1424	0	1	0	0	1	1	0	0	1	1	0	0
ID1425	0	1	1	1	1	1	1	0	0	1	0	0
ID1426	0	0	0	0	0	0	1	0	0	0	0	0
ID1427	0	1	1	1	0	0	0	0	1	0	0	0
ID1428	0	0	0	0	1	1	0	0	0	0	0	0
ID1429	1	1	1	1	0	0	0	0	1	1	0	1
ID1430	1	1	1	1	1	1	1	0	0	0	0	1
ID1431	1	0	1	0	0	1	0	0	1	1	0	0
ID1432	0	0	1	1	0	0	0	0	1	1	0	1
ID1433	1	1	1	1	0	1	0	0	0	0	0	1
ID1434	0	0	1	0	0	0	0	0	0	0	0	0
ID1435	0	0	1	1	1	0	0	0	0	0	0	0
ID1436	0	0	1	0	0	0	1	0	0	0	0	0
ID1437	0	1	1	1	1	0	0	0	1	1	0	1
ID1438	0	0	1	1	1	0	1	0	0	0	0	0
ID1439	1	0	1	1	1	1	1	0	1	0	0	0
ID1440	1	1	1	1	1	1	0	1	0	0	0	1
ID1441	0	1	1	1	1	1	1	0	0	1	0	1
ID1442	0	1	1	1	1	0	0	0	0	1	0	0
ID1443	0	0	1	1	1	1	0	0	1	0	0	0
ID1444	0	0	1	1	1	0	0	0	1	0	0	0
ID1445	1	0	1	1	1	1	0	0	0	1	0	0
ID1446	1	1	1	1	1	1	0	0	1	0	0	0
ID1447	0	1	1	1	1	0	0	0	0	1	0	0
ID1448	0	1	1	1	1	0	0	0	0	1	0	0
ID1449	1	1	1	1	0	0	0	1	1	1	1	1
ID1450	0	1	1	1	0	0	1	0	1	1	0	0
ID1451	1	1	1	1	1	1	1	0	1	1	1	1
ID1452	0	0	1	1	0	1	0	0	0	0	0	0
ID1453	0	0	1	1	1	1	1	0	0	0	0	0
ID1454	1	0	1	1	1	1	1	0	0	1	0	1
ID1455	1	0	1	1	1	1	1	0	0	0	0	0
ID1456	0	0	1	1	0	0	0	0	0	1	0	0
ID1457	1	0	1	1	1	0	0	0	0	0	0	0
ID1458	1	1	1	1	1	1	1	0	1	1	0	0
ID1459	0	0	0	1	0	1	0	0	0	0	0	0
ID1460	1	0	1	1	1	1	1	0	0	1	0	1
ID1461	0	0	1	1	1	1	0	0	0	1	0	0
ID1462	0	0	1	1	1	1	1	0	1	1	0	1
ID1463	1	0	1	0	0	1	0	0	1	1	0	0
ID1464	0	0	1	0	1	1	1	0	1	0	0	0
ID1465	1	0	1	1	0	0	0	0	1	1	0	1
ID1466	0	0	1	1	1	1	0	0	0	1	0	0
ID1467	0	0	1	0	1	1	0	0	0	1	0	0
ID1468	1	1	1	1	1	1	1	0	1	1	0	1
ID1469	0	1	1	1	1	1	1	0	1	1	0	1
ID1470	1	1	1	1	1	1	1	0	1	1	0	1
ID1471	1	1	1	0	1	1	1	1	1	1	0	1
ID1472	0	0	1	1	0	0	0	0	1	0	0	1
ID1473	1	0	1	1	1	0	1	0	0	1	0	0
ID1474	1	0	1	1	1	1	1	0	1	1	0	1
ID1475	0	1	1	1	1	1	1	0	1	1	0	0
ID1476	0	0	1	1	1	0	0	0	0	0	0	0
ID1477	0	0	1	0	0	0	1	0	1	0	0	0
ID1478	1	1	1	1	1	1	0	1	1	1	0	1
ID1479	0	0	1	0	0	0	0	0	0	0	0	0
ID1480	1	0	1	1	1	1	0	0	0	0	0	0
ID1481	1	0	1	1	1	0	1	0	0	0	0	0
ID1482	0	0	1	0	0	0	0	0	1	0	0	0
ID1483	0	0	1	0	1	0	0	0	0	1	0	1
ID1484	0	1	1	0	1	1	0	0	0	0	0	0
ID1485	0	0	1	0	1	1	0	0	0	0	0	0
ID1486	0	1	1	1	1	0	1	0	1	0	0	0
ID1487	0	1	1	1	1	1	0	0	1	0	0	0
ID1488	0	1	0	1	1	1	0	0	1	1	0	1
ID1489	1	1	1	1	1	1	1	1	1	1	0	1
ID1490	0	1	1	0	0	1	1	1	1	1	0	1
ID1491	1	1	1	1	1	1	1	0	1	1	0	1
ID1492	0	1	0	1	1	1	0	0	1	1	0	1
ID1493	0	1	1	1	1	1	1	1	1	1	0	1
ID1494	0	0	1	1	1	0	0	0	0	0	0	0
ID1495	0	1	0	1	1	1	0	0	1	1	0	0
ID1496	0	1	1	1	1	1	1	0	1	1	0	1
ID1497	1	0	1	1	1	1	0	1	0	1	0	0
ID1498	0	0	0	0	0	1	0	0	1	0	0	1
ID1499	0	0	1	0	0	0	0	0	0	0	0	0
ID1500	0	0	1	1	1	1	1	1	1	1	0	1
ID1501	0	1	1	0	1	1	1	0	1	1	0	0
ID1502	1	0	1	1	0	1	0	0	1	0	0	0
ID1503	0	0	1	1	1	0	1	0	0	0	0	1
ID1504	0	0	1	1	1	0	0	0	0	1	0	0
ID1505	0	0	1	1	1	0	0	0	0	0	0	0
ID1506	1	0	1	0	1	1	1	0	0	0	0	0
ID1507	1	0	0	1	1	1	0	0	0	1	0	0
ID1508	0	0	1	0	1	0	0	0	0	0	0	0
ID1509	0	0	0	0	0	0	0	0	1	1	0	0
ID1510	1	0	1	1	1	1	0	1	1	1	0	0
ID1511	1	0	1	1	1	1	0	0	1	1	0	1
ID1512	0	0	1	1	0	0	0	0	0	0	0	0
ID1513	0	0	1	0	0	0	0	0	0	1	0	0
ID1514	0	0	0	0	0	1	0	0	0	0	0	0
ID1515	0	1	1	1	1	1	1	1	1	0	0	0
ID1516	0	0	0	0	0	0	1	0	0	0	0	0
ID1517	1	0	1	0	0	1	1	0	0	1	0	0
ID1518	0	0	1	1	1	1	0	0	0	0	0	0
ID1519	0	0	1	1	1	1	0	0	1	1	0	0
ID1520	1	0	1	0	1	1	1	0	0	0	0	0
ID1521	0	0	1	1	1	1	1	0	0	0	0	0
ID1522	0	0	1	1	1	0	0	0	1	1	0	0
ID1523	0	0	1	1	1	1	1	1	0	0	0	0
ID1524	0	0	1	0	1	1	1	0	0	0	0	0
ID1525	1	1	1	1	1	1	1	1	1	1	1	1
ID1526	0	0	1	0	1	1	1	0	0	0	0	0
ID1527	1	1	1	1	1	1	1	1	1	1	0	1
ID1528	1	1	1	1	1	0	0	1	1	1	0	1
ID1529	1	1	1	1	1	1	1	1	1	1	0	1
ID1530	0	0	1	0	1	0	0	0	0	0	0	0
ID1531	1	0	1	1	0	0	1	0	0	0	0	0
ID1532	0	1	1	1	1	0	1	0	1	0	0	1
ID1533	1	1	1	1	1	1	1	0	0	1	0	0
ID1534	0	0	1	1	0	0	0	0	1	1	0	0
ID1535	1	0	0	0	1	0	1	0	0	0	0	0
ID1536	0	0	1	1	0	0	1	0	1	1	0	1
ID1537	1	0	1	0	1	1	0	0	0	0	0	1
ID1538	1	1	1	1	1	1	1	1	1	0	1	0
ID1539	0	0	1	1	1	1	0	0	0	0	0	1
ID1540	0	0	1	1	0	1	0	0	1	1	0	0
ID1541	1	1	1	1	1	1	1	1	1	1	0	0
ID1542	0	0	1	1	0	1	0	0	1	1	0	0
ID1543	0	0	1	0	1	0	1	0	1	0	0	0
ID1544	0	0	1	1	1	1	1	1	0	1	0	0
ID1545	0	0	1	1	1	0	0	0	0	1	0	1
ID1546	1	1	1	1	1	1	1	1	1	1	0	1
ID1547	0	1	1	1	1	1	1	0	1	1	0	0
ID1548	0	0	1	1	1	0	0	0	1	1	0	0
ID1549	1	0	1	1	1	1	0	1	1	1	0	0
ID1550	0	0	1	1	1	0	0	0	1	1	0	0
ID1551	0	0	1	1	1	0	0	0	1	1	1	0
ID1552	0	0	1	0	1	0	1	0	0	0	0	0
ID1553	1	0	1	1	1	0	0	0	1	1	0	0
ID1554	0	0	1	1	1	1	1	0	0	1	0	1
ID1555	0	0	1	1	1	0	0	0	1	1	0	0
ID1556	1	1	1	1	1	1	0	0	1	1	1	1
ID1557	0	0	1	1	1	1	1	0	0	0	0	0
ID1558	0	0	1	1	1	0	0	0	1	1	0	0
ID1559	0	0	0	0	0	0	0	0	0	0	0	0
ID1560	0	0	1	1	1	1	0	0	0	1	0	1
ID1561	0	1	1	1	1	0	1	0	1	1	0	0
ID1562	0	0	1	1	1	0	0	0	1	1	0	0
ID1563	1	0	1	1	1	0	1	0	1	1	0	1
ID1564	1	1	1	1	1	1	1	1	1	1	1	0
ID1565	1	0	1	1	1	0	1	0	0	1	0	0
ID1566	0	0	1	1	1	1	1	1	1	1	0	1
ID1567	0	0	0	1	1	1	0	1	1	1	0	1
ID1568	0	0	1	1	1	1	0	1	1	1	0	1
ID1569	1	0	1	1	1	1	1	0	1	0	0	0
ID1570	1	0	1	1	1	1	0	0	1	1	0	1
ID1571	0	0	0	0	1	0	0	0	1	0	0	1
ID1572	0	0	0	0	0	1	0	0	1	0	0	0
ID1573	0	0	0	0	1	1	0	0	1	1	0	0
ID1574	0	1	1	1	1	1	1	0	1	1	0	0
ID1575	0	0	0	1	0	0	0	0	0	0	0	0
ID1576	0	0	1	1	1	1	1	0	1	1	0	0
ID1577	0	0	1	1	1	1	1	0	1	1	0	0
ID1578	0	0	1	1	1	0	0	0	1	1	0	1
ID1579	0	0	1	1	1	1	1	0	1	1	0	1
ID1580	0	0	1	1	1	1	1	0	1	1	0	0
ID1581	0	1	1	0	1	1	0	0	1	0	0	0
ID1582	0	0	1	1	1	1	1	0	1	1	0	1
ID1583	0	0	1	0	1	0	0	0	1	1	0	1
ID1584	0	1	1	0	0	1	1	0	1	0	0	0
ID1585	0	0	1	1	0	0	0	0	1	1	1	0
ID1586	0	0	0	0	1	1	1	0	1	1	0	1
ID1587	0	1	1	0	0	1	0	1	0	0	0	0
ID1588	0	0	1	1	1	0	0	0	0	1	0	1
ID1589	1	1	1	0	1	0	0	0	1	1	0	0
ID1590	0	0	1	1	1	1	1	0	1	1	0	0
ID1591	1	0	1	1	1	1	0	0	0	0	0	0
ID1592	0	1	1	1	0	1	0	0	0	0	0	0
ID1593	1	0	1	0	1	0	0	0	1	1	0	1
ID1594	0	0	0	1	0	0	0	0	0	0	0	0
ID1595	0	1	1	1	0	1	0	0	0	0	0	0
ID1596	0	0	1	1	1	0	0	0	1	1	0	0
ID1597	0	1	1	1	1	1	0	0	1	1	0	1
ID1598	0	0	1	1	1	0	0	0	0	0	0	0
ID1599	0	0	1	1	0	0	0	0	1	0	0	0
ID1600	1	0	1	1	1	1	1	0	1	1	0	1
ID1601	0	1	1	0	0	0	0	0	0	1	0	1
ID1602	0	1	1	1	1	1	0	1	1	1	0	1
ID1603	0	0	1	1	1	1	1	1	0	1	0	1
ID1604	0	1	1	1	1	1	1	0	1	1	0	1
ID1605	0	1	1	1	1	0	1	0	0	1	0	1
ID1606	1	1	1	1	1	1	1	1	1	1	0	1
ID1607	1	0	1	1	1	0	0	1	1	1	0	1
ID1608	1	0	1	0	1	0	0	0	0	0	0	0
ID1609	0	1	1	0	0	0	0	0	0	0	0	0
ID1610	1	0	1	1	1	0	0	0	1	0	0	0
ID1611	1	1	1	1	1	1	0	0	1	1	0	0
ID1612	0	1	1	1	1	1	0	0	1	1	0	1
ID1613	1	0	1	0	0	0	0	0	1	0	0	0
ID1614	0	0	1	1	0	0	1	0	1	1	0	0
ID1615	1	1	0	1	1	1	1	1	1	1	0	1
ID1616	0	1	1	1	1	1	1	0	1	1	0	0
ID1617	1	1	1	0	1	1	0	0	1	1	0	1
ID1618	1	1	1	1	1	1	1	1	1	1	0	1
ID1619	0	1	1	1	1	0	0	0	0	1	0	1
ID1620	0	0	1	1	1	1	1	0	0	1	0	1
ID1621	1	0	1	1	1	1	1	0	0	1	0	1
ID1622	0	0	1	1	0	0	1	0	0	0	0	0
ID1623	0	0	1	1	1	0	0	0	1	1	0	0
ID1624	0	0	1	0	1	0	1	0	1	1	0	0
ID1625	0	0	0	0	1	1	0	0	0	0	0	0
ID1626	0	0	1	1	1	1	0	0	1	1	0	0
ID1627	0	1	1	0	1	1	1	0	0	1	0	1
ID1628	0	1	1	0	0	0	0	0	1	0	0	1
ID1629	0	0	1	0	0	0	0	0	0	1	0	0
ID1630	0	0	1	1	0	1	0	0	0	0	0	0
ID1631	0	1	1	0	1	1	1	0	1	1	0	0
ID1632	0	0	0	0	0	0	1	0	1	0	0	0
ID1633	0	0	1	0	1	0	0	0	0	1	0	1
ID1634	1	0	1	1	1	1	1	0	1	1	0	0
ID1635	0	0	1	1	1	1	1	0	1	1	0	0
ID1636	1	1	1	1	1	1	1	0	1	1	0	1
ID1637	1	1	1	1	1	1	1	1	1	1	0	1
ID1638	1	1	1	1	1	1	1	1	1	1	0	1
ID1639	1	1	1	1	1	1	1	0	1	1	0	1
ID1640	0	1	1	0	1	1	0	0	0	0	0	0
ID1641	1	1	1	1	1	1	1	0	1	1	1	1
ID1642	0	1	1	1	1	0	0	0	1	1	0	0
ID1643	1	0	1	1	1	1	0	0	0	0	0	0
ID1644	1	1	1	1	1	1	1	0	1	1	0	0
ID1645	1	1	1	1	1	1	1	0	1	1	0	1
ID1646	1	0	0	0	0	0	0	0	0	1	0	0
ID1647	0	0	1	1	1	0	0	0	1	0	0	1
ID1648	0	0	1	1	0	0	0	0	1	0	0	1
ID1649	0	0	1	0	1	1	0	0	0	1	0	1
ID1650	1	0	1	1	1	1	1	1	1	1	0	0
ID1651	1	1	1	1	1	1	1	1	1	1	0	1
ID1652	0	0	1	0	0	0	0	0	0	0	0	0
ID1653	1	0	1	1	1	0	0	0	0	0	0	1
ID1654	0	0	0	1	1	0	0	0	0	0	0	0
ID1655	1	0	1	1	0	1	1	0	0	1	0	0
ID1656	0	0	1	1	1	1	0	0	0	1	0	0
ID1657	1	1	1	1	1	1	1	1	1	1	0	1
ID1658	0	1	1	1	1	1	1	1	0	1	0	0
ID1659	1	0	1	1	1	1	1	0	1	1	0	1
ID1660	1	0	1	1	1	1	0	1	1	1	0	1
ID1661	1	1	1	1	1	1	1	1	1	1	0	1
ID1662	1	0	1	1	0	0	0	0	0	0	0	0
ID1663	1	1	1	1	1	1	1	1	1	1	0	1
ID1664	1	1	1	1	1	1	1	1	1	1	0	1
ID1665	1	1	1	1	1	1	1	1	1	1	0	1
ID1666	1	0	1	1	0	0	0	0	0	0	0	1
