# Supplementary material for: International Comparative Study on PISA Mathematics Achievement Test Based on Cognitive Diagnostic Models
Source: Front Psychol. 2020 Sep 9;11:2230. doi: 10.3389/fpsyg.2020.02230 (PMC7509072; doi:10.3389/fpsyg.2020.02230)
Supplement: Supplementary file 10 [file Data_Sheet_10.CSV]

	Item1	Item2	Item3	Item4	Item5	Item6	Item7	Item8	Item9	Item10	Item11	Item12
ID1	0	0	1	0	0	0	0	0	0	0	0	0
ID2	0	0	0	0	0	1	0	0	1	1	0	0
ID3	1	0	1	1	0	0	0	0	0	0	0	1
ID4	1	0	1	0	0	0	0	0	0	0	0	0
ID5	0	0	1	1	1	1	0	0	1	1	0	1
ID6	0	0	1	1	1	0	0	0	0	0	0	0
ID7	0	0	1	1	1	0	1	0	0	0	0	0
ID8	1	0	1	1	1	1	1	1	1	1	0	1
ID9	0	0	1	1	1	0	1	0	0	0	0	0
ID10	0	0	1	1	1	1	0	0	1	0	0	0
ID11	1	0	1	1	1	0	1	0	0	1	0	0
ID12	0	1	1	0	1	0	0	0	1	0	0	0
ID13	0	0	1	1	0	0	0	0	0	0	0	0
ID14	0	0	0	1	1	0	1	0	0	0	0	0
ID15	0	0	1	0	0	0	0	0	0	0	0	0
ID16	1	0	1	1	0	1	1	0	1	1	0	0
ID17	0	0	1	0	1	1	0	0	1	0	0	0
ID18	0	0	1	0	1	1	0	0	0	1	0	0
ID19	1	0	1	1	1	1	1	0	0	0	0	0
ID20	0	0	1	0	0	0	1	0	0	0	0	0
ID21	0	0	1	1	0	0	1	0	0	0	0	0
ID22	0	1	1	1	1	1	1	0	1	1	0	1
ID23	0	0	1	1	1	1	1	0	1	1	0	0
ID24	1	1	1	1	1	0	1	0	0	1	0	1
ID25	0	0	1	1	0	0	0	0	1	0	0	0
ID26	1	0	1	1	1	1	1	0	1	1	0	0
ID27	1	0	1	1	1	0	0	0	0	0	0	0
ID28	1	1	1	1	1	0	0	0	1	1	0	0
ID29	0	0	1	1	1	0	0	0	1	1	0	0
ID30	0	0	1	1	1	0	1	0	0	0	0	0
ID31	0	0	1	1	1	1	0	0	0	1	0	0
ID32	0	0	0	1	1	1	0	0	1	1	0	1
ID33	0	0	1	1	0	0	0	0	1	1	0	1
ID34	0	0	1	0	1	1	1	0	1	0	0	0
ID35	1	1	1	1	1	0	1	0	0	0	0	0
ID36	1	0	1	1	1	1	1	1	1	1	0	0
ID37	1	0	1	0	1	1	0	0	0	0	0	0
ID38	0	0	1	1	0	1	0	0	1	0	0	1
ID39	0	0	1	1	1	1	1	1	1	0	0	0
ID40	0	1	1	1	1	1	1	1	1	1	0	1
ID41	0	0	1	0	1	0	0	0	1	0	0	0
ID42	1	1	1	1	1	0	0	0	1	1	0	1
ID43	0	1	1	0	1	0	0	0	0	1	0	1
ID44	0	0	0	1	1	0	0	0	0	1	0	1
ID45	1	1	1	1	1	0	1	0	0	0	0	0
ID46	1	0	1	1	0	1	0	0	1	1	0	0
ID47	0	0	1	0	0	0	1	0	0	0	0	0
ID48	0	0	1	1	1	0	0	0	0	0	0	0
ID49	1	1	1	1	1	1	1	0	1	0	0	1
ID50	0	0	1	1	1	1	1	0	1	0	0	1
ID51	1	0	0	0	1	0	0	0	1	0	0	0
ID52	1	1	1	1	1	0	0	0	1	0	0	0
ID53	0	0	1	1	0	0	0	0	0	0	0	0
ID54	0	0	0	0	0	0	0	0	0	0	0	0
ID55	0	0	1	1	1	1	0	0	0	0	0	0
ID56	0	1	1	1	1	0	1	0	1	1	0	1
ID57	1	1	1	1	1	1	0	1	1	1	0	1
ID58	0	1	1	1	0	0	0	0	0	0	0	0
ID59	0	0	1	1	1	1	1	0	1	1	0	0
ID60	1	1	1	1	1	1	0	0	1	1	0	1
ID61	1	1	1	1	1	0	1	0	1	0	0	0
ID62	0	0	1	1	1	1	1	0	1	0	0	1
ID63	0	1	1	0	1	0	0	0	0	1	0	0
ID64	0	0	1	1	1	1	0	0	1	0	0	0
ID65	1	1	1	1	1	1	1	1	1	1	0	1
ID66	0	0	1	0	1	0	0	0	0	0	0	0
ID67	1	0	1	1	1	1	0	1	1	1	0	0
ID68	0	0	1	1	1	1	1	0	0	1	0	1
ID69	0	1	1	0	1	1	1	0	1	0	0	1
ID70	0	0	0	1	1	0	0	0	0	1	0	0
ID71	1	0	1	1	1	1	0	0	0	1	0	1
ID72	1	0	1	1	1	0	1	0	1	0	0	1
ID73	1	1	0	1	1	1	1	0	1	1	0	0
ID74	0	0	1	0	0	1	0	0	0	0	0	0
ID75	1	1	1	1	1	1	1	0	1	1	0	0
ID76	1	0	1	1	1	1	0	0	0	0	0	0
ID77	0	0	1	1	0	1	1	0	0	1	0	0
ID78	1	0	1	1	0	1	0	0	0	0	0	0
ID79	1	0	1	1	1	0	0	0	0	1	0	0
ID80	0	0	1	1	1	0	0	0	0	0	0	0
ID81	1	0	1	0	1	0	1	0	0	0	0	0
ID82	0	0	1	1	1	0	1	0	0	1	0	0
ID83	0	0	1	1	1	0	1	0	0	0	0	0
ID84	1	0	1	1	1	0	1	0	0	0	0	0
ID85	0	0	1	1	1	1	0	0	1	0	0	0
ID86	1	1	1	1	1	1	1	0	0	1	0	1
ID87	0	0	1	1	1	1	0	0	0	1	0	0
ID88	0	0	1	1	0	0	0	1	1	0	0	1
ID89	0	0	1	1	0	1	1	0	0	0	0	0
ID90	0	0	1	0	0	0	0	0	1	0	0	0
ID91	0	0	1	1	1	0	0	0	1	0	0	0
ID92	0	0	0	1	1	0	0	0	0	1	0	0
ID93	1	1	1	1	1	1	1	0	1	1	0	1
ID94	0	0	1	0	0	1	0	0	0	0	0	0
ID95	0	0	1	1	1	0	0	0	1	0	0	0
ID96	0	1	1	1	1	1	1	0	1	1	0	1
ID97	0	0	1	0	1	0	0	0	0	0	0	0
ID98	0	0	1	1	1	0	0	0	0	0	0	0
ID99	1	1	1	1	1	1	0	0	1	1	0	1
ID100	1	0	1	1	1	0	1	0	0	1	0	0
ID101	1	0	1	1	1	1	1	0	1	0	0	0
ID102	0	0	1	1	1	1	1	0	0	0	0	1
ID103	0	0	0	1	1	0	0	0	1	0	0	0
ID104	0	0	1	0	0	1	0	0	0	0	0	0
ID105	0	1	1	1	0	0	1	0	0	0	0	0
ID106	0	1	1	1	1	1	1	0	1	1	0	1
ID107	1	1	1	1	1	0	0	0	1	1	0	1
ID108	1	0	1	1	1	0	0	0	0	1	0	0
ID109	0	0	1	0	0	1	0	0	0	0	0	0
ID110	0	1	1	1	1	1	0	0	1	1	0	1
ID111	0	0	1	0	0	0	0	0	1	0	0	0
ID112	0	0	1	1	0	0	0	0	1	0	0	0
ID113	1	1	0	1	0	1	0	0	1	1	0	1
ID114	1	1	1	1	0	1	0	0	0	0	0	0
ID115	0	0	1	1	1	0	0	0	1	1	0	1
ID116	0	0	1	1	0	0	0	0	0	1	0	1
ID117	0	0	1	1	0	1	0	0	0	0	0	0
ID118	0	0	1	1	1	0	0	0	0	0	0	0
ID119	0	0	1	1	1	0	1	0	0	0	0	0
ID120	0	1	1	0	1	0	0	0	0	0	0	0
ID121	1	0	1	1	1	0	0	0	0	1	0	0
ID122	1	0	1	1	0	0	0	0	0	0	0	1
ID123	1	0	1	1	1	1	0	0	1	0	0	0
ID124	1	0	1	1	1	1	1	0	0	1	0	1
ID125	1	0	1	1	1	1	0	1	1	1	0	1
ID126	1	0	1	1	1	0	1	0	0	1	0	0
ID127	0	0	1	0	1	1	0	0	1	1	0	1
ID128	0	1	1	1	1	1	1	0	0	1	0	1
ID129	1	1	1	1	1	1	1	1	1	1	0	0
ID130	0	1	1	1	1	1	1	0	1	0	0	1
ID131	0	1	1	0	1	1	1	1	1	1	0	1
ID132	0	1	1	1	1	0	0	0	1	1	0	1
ID133	1	0	1	1	1	1	0	0	1	0	0	0
ID134	0	0	1	1	0	0	0	0	1	0	0	1
ID135	0	1	1	1	1	1	1	0	1	1	0	0
ID136	1	0	1	0	0	0	1	0	0	1	0	0
ID137	0	0	0	1	1	0	0	0	0	0	0	1
ID138	0	0	0	0	0	1	1	0	0	1	0	0
ID139	0	1	1	1	1	0	0	0	0	0	0	0
ID140	1	0	0	0	1	1	0	0	0	0	0	0
ID141	0	0	1	1	1	0	0	0	0	0	0	0
ID142	0	0	1	0	0	0	0	0	1	0	0	1
ID143	1	1	1	1	1	1	1	0	1	1	0	1
ID144	1	1	1	1	1	0	1	0	0	0	0	1
ID145	1	0	1	1	1	1	0	1	1	1	0	1
ID146	1	0	1	1	1	0	1	0	1	0	0	0
ID147	1	1	1	0	1	1	0	0	0	1	0	1
ID148	0	0	1	0	1	1	0	0	0	0	0	0
ID149	0	0	1	1	1	0	1	0	0	0	0	0
ID150	0	1	1	1	1	0	1	0	0	1	0	1
ID151	1	1	1	1	1	1	1	0	0	0	0	1
ID152	0	0	1	1	1	0	1	0	1	0	0	1
ID153	0	0	1	0	1	0	0	0	0	0	0	0
ID154	0	1	1	1	1	1	0	0	1	0	0	1
ID155	1	0	0	1	1	0	0	0	1	0	0	0
ID156	0	0	1	1	1	0	0	1	1	0	0	0
ID157	0	0	1	1	1	0	0	0	0	0	0	1
ID158	0	0	0	0	1	0	0	0	0	0	0	0
ID159	0	0	0	0	1	0	0	0	0	0	0	0
ID160	0	0	1	1	1	0	0	0	1	0	0	0
ID161	0	0	1	0	0	0	1	0	0	0	0	0
ID162	1	1	1	1	1	1	0	0	1	1	0	1
ID163	0	0	1	0	1	0	0	0	0	0	0	0
ID164	0	0	1	1	1	1	1	0	0	0	0	1
ID165	0	0	1	1	1	1	0	0	0	0	0	0
ID166	1	0	1	0	0	0	1	0	0	0	0	0
ID167	0	0	1	1	0	0	1	0	0	1	0	0
ID168	0	0	1	1	0	0	0	0	0	0	0	0
ID169	0	0	1	1	0	1	0	0	0	0	0	1
ID170	0	1	1	1	1	0	0	0	1	1	0	0
ID171	1	0	1	1	1	0	0	0	1	0	0	0
ID172	0	0	1	0	1	0	0	0	0	0	0	0
ID173	0	0	1	1	0	0	0	0	0	0	0	1
ID174	1	0	1	1	1	1	0	0	0	1	0	0
ID175	0	0	1	1	1	0	1	0	0	0	0	0
ID176	0	0	1	1	1	0	0	0	0	1	0	0
ID177	0	0	1	0	0	0	1	0	0	0	0	0
ID178	0	0	1	1	1	0	0	0	1	1	0	0
ID179	1	0	1	1	1	1	1	0	0	0	0	0
ID180	1	0	1	1	1	0	0	0	0	0	0	1
ID181	0	0	1	1	1	1	1	0	0	0	0	0
ID182	0	0	1	1	1	1	0	0	0	1	0	1
ID183	0	0	0	0	1	0	1	0	0	0	0	0
ID184	0	0	1	1	1	1	0	0	0	0	0	1
ID185	1	0	1	1	1	1	1	1	1	1	0	1
ID186	1	1	1	1	0	1	1	0	0	1	0	0
ID187	0	0	1	1	1	0	0	0	1	0	0	0
ID188	1	1	1	1	1	1	1	1	1	1	0	0
ID189	0	0	1	1	1	0	1	0	0	0	0	0
ID190	0	0	1	1	1	0	0	0	0	0	0	1
ID191	0	0	0	0	0	0	0	0	0	0	0	0
ID192	0	1	1	1	1	0	0	0	1	1	0	1
ID193	1	1	1	1	1	1	1	0	1	1	0	0
ID194	0	1	1	1	1	1	0	0	1	0	0	1
ID195	0	0	1	1	0	1	0	0	1	0	0	0
ID196	1	1	1	1	1	1	1	0	1	1	0	1
ID197	1	1	1	1	1	0	0	1	1	0	0	1
ID198	0	0	1	0	0	0	0	0	0	0	0	0
ID199	1	0	1	1	0	1	0	0	1	0	0	0
ID200	0	0	1	0	0	0	0	0	0	0	0	0
ID201	1	1	0	1	1	0	1	0	0	1	0	1
ID202	0	0	1	1	0	0	1	0	1	1	0	1
ID203	0	0	0	1	0	1	0	0	1	1	0	0
ID204	1	1	1	1	1	1	0	0	1	1	0	1
ID205	0	0	1	0	1	1	1	0	1	0	0	1
ID206	0	1	1	1	1	1	1	0	0	1	0	1
ID207	1	1	1	1	1	1	1	0	1	1	0	1
ID208	1	0	1	1	1	1	1	0	1	1	0	1
ID209	1	1	1	1	1	0	0	0	1	0	0	0
ID210	0	0	1	1	1	0	0	0	1	0	0	1
ID211	1	1	1	1	1	1	0	0	1	1	0	1
ID212	1	0	1	1	1	1	1	0	1	1	0	1
ID213	0	0	1	1	0	0	0	0	0	1	0	0
ID214	0	0	1	0	0	0	0	0	0	0	0	0
ID215	0	0	1	1	1	0	0	0	1	0	0	0
ID216	0	0	1	0	0	1	0	0	1	0	0	0
ID217	0	0	1	1	0	0	0	0	1	0	0	0
ID218	0	0	1	0	0	0	0	0	0	0	0	0
ID219	0	1	1	1	1	1	1	0	0	1	0	0
ID220	0	0	1	0	1	1	0	0	0	0	0	0
ID221	0	0	1	1	1	1	0	1	1	0	0	1
ID222	0	0	1	1	0	0	0	0	0	0	0	0
ID223	0	0	1	1	0	1	0	0	0	0	0	0
ID224	1	1	1	1	1	1	0	1	0	1	0	1
ID225	0	0	1	1	1	0	0	0	0	0	0	1
ID226	0	0	1	0	1	0	0	0	0	0	0	0
ID227	0	0	1	1	1	1	0	0	1	1	1	1
ID228	0	0	0	1	1	0	0	0	1	0	0	0
ID229	1	0	1	0	0	0	0	0	1	1	0	1
ID230	1	1	1	1	1	1	1	1	1	1	1	1
ID231	1	1	1	1	1	1	1	0	1	1	0	1
ID232	0	0	1	0	1	0	1	0	0	0	0	0
ID233	0	1	1	1	1	1	1	1	1	1	0	1
ID234	1	0	1	1	1	1	0	1	1	1	0	1
ID235	1	0	1	1	1	1	0	0	0	1	0	1
ID236	1	0	1	0	1	0	0	0	0	0	0	0
ID237	0	0	1	1	1	1	1	1	0	1	0	1
ID238	1	0	1	1	1	1	1	1	1	1	0	1
ID239	0	0	0	1	0	1	0	0	1	0	0	1
ID240	0	0	1	1	1	0	0	0	0	1	0	0
ID241	1	1	1	1	0	0	1	0	0	1	0	1
ID242	0	1	1	1	1	0	1	0	1	1	0	0
ID243	0	1	1	0	1	0	0	0	0	0	0	0
ID244	1	1	1	1	1	1	1	0	0	1	0	0
ID245	1	0	1	1	1	1	1	0	0	1	0	1
ID246	0	0	1	1	0	0	0	0	1	0	0	1
ID247	0	0	1	1	1	0	0	0	0	0	0	0
ID248	0	0	1	1	0	0	0	0	0	0	0	0
ID249	1	1	1	1	1	1	0	0	1	1	0	1
ID250	0	0	1	1	0	0	0	0	0	0	0	0
ID251	0	0	1	1	1	0	1	0	0	0	0	0
ID252	1	0	1	1	1	0	0	0	0	0	0	1
ID253	0	0	1	1	0	0	0	0	0	0	0	0
ID254	0	0	1	1	1	0	0	0	0	1	0	1
ID255	0	0	1	1	0	0	0	0	0	0	0	0
ID256	0	0	1	0	1	1	0	0	0	0	0	0
ID257	0	0	1	0	0	1	0	0	1	0	0	1
ID258	0	0	0	1	0	0	1	0	0	0	0	0
ID259	0	0	1	1	0	1	0	0	0	0	0	0
ID260	1	1	1	1	1	1	0	0	1	1	0	0
ID261	0	0	1	0	1	0	0	0	0	0	0	0
ID262	0	0	1	1	0	1	0	0	0	0	0	0
ID263	1	0	1	1	1	0	1	0	1	0	0	1
ID264	0	0	1	0	1	1	0	1	1	1	0	1
ID265	0	0	1	1	1	0	0	0	1	1	0	0
ID266	0	1	1	1	0	1	1	0	1	0	0	0
ID267	1	0	1	1	1	1	0	0	0	0	0	0
ID268	1	0	1	1	1	0	1	0	1	0	0	0
ID269	0	0	1	1	1	1	0	0	1	1	0	0
ID270	0	0	1	1	1	0	0	0	1	0	0	0
ID271	0	0	1	1	0	0	0	0	0	0	0	0
ID272	0	0	1	0	1	1	0	0	1	0	0	0
ID273	1	0	1	1	1	1	1	0	1	1	0	1
ID274	1	1	1	1	0	1	1	1	1	1	0	1
ID275	0	0	0	1	0	0	0	0	0	0	0	0
ID276	1	0	1	0	0	0	0	0	0	0	0	0
ID277	0	0	1	1	1	1	1	0	0	0	0	0
ID278	0	1	0	1	1	1	0	0	1	0	0	1
ID279	0	0	1	1	0	1	0	0	0	0	0	0
ID280	1	1	1	1	1	1	1	0	1	1	0	0
ID281	1	1	1	1	1	0	1	0	1	1	0	1
ID282	0	1	1	1	1	0	0	0	1	1	0	0
ID283	0	0	1	1	0	0	0	0	1	1	0	0
ID284	0	0	1	1	1	1	0	0	1	1	0	0
ID285	0	0	1	1	1	0	0	0	0	0	0	0
ID286	1	0	1	0	1	0	0	0	0	1	0	0
ID287	0	0	1	0	1	0	0	0	0	0	0	1
ID288	1	0	1	1	1	1	0	0	1	1	0	1
ID289	1	1	1	1	1	1	1	0	1	1	0	1
ID290	0	0	1	1	1	1	1	1	1	1	0	1
ID291	1	1	1	0	1	0	0	1	1	1	0	1
ID292	0	0	1	0	0	0	0	0	0	0	0	0
ID293	1	0	1	1	1	1	0	0	0	1	0	1
ID294	1	1	1	1	1	1	1	0	1	1	0	1
ID295	0	0	1	1	1	0	0	0	0	1	0	0
ID296	1	0	1	1	1	1	0	0	1	0	0	1
ID297	0	0	1	1	1	1	0	0	0	1	0	1
ID298	0	0	1	1	0	1	1	1	1	1	0	0
ID299	1	1	0	1	1	1	1	0	1	1	0	1
ID300	1	0	1	0	1	1	1	0	0	1	0	1
ID301	0	0	1	0	1	0	0	0	0	1	0	0
ID302	1	1	1	1	1	1	1	0	0	1	0	1
ID303	0	0	1	0	1	0	0	0	1	0	0	0
ID304	0	0	1	1	1	1	1	1	1	1	0	1
ID305	0	0	1	0	1	0	0	0	0	0	0	0
ID306	0	0	1	1	0	0	0	0	0	0	0	0
ID307	0	1	1	1	1	1	1	0	1	1	0	1
ID308	0	0	1	1	0	0	1	0	1	0	0	1
ID309	1	0	1	1	1	0	0	0	1	1	0	1
ID310	0	0	1	1	0	0	0	0	0	0	0	0
ID311	1	0	1	1	1	1	0	0	0	1	0	1
ID312	0	0	1	0	0	1	1	0	1	0	0	0
ID313	1	1	1	1	1	0	1	0	1	1	0	1
ID314	1	1	1	1	1	1	1	0	1	1	0	1
ID315	1	0	1	1	1	1	1	1	1	1	0	1
ID316	1	0	0	0	0	0	0	0	0	0	0	0
ID317	0	0	1	1	1	0	0	0	1	0	0	0
ID318	0	0	1	0	0	1	1	0	0	0	0	0
ID319	1	1	1	1	0	0	1	0	0	1	0	1
ID320	0	0	1	1	1	1	0	0	0	0	0	1
ID321	0	0	0	0	0	0	0	0	0	0	0	0
ID322	0	0	1	1	1	1	0	0	1	1	0	1
ID323	1	0	1	0	1	1	1	0	0	1	1	1
ID324	1	0	1	1	1	0	1	0	0	0	0	1
ID325	0	0	1	0	1	0	0	0	0	0	0	0
ID326	0	1	1	1	1	1	0	1	1	1	0	0
ID327	0	1	1	1	1	0	0	0	1	1	0	0
ID328	0	0	1	0	0	0	0	0	0	0	0	0
ID329	1	0	1	0	1	0	0	0	0	0	0	0
ID330	0	1	1	1	1	0	1	0	1	1	0	1
ID331	1	0	1	0	0	1	0	0	1	0	0	0
ID332	1	1	1	1	0	1	1	0	1	1	0	1
ID333	1	1	1	1	1	1	1	0	1	1	0	1
ID334	0	0	1	1	1	1	0	0	0	0	0	0
ID335	0	1	1	0	1	0	0	0	0	1	0	1
ID336	1	1	1	1	1	1	1	0	1	0	0	0
ID337	1	0	1	1	1	0	0	0	1	1	0	1
ID338	1	1	1	1	1	1	1	0	1	1	0	1
ID339	1	0	1	0	1	1	0	0	0	0	0	0
ID340	0	0	1	0	0	0	0	0	0	1	0	0
ID341	1	0	1	1	1	1	1	0	0	0	0	1
ID342	1	0	1	0	1	0	0	0	0	0	0	0
ID343	0	0	1	0	0	0	0	0	0	0	0	0
ID344	0	0	1	1	1	1	0	0	1	1	0	0
ID345	1	0	1	0	1	0	0	0	0	0	0	0
ID346	0	0	1	0	1	0	1	0	1	0	0	0
ID347	1	0	1	1	1	1	0	1	1	1	0	1
ID348	0	0	1	0	1	0	0	0	0	0	0	0
ID349	1	1	1	1	1	1	1	1	1	1	0	1
ID350	0	0	0	0	0	0	1	0	0	0	0	0
ID351	0	0	1	1	1	0	0	0	1	0	0	0
ID352	0	0	1	1	1	1	1	0	0	1	0	0
ID353	1	1	1	1	1	1	0	0	1	1	0	1
ID354	0	0	1	1	0	1	1	0	1	1	0	1
ID355	1	0	0	1	1	1	0	0	0	1	0	0
ID356	1	1	1	1	1	0	1	0	0	1	0	1
ID357	1	1	1	1	1	1	0	1	1	1	0	1
ID358	1	1	1	1	1	1	1	1	1	1	0	1
ID359	1	1	1	1	1	1	1	0	1	1	0	1
ID360	1	0	1	1	1	0	1	0	1	0	0	1
ID361	0	0	1	1	1	0	1	0	0	0	0	0
ID362	1	0	1	1	1	0	1	0	0	1	0	1
ID363	1	1	1	1	1	1	1	0	1	1	0	1
ID364	1	1	1	1	1	1	0	1	1	1	0	1
ID365	1	0	1	0	1	0	0	0	0	0	0	0
ID366	1	1	1	1	1	0	0	0	0	1	0	0
ID367	0	0	1	1	1	1	0	0	1	1	0	1
ID368	1	1	1	1	1	1	0	0	1	1	0	0
ID369	0	1	1	1	1	0	0	0	1	1	0	1
ID370	0	0	1	0	1	0	0	0	1	0	0	1
ID371	0	0	1	1	0	0	0	1	1	1	0	1
ID372	1	1	1	1	1	1	0	0	1	1	0	1
ID373	0	0	1	1	0	0	0	0	0	0	0	0
ID374	1	1	1	1	1	1	1	0	1	1	0	1
ID375	1	0	1	1	1	1	1	0	0	1	0	0
ID376	1	1	1	1	1	1	1	0	1	1	0	1
ID377	0	0	0	1	0	0	0	0	0	0	0	0
ID378	0	0	1	1	1	0	1	0	0	1	0	1
ID379	0	0	1	1	1	0	1	0	1	1	0	0
ID380	0	0	1	1	1	1	0	0	0	0	0	1
ID381	0	0	1	1	1	0	0	0	1	0	0	0
ID382	0	0	0	1	0	0	0	0	0	0	0	0
ID383	0	0	0	1	1	0	1	0	0	0	0	0
ID384	0	0	1	1	1	0	1	0	0	1	0	0
ID385	0	0	1	1	0	0	0	0	0	0	0	1
ID386	0	0	1	1	0	1	0	0	0	0	0	0
ID387	0	0	1	0	1	0	0	0	0	0	0	1
ID388	1	0	1	1	1	0	0	0	0	0	0	0
ID389	1	0	1	0	1	1	1	1	1	0	0	0
ID390	0	0	1	1	1	1	1	0	1	0	0	1
ID391	1	0	1	1	1	0	1	0	1	1	0	0
ID392	1	0	1	1	1	1	1	0	1	1	0	0
ID393	0	0	1	1	1	0	1	0	0	1	0	0
ID394	1	0	1	1	1	0	0	0	0	0	0	0
ID395	1	1	1	1	1	0	1	0	0	0	0	0
ID396	1	1	1	1	1	1	1	0	0	1	0	0
ID397	0	0	1	0	0	0	0	0	0	0	0	1
ID398	0	0	1	1	1	0	1	0	0	0	0	0
ID399	1	1	1	1	1	0	0	0	1	1	0	0
ID400	0	0	0	1	1	0	0	0	1	0	0	0
ID401	0	0	1	0	1	0	0	0	0	0	0	0
ID402	0	0	1	1	0	0	0	0	0	1	0	0
ID403	0	1	1	1	1	1	1	1	1	1	0	1
ID404	1	0	1	1	0	1	1	0	0	0	0	0
ID405	0	0	1	1	1	0	0	0	1	1	0	1
ID406	0	0	1	1	1	0	1	0	0	0	0	0
ID407	0	0	1	1	0	0	0	0	1	0	0	0
ID408	1	0	1	1	0	0	0	0	0	1	0	0
ID409	0	0	0	1	1	1	0	0	1	1	0	0
ID410	1	0	1	1	1	1	1	0	0	1	0	1
ID411	0	0	0	1	0	0	1	0	0	0	0	0
ID412	1	0	1	1	1	1	1	0	1	1	0	1
ID413	0	0	1	1	1	0	0	0	0	0	0	0
ID414	0	0	1	0	0	1	0	0	0	1	0	0
ID415	0	1	1	1	1	0	1	0	0	1	0	1
ID416	0	0	1	0	0	0	0	0	0	0	0	0
ID417	0	0	1	1	1	1	0	0	1	0	0	1
ID418	0	0	1	1	1	0	0	0	0	0	0	0
ID419	0	0	1	0	0	0	0	0	1	0	0	0
ID420	0	0	0	1	0	1	0	0	0	0	0	0
ID421	0	0	0	0	0	0	0	0	0	0	0	0
ID422	1	0	0	1	0	0	0	0	1	0	0	0
ID423	0	0	1	1	1	1	1	0	1	1	0	1
ID424	0	0	1	1	1	0	0	0	1	1	0	1
ID425	0	1	1	1	1	1	1	0	1	1	0	0
ID426	0	0	1	1	1	0	0	0	0	0	0	0
ID427	0	0	1	0	1	1	0	0	1	0	0	0
ID428	1	1	1	1	1	1	1	0	1	1	0	1
ID429	1	0	1	1	0	0	0	0	0	1	0	1
ID430	1	1	1	1	1	1	1	0	1	1	0	0
ID431	0	1	1	1	1	1	1	1	1	1	0	1
ID432	0	0	1	1	1	0	0	0	0	1	0	0
ID433	0	0	1	1	1	0	0	0	0	0	0	0
ID434	0	0	1	1	1	1	0	0	1	1	0	1
ID435	0	0	1	1	0	0	1	0	0	0	0	0
ID436	0	0	1	0	0	0	0	0	0	0	0	0
ID437	1	0	1	1	1	0	0	0	0	0	0	1
ID438	1	1	1	1	1	1	1	1	1	1	1	1
ID439	0	1	1	1	1	0	0	0	0	0	0	0
ID440	0	0	1	0	1	1	0	0	1	1	0	1
ID441	1	1	1	1	1	1	1	0	1	1	0	1
ID442	1	0	1	1	1	1	0	0	0	0	0	1
ID443	0	0	1	0	1	0	0	0	0	0	0	0
ID444	1	0	1	1	1	0	1	0	0	0	0	1
ID445	0	0	0	0	0	1	0	0	0	0	0	0
ID446	1	0	1	1	1	0	0	0	0	0	0	1
ID447	1	0	1	1	1	0	0	0	1	0	0	0
ID448	1	1	1	1	1	1	1	1	1	1	0	1
ID449	0	0	1	1	1	1	1	0	1	1	0	1
ID450	1	0	1	1	1	1	1	1	1	1	0	1
ID451	1	1	1	1	1	1	1	0	1	1	0	1
ID452	1	1	1	1	1	1	1	0	1	1	0	1
ID453	0	0	1	1	1	0	1	0	1	0	0	1
ID454	0	0	1	1	1	1	1	0	1	1	0	1
ID455	1	0	1	1	1	0	0	0	1	0	0	0
ID456	0	1	1	1	1	0	1	0	1	0	0	0
ID457	0	0	1	1	1	0	0	0	0	0	0	0
ID458	1	0	1	0	0	0	0	0	0	0	0	0
ID459	1	1	1	1	1	1	0	0	1	1	0	1
ID460	0	0	1	1	1	1	0	0	1	1	0	1
ID461	0	0	0	1	1	1	0	0	0	1	0	1
ID462	0	0	1	1	1	1	1	0	1	1	0	0
ID463	1	0	1	1	1	1	0	0	1	1	0	1
ID464	0	0	1	0	0	0	1	0	0	0	0	0
ID465	1	1	1	1	1	1	0	0	1	1	0	1
ID466	0	0	1	1	0	0	0	0	0	0	0	1
ID467	0	1	1	1	1	1	0	1	1	1	1	1
ID468	0	0	0	1	1	0	0	0	0	0	0	1
ID469	0	1	1	1	1	1	0	0	1	1	0	1
ID470	0	0	0	0	1	0	0	0	0	0	0	0
ID471	1	1	1	1	1	1	1	1	1	1	0	1
ID472	0	1	1	1	1	1	0	0	1	1	0	1
ID473	1	1	1	1	1	1	1	0	1	1	0	1
ID474	1	1	1	1	1	1	1	0	1	1	0	1
ID475	1	0	0	1	1	1	0	0	0	1	0	0
ID476	0	1	1	1	1	1	1	0	1	1	0	1
ID477	1	0	1	0	1	1	0	0	1	1	0	1
ID478	0	1	1	0	1	1	1	0	1	1	0	1
ID479	0	0	1	1	1	1	0	0	0	0	0	0
ID480	0	0	1	0	1	0	0	0	0	0	0	0
ID481	1	1	1	1	1	1	1	1	1	1	1	1
ID482	0	0	1	1	1	1	1	0	0	0	0	0
ID483	0	0	1	1	1	0	0	1	0	0	0	1
ID484	0	1	1	1	1	1	1	0	0	1	0	0
ID485	0	0	1	1	1	1	0	0	0	1	0	1
ID486	1	0	1	1	1	0	1	0	0	1	0	1
ID487	0	0	1	1	0	0	0	0	0	0	0	1
ID488	1	1	1	1	1	1	1	0	1	1	0	1
ID489	0	0	1	1	1	1	1	0	0	0	0	1
ID490	0	0	1	1	1	0	1	0	0	0	0	0
ID491	0	0	1	1	1	1	1	0	1	1	0	1
ID492	0	0	1	0	1	1	0	0	1	0	0	0
ID493	0	0	1	1	1	1	1	0	1	1	0	0
ID494	1	1	1	1	1	0	0	0	0	1	0	1
ID495	0	0	1	1	1	0	1	0	0	0	0	0
ID496	0	0	0	1	1	0	0	0	1	0	0	1
ID497	0	0	1	0	1	1	1	0	0	0	0	1
ID498	0	1	1	1	1	1	0	0	1	1	0	0
ID499	0	0	1	1	0	0	0	0	0	1	0	0
ID500	1	0	1	1	1	1	0	0	0	0	0	0
ID501	0	0	1	0	0	0	0	0	0	0	0	0
ID502	1	0	1	1	1	1	0	0	0	0	0	0
ID503	0	0	1	1	0	0	1	0	0	0	0	1
ID504	1	0	1	0	1	0	0	0	0	0	0	0
ID505	1	1	1	1	1	1	1	0	1	1	0	1
ID506	1	1	1	1	1	1	1	0	1	1	0	1
ID507	0	1	1	1	1	1	0	0	1	0	0	0
ID508	0	0	1	1	1	0	1	0	1	1	0	1
ID509	0	1	1	1	1	1	0	0	1	0	0	1
ID510	0	0	1	0	0	0	0	0	0	0	0	0
ID511	0	1	1	1	1	0	0	0	1	1	0	1
ID512	0	0	1	1	1	1	1	0	1	1	0	1
ID513	0	0	1	1	1	0	0	0	0	0	0	0
ID514	0	0	1	1	0	1	1	0	1	0	0	1
ID515	0	1	1	0	0	0	0	0	0	0	0	0
ID516	0	0	0	0	0	1	1	0	0	0	0	1
ID517	0	0	1	1	1	0	0	0	0	0	0	0
ID518	1	0	1	1	1	0	0	0	0	1	0	0
ID519	0	0	1	1	1	0	0	0	0	0	0	0
ID520	1	1	1	1	0	1	0	0	0	0	0	1
ID521	0	0	1	1	1	0	1	0	1	0	0	0
ID522	0	0	1	0	1	1	0	0	0	0	0	0
ID523	1	1	1	1	1	1	1	1	1	1	1	1
ID524	0	0	1	0	0	0	0	0	1	0	0	0
ID525	0	0	1	1	1	0	0	0	0	0	0	0
ID526	0	1	1	1	1	0	1	0	1	1	0	1
ID527	0	1	1	1	1	1	1	0	0	1	1	1
ID528	0	0	1	1	1	1	1	1	1	0	0	0
ID529	0	0	1	1	1	0	1	0	1	1	0	1
ID530	1	0	1	1	1	0	0	0	0	0	0	0
ID531	1	0	1	1	1	1	1	0	1	1	0	1
ID532	1	0	1	1	1	0	0	0	1	1	0	0
ID533	1	0	1	1	1	1	0	0	0	0	0	1
ID534	0	0	1	1	0	0	1	0	0	1	0	1
ID535	1	0	1	1	1	1	0	0	1	0	0	1
ID536	1	0	1	1	0	1	0	0	0	1	0	1
ID537	0	1	1	1	0	1	1	1	0	1	0	1
ID538	1	0	1	1	0	0	0	0	0	0	0	0
ID539	0	0	1	1	0	0	0	0	1	0	0	0
ID540	0	1	1	1	0	1	1	0	1	1	0	1
ID541	1	0	1	1	1	1	1	0	0	0	0	0
ID542	0	0	1	1	1	0	1	0	0	0	0	0
ID543	1	0	1	1	0	0	1	0	0	0	0	0
ID544	0	0	1	1	0	0	1	0	0	0	0	0
ID545	1	1	1	0	1	1	1	1	1	1	0	0
ID546	1	0	1	1	1	0	1	0	0	1	0	1
ID547	0	0	1	0	0	0	0	0	1	0	0	1
ID548	0	0	1	1	1	0	0	0	0	0	0	0
ID549	0	0	0	1	1	0	1	0	0	0	0	0
ID550	0	0	1	1	1	1	0	0	0	0	0	0
ID551	1	1	1	1	1	1	0	0	1	1	1	1
ID552	1	1	1	1	1	1	1	1	1	1	1	1
ID553	0	0	1	1	1	1	1	1	1	1	0	1
ID554	1	1	1	1	1	1	1	1	1	1	1	0
ID555	0	0	1	1	0	1	0	0	1	1	0	1
ID556	0	0	1	0	0	1	0	0	0	1	0	1
ID557	0	0	1	0	0	0	0	0	0	0	0	0
ID558	1	0	1	1	1	0	1	0	1	0	0	0
ID559	1	0	1	1	1	0	0	0	0	0	0	0
ID560	0	1	1	1	1	1	0	0	0	0	0	1
ID561	0	1	1	1	1	1	0	0	0	1	0	1
ID562	0	0	1	1	0	0	0	0	0	0	0	0
ID563	0	0	0	1	0	1	1	0	0	0	0	0
ID564	0	0	0	0	0	0	1	0	0	0	0	0
ID565	0	0	1	0	0	0	1	0	1	0	0	0
ID566	1	0	1	1	0	1	0	0	0	0	0	0
ID567	0	0	1	0	1	0	0	0	0	0	0	0
ID568	1	0	1	1	1	1	0	1	1	0	0	1
ID569	0	0	0	1	1	0	0	0	0	0	0	0
ID570	0	0	1	1	1	1	1	0	0	0	0	0
ID571	1	0	1	1	1	1	1	0	1	1	0	1
ID572	1	0	1	1	1	1	1	0	0	1	0	0
ID573	0	0	1	0	1	1	1	0	1	1	0	1
ID574	1	0	1	1	1	1	1	1	1	1	0	1
ID575	1	0	1	1	1	1	1	1	0	1	0	1
ID576	0	1	1	1	1	0	0	0	1	1	0	1
ID577	0	1	1	0	1	1	0	1	0	1	0	0
ID578	0	0	1	1	0	0	0	0	0	0	0	0
ID579	1	1	1	1	1	0	0	1	1	1	0	1
ID580	1	1	1	1	1	1	1	0	1	1	0	1
ID581	0	1	1	1	1	1	1	0	1	1	0	1
ID582	1	1	1	1	1	1	1	0	1	1	0	1
ID583	0	0	0	0	0	0	1	0	0	0	0	0
ID584	0	1	1	1	1	0	0	0	1	1	0	0
ID585	1	0	1	1	1	1	1	0	1	0	0	0
ID586	0	1	1	0	1	0	1	0	1	1	0	1
ID587	1	0	1	1	1	0	0	0	1	1	0	0
ID588	0	1	1	0	1	1	1	0	0	1	1	1
ID589	1	0	1	1	1	0	1	0	1	1	0	1
ID590	1	1	1	1	1	1	1	0	1	1	0	1
ID591	1	1	1	1	1	1	1	1	1	0	0	1
ID592	0	0	1	0	1	1	0	0	0	0	0	0
ID593	1	1	1	1	1	1	0	0	0	1	0	0
ID594	0	0	1	1	1	1	0	0	0	1	0	1
ID595	1	0	1	0	1	1	0	1	1	1	0	1
ID596	0	0	1	0	0	0	1	0	0	0	0	0
ID597	0	0	1	0	0	0	0	0	0	0	0	0
ID598	1	0	1	1	1	0	1	0	0	0	0	0
ID599	0	0	1	0	0	0	0	0	0	0	0	0
ID600	0	0	0	0	0	1	1	0	0	1	0	0
ID601	1	1	1	1	1	0	1	0	1	1	0	1
ID602	0	0	1	1	1	0	1	0	0	0	0	1
ID603	0	0	1	1	1	0	1	0	1	1	0	1
ID604	0	0	1	0	1	1	0	0	0	0	0	0
ID605	1	0	1	0	1	0	0	0	1	1	0	0
ID606	0	0	1	1	0	0	1	0	1	0	0	0
ID607	0	1	1	1	0	1	1	0	1	0	0	1
ID608	1	1	1	1	1	1	1	0	1	1	0	1
ID609	1	1	1	1	1	1	0	0	1	1	0	1
ID610	0	1	1	1	1	0	0	0	0	0	0	0
ID611	1	1	1	1	1	1	1	1	1	1	0	1
ID612	0	0	1	0	0	0	0	0	0	0	0	0
ID613	0	0	1	1	1	1	0	0	0	1	0	0
ID614	1	1	1	1	1	1	1	0	1	1	0	1
ID615	0	0	1	0	1	0	0	0	0	0	0	0
ID616	0	0	0	0	1	1	1	0	1	0	0	0
ID617	0	1	1	1	1	0	1	0	0	1	0	1
ID618	0	0	1	1	0	1	0	0	0	0	0	0
ID619	0	0	1	1	0	1	1	0	0	1	0	0
ID620	1	1	1	1	1	1	0	0	1	1	0	1
ID621	0	0	0	0	1	0	0	0	0	0	0	0
ID622	0	0	1	0	1	0	0	0	1	0	0	1
ID623	0	1	1	0	1	1	1	0	1	1	0	0
ID624	0	0	1	1	1	0	1	0	0	0	0	0
ID625	0	0	0	0	1	0	0	0	0	0	0	0
ID626	0	0	1	1	1	0	0	0	0	0	0	0
ID627	0	0	1	1	1	1	0	0	0	0	0	0
ID628	0	1	1	1	1	0	0	0	0	1	0	0
ID629	0	0	1	1	0	0	1	0	0	0	0	0
ID630	1	0	1	1	1	1	0	0	1	1	0	0
ID631	0	0	1	1	1	0	1	0	1	1	0	0
ID632	1	1	1	1	1	1	0	1	1	1	0	0
ID633	1	0	1	1	0	0	1	1	1	1	0	0
ID634	0	0	1	1	0	0	0	0	0	0	0	1
ID635	0	0	1	1	1	1	0	0	1	0	0	1
ID636	0	0	1	0	1	0	1	0	1	0	0	0
ID637	1	0	1	1	0	0	1	0	0	0	0	0
ID638	0	0	1	1	0	0	0	0	0	0	0	0
ID639	0	0	1	0	1	0	0	0	1	1	0	0
ID640	0	0	0	0	0	0	0	0	0	0	0	0
ID641	0	0	1	0	1	0	0	0	0	0	0	0
ID642	1	0	1	1	1	0	1	0	1	1	0	1
ID643	0	0	1	1	1	1	1	0	1	0	0	0
ID644	0	0	0	0	0	0	0	0	0	0	0	0
ID645	0	0	1	0	1	0	0	0	0	0	0	0
ID646	0	0	1	1	0	0	0	0	0	0	0	0
ID647	0	0	1	0	1	0	0	0	0	0	0	0
ID648	1	0	1	1	1	1	0	1	1	0	0	1
ID649	0	0	1	1	1	1	1	0	1	0	0	0
ID650	1	1	1	1	1	1	1	0	1	1	1	0
ID651	0	0	1	1	1	0	1	0	0	0	0	1
ID652	0	1	1	1	1	1	1	0	1	1	0	1
ID653	0	0	1	1	0	0	1	0	0	0	0	1
ID654	1	0	1	1	1	1	1	0	1	1	0	1
ID655	1	1	1	0	1	1	1	0	1	1	0	1
ID656	0	0	1	1	1	0	0	0	0	1	0	0
ID657	0	0	1	1	1	0	0	0	1	0	0	0
ID658	0	0	1	1	1	1	0	0	0	0	0	1
ID659	0	1	1	1	1	0	1	0	1	1	0	1
ID660	1	0	1	1	1	1	0	1	1	1	0	1
ID661	1	0	1	1	0	1	1	0	1	1	0	1
ID662	0	0	1	1	1	1	1	0	0	0	0	0
ID663	0	0	1	0	1	1	0	0	0	0	0	0
ID664	0	0	1	0	1	0	1	0	0	0	0	0
ID665	0	0	1	1	1	1	1	1	1	1	0	1
ID666	0	0	1	1	1	1	1	0	0	1	0	0
ID667	0	0	1	0	0	0	0	0	1	1	0	0
ID668	0	0	1	1	1	0	1	0	1	0	0	1
ID669	1	1	1	1	1	1	0	0	0	1	0	1
ID670	1	0	1	0	1	0	0	0	0	1	0	0
ID671	0	0	1	0	1	1	0	0	0	0	0	0
ID672	0	1	1	1	1	1	1	0	1	1	0	1
ID673	0	0	1	1	1	0	1	0	1	1	0	1
ID674	0	0	1	1	1	0	1	0	0	0	0	0
ID675	0	0	1	1	1	1	1	0	1	1	0	1
ID676	0	1	0	1	1	1	1	0	1	1	0	1
ID677	1	0	1	0	0	0	0	0	0	0	0	0
ID678	1	1	1	1	1	1	0	0	1	0	0	1
ID679	0	0	0	1	1	1	1	0	0	1	0	0
ID680	1	1	1	0	1	1	1	0	1	0	0	1
ID681	0	0	0	0	1	0	0	0	0	0	0	0
ID682	0	0	1	1	0	0	1	0	1	1	0	0
ID683	0	0	1	0	0	0	0	0	0	0	0	0
ID684	0	0	1	1	0	0	0	0	0	0	0	0
ID685	0	0	1	0	1	0	0	0	0	0	0	0
ID686	0	0	0	0	0	1	0	0	0	0	0	0
ID687	0	0	1	1	1	0	1	0	0	0	0	0
ID688	1	0	1	1	1	0	0	0	1	1	0	0
ID689	1	0	1	1	1	1	0	0	1	1	0	1
ID690	0	0	1	0	0	0	1	0	0	0	0	0
ID691	0	0	1	1	1	0	0	0	0	1	0	0
ID692	1	0	1	1	1	0	1	0	1	0	0	1
ID693	0	0	1	1	0	0	0	0	0	0	0	1
ID694	0	0	1	0	1	1	0	0	1	0	0	1
ID695	0	0	1	1	1	1	0	0	1	0	0	1
ID696	0	1	1	1	1	1	0	0	1	1	1	1
ID697	1	1	1	1	1	1	1	1	1	1	0	1
ID698	1	1	1	1	1	1	1	0	1	1	0	1
ID699	0	0	1	1	1	0	0	0	1	0	0	1
ID700	1	0	1	1	1	0	0	0	0	1	0	1
ID701	1	0	1	1	1	1	1	1	1	1	0	1
ID702	1	0	1	1	0	1	1	0	1	1	0	0
ID703	0	0	1	1	1	0	0	0	0	0	0	0
ID704	0	0	1	0	0	0	0	0	0	0	0	0
ID705	1	1	1	1	1	1	0	1	1	1	0	1
ID706	1	0	1	1	1	1	1	0	1	0	0	1
ID707	0	0	1	0	1	0	0	0	0	0	0	0
ID708	0	0	1	0	1	1	0	0	0	0	0	0
ID709	0	0	1	0	1	1	1	0	0	0	0	0
ID710	0	1	1	1	1	1	1	0	1	1	0	0
ID711	0	1	1	1	1	1	1	0	0	1	0	1
ID712	0	0	1	1	0	1	0	0	1	0	0	0
ID713	1	1	1	1	1	1	0	1	1	1	0	1
ID714	0	1	1	1	1	1	0	0	0	0	0	1
ID715	0	1	1	1	0	1	0	1	0	1	0	0
ID716	1	1	1	0	1	1	1	1	1	1	0	0
ID717	0	0	1	0	1	1	0	0	1	0	0	0
ID718	1	1	1	1	1	1	0	1	1	1	0	1
ID719	1	1	1	1	1	1	1	1	1	1	0	1
ID720	1	0	1	1	0	0	0	0	1	0	0	1
ID721	0	1	1	1	1	0	0	0	1	0	0	1
ID722	0	0	1	0	0	1	0	0	1	1	0	0
ID723	1	0	1	1	1	1	1	0	1	1	0	1
ID724	1	0	1	1	1	1	1	0	0	0	0	0
ID725	0	0	1	1	1	1	0	0	1	0	0	0
ID726	0	0	1	1	1	0	0	0	0	0	0	0
ID727	0	0	1	1	1	0	0	0	1	0	0	1
ID728	0	0	1	1	1	1	1	0	1	0	0	0
ID729	1	1	1	1	1	1	1	1	1	1	0	1
ID730	0	0	1	1	1	0	0	0	0	1	0	0
ID731	1	1	1	1	1	1	0	0	1	0	0	0
ID732	1	0	1	1	1	0	0	0	0	0	0	0
ID733	0	0	1	1	0	1	1	0	1	1	0	0
ID734	0	1	1	1	1	1	0	1	1	1	0	1
ID735	1	0	1	1	0	0	1	0	0	0	0	1
ID736	0	1	1	1	1	0	0	1	0	1	0	1
ID737	1	1	1	1	1	1	0	0	1	0	0	1
ID738	0	0	1	1	1	0	1	0	1	0	0	0
ID739	0	0	1	1	1	1	0	0	0	1	0	0
ID740	0	0	1	1	0	0	1	0	1	0	0	0
ID741	1	0	1	1	1	0	0	0	1	0	0	0
ID742	0	0	1	1	1	1	0	0	1	1	0	0
ID743	0	0	0	0	0	0	1	0	0	0	0	0
ID744	1	0	1	1	1	1	1	0	1	1	0	1
ID745	0	0	1	1	0	0	0	0	0	0	0	1
ID746	0	0	0	0	0	0	0	0	0	0	0	0
ID747	1	1	1	1	1	0	0	0	0	1	0	1
ID748	0	0	1	1	1	1	0	0	0	0	0	0
ID749	0	1	1	1	1	1	1	0	1	0	0	0
ID750	0	0	1	1	0	0	1	0	0	0	0	1
ID751	1	1	1	1	1	1	1	1	1	1	1	1
ID752	1	0	1	1	1	1	1	0	1	1	0	1
ID753	0	1	1	0	0	0	1	0	0	1	0	1
ID754	0	1	1	1	1	1	1	1	1	1	0	1
ID755	1	0	1	1	1	0	1	0	0	0	0	0
ID756	1	0	1	1	1	1	0	1	1	1	0	1
ID757	1	0	1	1	1	1	0	0	1	1	0	1
ID758	0	0	0	0	0	0	0	0	0	1	0	0
ID759	0	0	1	1	1	0	1	0	1	0	0	0
ID760	1	1	1	1	1	1	1	1	1	1	0	1
ID761	1	1	1	1	1	1	1	0	1	1	0	1
ID762	0	0	1	1	1	1	0	1	1	1	0	0
ID763	0	0	1	1	1	0	0	0	0	0	0	0
ID764	1	1	1	1	1	1	0	0	0	0	0	1
ID765	1	0	1	1	1	0	0	0	0	1	0	0
ID766	0	0	1	1	1	0	1	0	0	1	0	0
ID767	0	0	1	0	0	0	0	0	0	0	0	0
ID768	0	0	1	0	0	1	0	0	0	0	0	0
ID769	0	1	1	1	0	0	1	0	1	0	0	1
ID770	0	0	1	1	1	1	1	0	0	0	0	0
ID771	0	0	1	0	1	1	0	0	1	0	0	0
ID772	0	1	1	0	1	1	0	0	1	0	0	0
ID773	0	0	1	1	1	1	1	0	0	1	0	0
ID774	1	0	1	1	1	0	0	0	1	0	0	1
ID775	0	0	1	1	0	0	0	0	0	0	0	0
ID776	0	0	1	0	0	1	1	0	0	0	0	0
ID777	1	1	1	1	1	1	1	0	1	1	0	1
ID778	0	0	1	1	1	1	0	0	1	0	0	0
ID779	1	0	1	0	1	1	1	0	0	1	0	1
ID780	1	1	1	1	1	1	1	1	1	1	0	1
ID781	0	0	1	1	1	0	0	0	0	0	0	0
ID782	1	1	1	1	1	1	1	0	1	1	0	1
ID783	0	1	1	1	1	1	0	1	1	1	0	1
ID784	0	0	1	1	1	1	0	0	0	0	0	0
ID785	0	0	0	1	0	1	1	0	0	0	0	0
ID786	1	0	1	1	1	0	0	0	1	1	0	1
ID787	0	0	1	1	1	1	0	1	1	1	0	1
ID788	0	0	0	0	0	1	0	0	0	0	0	0
ID789	0	0	1	1	0	0	0	0	0	0	0	0
ID790	1	0	1	1	1	0	1	0	0	0	0	0
ID791	0	0	0	0	0	0	0	0	0	0	0	1
ID792	0	0	1	0	1	1	1	0	0	0	0	0
ID793	0	0	1	1	0	0	0	0	0	0	0	0
ID794	0	0	1	1	0	0	0	0	1	0	0	0
ID795	0	0	1	0	0	1	1	0	0	0	0	0
ID796	0	0	1	0	1	0	0	0	1	0	0	0
ID797	0	0	1	0	0	0	0	0	0	0	0	0
ID798	1	0	1	1	1	0	0	0	1	0	0	0
ID799	0	0	1	0	1	0	0	0	0	0	0	0
ID800	0	0	0	1	1	0	0	0	1	0	0	0
ID801	0	0	0	0	0	0	0	0	0	0	0	0
ID802	1	0	1	0	1	1	1	0	1	0	0	0
ID803	1	0	1	0	1	1	0	0	1	0	0	1
ID804	1	1	1	1	1	1	1	0	0	1	0	1
ID805	0	0	0	1	1	0	0	0	1	0	0	0
ID806	1	1	1	1	1	1	1	0	0	1	0	0
ID807	1	0	1	1	1	1	1	0	0	0	0	0
ID808	1	0	1	1	1	0	0	1	0	0	0	1
ID809	0	0	0	1	1	0	0	0	0	0	0	0
ID810	0	0	1	1	1	0	0	0	0	0	0	0
ID811	0	0	1	1	0	0	0	0	0	0	0	0
ID812	0	0	1	0	0	0	1	1	0	0	0	0
ID813	1	1	1	1	1	1	1	1	1	1	1	1
ID814	0	1	1	1	1	0	0	0	1	1	0	0
ID815	0	0	1	1	1	1	0	0	1	0	0	0
ID816	1	0	1	1	1	0	1	0	1	1	0	1
ID817	0	1	1	1	0	1	0	1	1	1	0	1
ID818	0	1	1	1	1	1	0	0	1	0	0	0
ID819	1	0	1	1	1	1	0	0	1	1	0	1
ID820	0	1	1	1	1	0	1	0	0	0	0	1
ID821	0	1	1	1	1	0	0	0	0	0	0	1
ID822	0	0	1	1	1	0	1	0	0	0	0	0
ID823	1	0	1	1	0	0	0	0	1	0	0	0
ID824	0	1	1	1	1	0	0	0	1	0	0	0
ID825	0	0	0	0	0	0	0	0	0	0	0	0
ID826	1	0	1	0	1	0	0	0	1	0	0	0
ID827	0	0	1	1	1	0	1	0	0	0	0	0
ID828	0	0	1	1	1	0	0	0	0	0	0	0
ID829	0	0	1	1	1	0	0	0	1	0	0	1
ID830	0	0	0	0	1	0	0	0	0	0	0	0
ID831	1	0	1	0	1	0	0	0	0	1	0	0
ID832	0	0	1	1	1	1	0	0	1	0	0	1
ID833	1	1	1	1	1	1	1	1	1	0	0	1
ID834	0	0	1	1	1	0	0	0	0	1	0	0
ID835	0	0	1	0	0	0	0	0	0	0	0	0
ID836	0	0	1	1	1	0	0	0	1	0	0	0
ID837	0	1	1	1	1	1	1	0	1	1	0	1
ID838	1	1	1	1	1	0	1	0	1	1	0	1
ID839	0	1	1	1	1	1	0	0	1	0	0	1
ID840	0	0	1	1	1	1	1	0	0	1	0	1
ID841	0	1	1	1	1	0	1	0	1	1	0	0
ID842	1	1	1	1	1	1	1	1	1	1	0	1
ID843	0	0	1	1	1	1	0	0	1	1	1	1
ID844	1	0	1	1	1	1	0	0	1	1	0	1
ID845	1	0	1	0	1	0	1	0	1	1	0	1
ID846	1	1	1	1	1	1	1	1	1	1	0	0
ID847	1	0	1	1	1	1	0	0	1	1	0	0
ID848	0	0	1	1	1	1	0	0	1	0	0	1
ID849	1	1	1	1	1	0	1	0	1	1	0	0
ID850	1	0	1	1	1	1	0	1	1	1	0	1
ID851	0	0	1	0	0	0	0	0	0	0	0	0
ID852	0	0	1	1	0	0	1	0	0	0	0	0
ID853	0	0	1	0	0	0	0	0	1	0	0	0
ID854	0	0	0	1	1	0	1	0	0	1	0	1
ID855	0	0	1	1	1	0	0	0	0	0	0	0
ID856	0	0	1	1	0	0	0	0	0	0	0	0
ID857	0	0	0	0	0	0	0	0	1	0	0	0
ID858	0	0	1	1	0	0	1	0	0	0	0	0
ID859	0	0	1	1	1	0	0	0	0	0	0	0
ID860	0	0	1	1	0	1	0	0	0	0	0	0
ID861	0	0	1	1	1	0	1	0	1	0	0	0
ID862	0	0	1	1	0	0	0	0	0	1	0	0
ID863	1	1	1	0	1	1	0	0	1	0	0	1
ID864	0	1	1	1	1	1	0	0	1	0	0	1
ID865	0	1	1	1	1	1	1	0	1	1	0	1
ID866	0	0	1	0	0	0	0	0	0	0	0	0
ID867	0	0	1	0	1	1	0	0	0	0	0	0
ID868	1	0	1	1	1	1	0	0	1	0	0	0
ID869	0	1	1	0	1	1	1	0	0	1	0	0
ID870	1	1	1	0	1	0	0	0	1	1	0	1
ID871	1	0	1	1	0	1	1	0	1	1	0	1
ID872	1	1	1	1	1	0	0	0	0	0	0	0
ID873	0	0	1	0	0	1	0	0	1	1	0	0
ID874	0	0	1	0	1	0	0	0	0	0	0	0
ID875	0	0	1	1	1	1	0	0	1	1	0	0
ID876	1	1	1	1	1	0	1	0	1	1	0	1
ID877	0	0	1	1	1	1	1	0	0	1	0	1
ID878	0	1	1	1	1	0	1	0	1	0	0	1
ID879	0	0	1	1	1	1	1	1	0	0	0	1
ID880	0	0	1	1	0	1	0	0	0	0	0	0
ID881	0	0	1	1	1	1	0	0	1	1	0	1
ID882	0	0	1	0	1	1	0	0	1	0	0	0
ID883	1	1	1	1	1	1	1	1	1	1	0	1
ID884	1	1	1	1	0	0	0	0	1	0	0	1
ID885	0	0	1	1	0	0	0	0	0	0	0	0
ID886	0	0	1	0	1	0	1	0	0	1	0	0
ID887	0	0	1	1	1	0	0	0	1	0	0	0
ID888	0	0	1	1	0	0	0	0	1	1	0	0
ID889	1	1	1	1	0	0	1	0	1	1	0	1
ID890	0	0	1	1	1	1	1	0	0	0	0	0
ID891	1	1	1	1	1	1	1	0	1	1	0	1
ID892	1	0	1	1	1	1	0	1	1	0	0	0
ID893	1	0	1	1	1	0	0	0	0	0	0	1
ID894	0	1	1	1	1	1	0	0	1	1	0	1
ID895	1	0	1	1	1	1	0	1	1	1	1	0
ID896	1	0	1	1	1	1	1	0	0	1	0	0
ID897	0	0	1	1	1	1	1	0	1	1	0	1
ID898	1	0	1	1	1	0	0	0	1	1	0	1
ID899	1	0	1	1	1	1	1	0	1	1	0	0
ID900	0	0	1	1	1	0	1	0	0	0	0	0
ID901	0	0	1	1	1	0	1	0	0	0	0	0
ID902	1	0	1	1	1	0	1	0	1	1	0	0
ID903	1	1	1	1	1	1	1	0	1	1	1	1
ID904	0	0	1	1	1	0	1	0	0	0	0	0
ID905	0	0	1	1	1	1	1	0	1	1	0	0
ID906	1	0	1	1	1	0	0	0	1	1	0	1
ID907	1	0	1	1	1	1	1	0	1	1	0	1
ID908	1	0	1	1	1	0	0	0	1	0	0	0
ID909	1	0	1	1	0	1	0	0	1	1	0	1
ID910	0	0	1	1	1	0	1	0	1	0	0	0
ID911	1	1	1	1	1	1	1	1	1	1	0	1
ID912	0	0	1	1	1	0	0	0	0	0	0	0
ID913	1	0	1	0	1	1	1	1	1	1	0	1
ID914	0	1	1	1	0	0	0	0	0	0	0	0
ID915	1	1	1	1	1	0	1	0	0	1	0	1
ID916	0	0	0	1	1	0	0	0	0	1	0	0
ID917	1	1	1	1	1	1	1	0	1	1	0	1
ID918	1	1	1	1	1	1	1	1	1	1	0	0
ID919	0	1	1	1	1	1	1	0	0	1	0	1
ID920	0	0	1	1	0	1	1	0	0	1	0	1
ID921	1	0	1	1	1	1	1	1	1	1	0	1
ID922	0	1	1	1	1	1	1	0	1	1	0	0
ID923	1	0	1	0	1	0	1	0	1	1	0	0
ID924	0	1	1	0	1	1	0	0	1	1	0	1
ID925	1	0	1	1	1	1	1	1	1	1	0	1
ID926	1	0	1	1	1	0	0	0	0	0	0	1
ID927	0	0	1	1	1	0	1	0	0	0	0	0
ID928	1	1	1	1	1	1	1	1	1	1	0	1
ID929	1	0	1	1	1	1	0	0	0	0	0	1
ID930	0	1	1	1	1	0	0	0	1	1	0	0
ID931	1	1	1	1	1	1	0	0	1	1	0	0
ID932	0	0	1	1	1	0	0	0	0	0	0	0
ID933	0	0	1	0	1	0	1	1	1	1	0	1
ID934	0	0	1	1	1	0	0	0	0	1	0	0
ID935	0	1	1	0	1	1	1	0	1	1	0	1
ID936	0	0	1	1	1	0	1	0	0	0	0	1
ID937	1	1	1	1	1	1	1	1	1	1	0	1
ID938	1	0	1	1	1	1	1	0	1	0	0	0
ID939	0	1	1	1	1	1	0	0	1	0	0	1
ID940	0	0	1	1	1	1	0	0	0	1	0	0
ID941	0	0	1	1	1	1	0	0	1	0	0	0
ID942	0	0	0	1	0	0	0	0	0	0	0	0
ID943	1	0	1	1	1	1	1	0	1	1	0	1
ID944	1	0	1	1	1	0	0	0	1	1	0	0
ID945	0	1	1	1	1	1	0	0	1	0	0	0
ID946	0	0	1	1	1	1	1	0	0	0	0	0
ID947	0	0	1	0	0	1	0	0	0	0	0	0
ID948	1	1	1	1	0	1	1	1	1	1	0	1
ID949	1	0	0	0	0	0	0	0	0	1	0	1
ID950	0	0	1	1	1	0	0	0	1	0	0	0
ID951	1	0	1	1	1	1	1	0	0	0	0	1
ID952	0	0	1	1	1	0	1	0	0	1	0	1
ID953	0	0	1	0	0	0	0	0	0	1	0	0
ID954	0	0	1	1	1	0	0	0	0	0	0	0
ID955	1	1	1	1	1	1	1	1	1	1	0	1
ID956	1	1	1	1	1	1	1	0	1	1	0	1
ID957	0	0	1	1	1	1	0	0	0	1	0	0
ID958	0	0	1	1	1	0	1	0	0	0	0	1
ID959	0	0	1	0	0	0	0	0	0	0	0	0
ID960	0	0	0	0	0	0	1	0	0	0	0	0
ID961	0	0	0	1	0	0	0	0	0	0	0	0
ID962	0	1	1	0	1	1	0	0	1	1	0	1
ID963	0	0	1	1	1	1	0	0	0	1	0	1
ID964	0	0	1	0	0	0	0	0	0	0	0	0
ID965	0	1	1	1	0	0	0	0	1	1	0	0
ID966	1	0	1	1	1	1	1	0	1	1	0	1
ID967	1	0	1	1	1	0	0	0	0	0	0	0
ID968	0	0	1	1	1	0	0	0	0	1	0	0
ID969	0	0	1	0	1	0	0	0	0	0	0	0
ID970	1	0	1	1	1	0	0	0	0	1	0	0
ID971	1	0	1	1	1	1	0	0	0	1	0	1
ID972	0	0	1	1	1	0	0	0	1	1	0	0
ID973	0	0	1	1	1	0	1	0	1	0	0	1
ID974	1	1	1	1	0	1	0	0	1	1	0	1
ID975	1	0	1	1	1	1	1	0	1	0	0	0
ID976	0	0	1	1	1	0	0	0	0	0	0	0
ID977	1	0	1	1	1	1	0	0	0	0	0	0
ID978	1	1	1	1	1	1	1	0	1	1	1	1
ID979	1	0	1	1	0	0	0	0	0	1	0	0
ID980	0	1	1	1	0	0	0	0	0	0	0	1
ID981	0	1	1	1	0	1	1	0	1	0	0	1
ID982	1	0	1	0	1	0	0	0	0	0	0	0
ID983	1	0	1	1	1	0	1	0	0	0	0	1
ID984	1	0	1	1	1	0	1	0	1	1	0	0
ID985	0	1	1	1	1	0	0	0	0	0	0	1
ID986	0	0	1	0	1	1	1	0	0	0	0	0
ID987	0	1	1	1	1	1	0	0	0	0	0	1
ID988	0	0	1	1	1	0	0	0	1	1	0	0
ID989	0	0	1	0	1	1	0	0	0	0	0	0
ID990	0	0	1	0	0	0	1	0	0	0	0	1
ID991	0	0	1	1	1	0	0	0	0	0	0	0
ID992	0	0	1	1	1	0	0	0	0	1	0	0
ID993	0	1	1	0	1	1	0	0	0	0	0	0
ID994	1	0	1	1	1	1	1	1	0	0	0	1
ID995	0	0	1	1	1	0	0	0	0	0	0	1
ID996	0	0	1	1	1	0	0	0	1	0	0	0
ID997	0	0	1	1	1	0	0	0	0	1	0	1
ID998	0	0	1	0	1	0	1	0	0	0	0	0
ID999	1	1	1	1	1	1	1	1	1	1	0	1
ID1000	0	1	1	1	1	0	1	0	1	1	0	1
ID1001	0	0	1	0	1	0	1	0	0	0	0	0
ID1002	1	1	1	1	0	1	1	0	1	1	0	1
ID1003	0	0	1	1	1	1	1	0	1	1	0	0
ID1004	0	0	0	1	1	1	1	0	0	0	0	0
ID1005	0	0	1	1	1	0	0	0	1	0	0	0
ID1006	0	0	1	1	0	0	0	0	0	0	0	0
ID1007	0	0	1	1	1	1	0	0	0	1	0	0
ID1008	1	1	1	1	1	1	1	1	1	0	0	1
ID1009	0	0	1	1	1	1	1	1	1	1	0	1
ID1010	0	0	1	1	0	0	0	0	0	1	0	0
ID1011	0	0	1	1	1	0	0	0	1	1	0	1
ID1012	1	1	1	1	1	1	1	0	1	1	0	1
ID1013	0	0	1	0	1	0	0	0	0	0	0	0
ID1014	0	0	1	1	0	0	0	0	1	0	0	0
ID1015	0	0	1	1	0	1	1	0	1	0	0	1
ID1016	0	0	1	1	1	0	0	0	0	0	0	0
ID1017	0	0	1	1	1	0	1	0	0	0	0	0
ID1018	1	1	1	1	1	1	1	0	1	0	0	1
ID1019	0	1	1	1	1	1	0	0	0	0	0	0
ID1020	1	0	1	1	1	1	0	0	1	1	0	1
ID1021	0	0	1	1	1	0	0	0	0	0	0	1
ID1022	0	0	1	1	0	1	0	0	0	1	0	0
ID1023	0	1	1	1	1	1	1	1	1	1	0	1
ID1024	0	1	1	0	1	0	0	0	0	0	0	0
ID1025	1	0	1	1	1	1	0	1	1	1	0	1
ID1026	0	0	1	0	1	0	0	0	0	0	0	0
ID1027	0	0	1	0	1	1	0	0	0	1	0	0
ID1028	0	0	1	1	1	1	0	0	0	0	0	1
ID1029	1	0	1	1	0	0	0	0	0	0	0	0
ID1030	0	0	1	1	0	0	1	0	0	0	0	0
ID1031	0	0	1	1	0	1	1	0	0	0	0	1
ID1032	1	0	1	1	1	0	0	0	0	0	0	0
ID1033	0	0	1	0	1	0	1	0	0	0	0	0
ID1034	0	0	1	0	0	0	0	0	0	0	0	0
ID1035	0	0	1	0	1	0	0	0	1	1	0	0
ID1036	1	1	1	0	1	1	1	0	1	1	0	0
ID1037	1	0	1	1	1	0	0	0	0	1	0	1
ID1038	1	1	1	1	1	1	0	1	1	1	0	0
ID1039	1	0	1	0	1	1	0	0	0	0	0	0
ID1040	1	0	1	1	0	1	0	0	1	0	0	0
ID1041	0	0	1	1	1	1	1	0	0	1	0	1
ID1042	0	0	1	1	1	0	1	0	0	0	0	1
ID1043	0	0	1	1	0	1	0	0	0	1	0	0
ID1044	0	0	1	1	1	1	0	0	1	0	0	1
ID1045	1	1	1	1	1	1	0	1	1	0	0	1
ID1046	1	0	1	1	1	1	0	0	1	1	0	1
ID1047	1	0	1	1	1	1	0	0	1	1	0	0
ID1048	0	0	1	1	1	1	1	0	1	0	0	0
ID1049	0	0	1	1	0	0	0	0	0	0	0	1
ID1050	1	0	1	1	1	1	0	0	1	0	0	1
ID1051	0	1	1	1	1	0	1	0	1	0	0	1
ID1052	0	0	1	1	1	0	0	0	0	0	0	0
ID1053	0	0	1	1	0	0	1	0	0	1	0	1
ID1054	0	0	1	0	0	0	0	0	0	0	0	1
ID1055	0	0	1	0	1	0	0	0	0	0	0	0
ID1056	0	1	1	1	1	1	1	0	1	1	0	1
ID1057	1	1	1	1	1	1	1	1	1	1	0	1
ID1058	1	1	1	1	1	1	0	0	1	1	1	1
ID1059	1	1	1	1	1	1	1	0	1	1	1	1
ID1060	0	0	1	1	1	0	0	0	0	0	0	1
ID1061	0	0	1	1	1	1	0	0	0	1	0	1
ID1062	0	0	1	1	1	0	0	0	1	0	0	0
ID1063	0	1	1	0	1	0	1	0	1	0	0	1
ID1064	0	0	1	0	1	0	0	0	0	0	0	0
ID1065	0	0	1	1	1	1	0	0	1	0	0	0
ID1066	0	0	1	1	1	1	0	0	1	0	0	1
ID1067	0	0	1	1	1	1	0	0	0	1	0	0
ID1068	0	0	0	0	0	1	0	0	0	0	0	0
ID1069	0	0	1	0	1	0	1	0	1	1	0	0
ID1070	1	1	1	1	1	1	0	0	1	1	0	1
ID1071	1	1	1	1	1	1	1	1	1	1	0	1
ID1072	1	1	1	1	1	1	1	1	1	1	0	1
ID1073	0	0	1	1	1	1	0	0	1	0	0	1
ID1074	0	0	1	1	0	0	0	0	0	1	0	1
ID1075	0	0	1	1	0	1	0	0	1	1	0	1
ID1076	0	0	1	1	0	0	1	0	1	1	0	0
ID1077	1	0	1	1	1	1	1	0	0	1	0	0
ID1078	0	0	1	1	1	1	0	0	1	1	0	1
ID1079	0	0	1	1	1	0	0	0	0	1	0	1
ID1080	0	0	1	1	1	1	0	0	0	1	0	0
ID1081	1	1	1	1	1	1	1	1	0	1	0	1
ID1082	1	0	1	1	0	1	1	0	1	1	0	0
ID1083	1	0	1	1	1	1	0	1	1	1	0	1
ID1084	1	0	1	1	1	0	0	0	1	1	0	0
ID1085	1	0	1	1	0	1	1	0	0	1	0	0
ID1086	0	0	1	1	1	0	0	0	1	0	0	0
ID1087	1	0	1	1	1	1	1	0	1	1	0	0
ID1088	0	1	1	1	1	1	1	0	1	1	0	0
ID1089	0	0	1	1	1	1	1	0	0	0	0	0
ID1090	1	0	1	0	1	0	1	0	1	0	0	0
ID1091	0	0	1	1	1	1	1	0	1	1	0	1
ID1092	1	1	1	1	1	0	0	0	1	0	0	1
ID1093	0	1	1	1	1	1	1	0	1	1	0	1
ID1094	0	1	1	1	1	0	1	0	1	1	0	0
ID1095	1	1	1	1	1	0	1	0	1	0	0	1
ID1096	1	0	1	1	1	1	1	0	1	0	0	0
ID1097	0	0	1	1	1	0	0	0	0	0	0	0
ID1098	0	0	1	1	1	0	0	0	1	0	0	0
ID1099	0	0	1	1	1	1	1	0	0	1	0	1
ID1100	0	1	0	1	1	0	0	0	0	1	0	1
ID1101	0	0	1	1	1	1	0	0	1	1	0	0
ID1102	1	1	1	1	1	1	0	0	1	1	0	1
ID1103	0	1	1	1	1	1	1	1	1	1	0	1
ID1104	0	0	0	0	0	0	0	0	0	0	0	1
ID1105	0	0	1	1	1	1	0	0	1	0	0	0
ID1106	1	1	1	1	1	0	0	0	0	0	0	1
ID1107	1	1	1	1	1	0	1	0	0	1	0	0
ID1108	0	0	1	1	1	1	0	0	1	0	0	1
ID1109	0	0	1	0	1	0	1	0	0	0	0	0
ID1110	1	1	1	1	1	0	1	0	1	0	0	1
ID1111	1	1	1	1	1	1	1	0	1	1	0	1
ID1112	1	0	1	1	1	1	1	1	1	1	0	1
ID1113	0	0	1	1	1	0	0	0	1	1	0	0
ID1114	0	0	1	1	1	0	0	0	1	0	0	0
ID1115	0	0	1	1	1	0	1	0	1	1	1	0
ID1116	0	0	1	0	1	0	0	0	0	0	0	0
ID1117	1	0	1	1	1	0	0	0	0	1	0	0
ID1118	0	0	1	1	1	0	1	0	0	1	0	1
ID1119	0	0	1	1	1	0	0	0	1	1	0	0
ID1120	0	0	1	1	1	1	0	0	0	0	0	1
ID1121	1	0	1	1	1	1	0	0	1	1	0	0
ID1122	1	0	1	1	1	1	0	0	0	0	0	0
ID1123	0	0	1	1	1	0	0	0	0	0	0	0
ID1124	0	0	1	0	0	1	0	0	1	0	0	0
ID1125	0	1	1	1	1	1	1	1	1	1	0	1
ID1126	1	1	1	1	1	1	1	1	1	1	0	0
ID1127	1	1	1	1	1	1	1	0	1	1	1	1
ID1128	0	0	1	1	1	1	1	0	1	1	0	0
ID1129	1	0	1	1	1	1	0	0	1	1	0	1
ID1130	0	1	1	1	1	0	1	0	1	1	0	1
ID1131	1	0	1	0	1	0	0	0	1	1	0	0
ID1132	0	0	1	1	1	1	1	1	1	1	0	0
ID1133	1	0	1	0	0	1	0	1	1	1	0	1
ID1134	0	0	1	1	1	1	0	0	1	1	0	0
ID1135	0	0	1	1	1	0	0	0	1	0	0	0
ID1136	0	0	1	1	1	1	0	0	1	1	0	0
ID1137	0	0	1	1	1	0	1	0	0	1	0	0
ID1138	0	0	1	0	1	0	0	0	0	0	0	0
ID1139	0	0	0	1	1	0	0	0	0	0	0	0
ID1140	0	1	1	1	1	1	1	0	1	1	0	1
ID1141	0	1	1	1	1	1	0	0	0	0	0	0
ID1142	1	0	1	1	1	0	1	0	0	1	0	0
ID1143	0	0	1	1	1	0	0	0	1	0	0	0
ID1144	1	1	1	1	1	0	0	0	0	1	0	0
ID1145	1	0	1	1	1	0	1	0	0	0	0	0
ID1146	0	0	1	0	0	1	0	0	0	0	0	1
ID1147	0	0	0	1	0	1	1	0	0	0	0	0
ID1148	0	0	1	0	0	0	0	0	0	1	0	0
ID1149	0	0	1	0	1	0	1	0	0	1	0	0
ID1150	1	0	1	1	1	0	1	0	0	0	0	1
ID1151	1	0	1	1	1	1	0	0	1	0	0	0
ID1152	0	0	0	0	0	1	1	0	0	0	0	0
ID1153	0	0	1	1	1	0	1	0	0	0	0	0
ID1154	0	0	1	1	1	0	0	0	0	0	0	0
ID1155	0	0	0	0	0	0	0	0	0	0	0	1
ID1156	0	0	1	1	0	0	1	0	0	0	0	0
ID1157	0	0	1	0	0	0	1	0	0	0	0	0
ID1158	0	1	1	1	1	0	0	0	1	1	0	1
ID1159	0	0	1	0	1	0	0	0	0	0	0	0
ID1160	0	0	1	1	0	0	0	0	1	0	0	0
ID1161	0	0	1	1	0	0	0	0	0	0	0	0
ID1162	1	0	1	1	1	0	0	0	0	1	0	1
ID1163	0	0	0	0	1	0	0	0	0	0	0	0
ID1164	0	0	1	1	0	0	1	0	0	0	0	1
ID1165	1	0	1	1	1	0	1	0	0	0	0	0
ID1166	0	0	0	1	0	1	1	0	0	0	0	0
ID1167	0	0	1	1	0	1	0	0	0	0	0	0
ID1168	0	0	1	1	0	0	0	0	0	0	0	0
ID1169	0	0	1	1	0	0	0	0	0	0	0	0
ID1170	1	1	1	1	1	1	1	1	1	1	0	1
ID1171	0	0	0	0	1	0	0	0	0	0	0	0
ID1172	0	0	0	1	0	0	0	0	0	0	0	0
ID1173	0	0	1	0	1	0	1	0	0	0	0	1
ID1174	1	0	1	1	1	0	1	0	0	1	0	1
ID1175	0	0	1	1	1	0	0	0	0	1	0	0
ID1176	0	0	1	0	1	0	0	0	1	0	0	0
ID1177	0	0	1	0	1	0	0	0	1	0	0	0
ID1178	0	1	1	0	1	0	1	0	0	0	0	1
ID1179	1	0	1	1	1	1	0	1	0	1	0	1
ID1180	0	1	1	1	0	0	0	0	0	0	0	0
ID1181	1	1	1	0	1	0	1	0	1	1	0	1
ID1182	0	0	1	0	1	0	1	0	1	0	0	0
ID1183	0	0	1	1	1	1	0	0	1	0	0	0
ID1184	0	1	1	1	1	0	1	0	0	0	0	1
ID1185	1	1	0	1	1	0	0	0	0	0	0	0
ID1186	1	1	1	1	1	0	1	0	1	0	0	1
ID1187	0	1	1	1	1	0	1	1	0	0	0	1
ID1188	0	1	1	1	1	0	0	0	0	1	0	1
ID1189	0	0	1	1	1	1	1	0	0	0	0	0
ID1190	1	1	1	1	1	1	1	0	0	1	0	1
ID1191	0	0	1	1	1	1	1	0	0	0	0	1
ID1192	1	0	1	1	1	1	1	1	1	1	0	1
ID1193	1	0	1	1	1	0	1	0	0	0	0	1
ID1194	0	0	1	0	1	0	0	0	0	0	0	0
ID1195	1	0	1	1	1	1	1	1	1	1	0	1
ID1196	0	0	1	1	1	0	0	0	0	0	0	0
ID1197	0	0	1	1	1	0	0	0	0	0	0	0
ID1198	0	0	1	1	1	0	0	0	0	0	0	1
ID1199	0	0	0	0	0	0	0	0	1	0	0	0
ID1200	0	0	1	1	0	0	1	0	0	0	0	0
ID1201	0	0	0	0	0	0	0	0	0	0	0	0
ID1202	0	0	1	0	0	1	0	0	0	0	0	0
ID1203	0	0	1	1	0	1	1	0	0	0	0	0
ID1204	1	0	1	1	1	1	1	0	0	1	0	0
ID1205	0	1	1	1	1	1	0	0	1	1	0	1
ID1206	0	1	1	0	1	0	0	0	1	0	0	0
ID1207	0	0	1	1	1	0	0	0	0	1	0	0
ID1208	1	0	1	1	0	0	0	0	1	0	0	1
ID1209	1	1	1	1	1	1	0	0	1	1	0	1
ID1210	1	0	1	1	1	0	1	0	1	1	0	1
ID1211	1	1	1	1	1	1	1	1	1	1	0	1
ID1212	0	0	1	1	1	0	0	0	1	0	0	1
ID1213	1	0	1	0	1	1	0	0	1	1	0	1
ID1214	1	0	1	0	1	0	1	0	1	0	0	1
ID1215	0	0	1	1	1	0	1	0	1	0	0	0
ID1216	0	0	1	0	1	1	1	1	1	0	0	0
ID1217	1	1	1	1	1	1	1	1	1	1	0	1
ID1218	1	1	1	1	1	1	1	0	1	1	1	1
ID1219	0	1	1	1	1	1	1	0	1	1	0	0
ID1220	0	1	1	1	1	1	1	1	1	1	0	1
ID1221	1	0	1	0	0	1	0	0	1	1	0	0
ID1222	0	1	1	1	1	1	1	0	1	1	0	1
ID1223	0	1	1	1	1	1	0	0	1	1	0	1
ID1224	1	0	1	1	0	0	0	0	1	1	0	1
ID1225	1	1	1	1	1	1	1	0	1	1	1	1
ID1226	0	1	1	0	1	1	1	0	1	1	0	1
ID1227	0	1	1	1	1	1	1	1	1	1	0	1
ID1228	1	1	1	1	1	1	1	0	1	1	0	1
ID1229	0	1	1	1	1	1	1	0	1	1	0	1
ID1230	0	1	1	1	1	1	1	0	1	0	0	1
ID1231	1	1	1	0	1	1	1	0	1	1	0	0
ID1232	1	1	1	1	1	1	1	1	1	1	0	1
ID1233	1	1	1	1	1	1	0	1	1	1	0	1
ID1234	1	1	1	1	1	1	1	0	1	1	0	1
ID1235	0	1	1	1	1	1	1	1	1	0	0	1
ID1236	0	0	1	1	1	0	1	0	0	1	0	0
ID1237	0	1	1	1	1	1	0	0	0	1	0	1
ID1238	1	0	1	0	1	0	0	0	0	0	0	0
ID1239	0	0	0	1	1	0	1	0	1	0	0	0
ID1240	1	0	1	1	1	0	0	0	1	0	0	0
ID1241	0	0	1	1	1	0	0	0	0	1	0	0
ID1242	1	0	1	1	1	1	0	0	0	1	0	0
ID1243	0	0	1	1	1	1	1	0	0	0	0	0
ID1244	0	1	1	1	1	1	1	0	0	0	0	1
ID1245	0	0	1	1	0	0	0	0	0	0	0	0
ID1246	1	1	1	1	1	0	0	0	1	1	0	1
ID1247	0	1	1	0	0	0	0	0	0	0	0	0
ID1248	1	0	0	1	1	1	0	0	1	1	0	0
ID1249	1	1	1	1	1	1	1	0	1	1	0	1
ID1250	0	0	1	1	1	0	1	0	0	1	0	0
ID1251	1	1	1	1	1	1	0	0	0	1	0	1
ID1252	0	0	1	1	1	1	1	0	0	0	0	0
ID1253	1	0	1	1	1	1	0	0	0	1	0	1
ID1254	0	0	1	0	0	0	0	0	0	0	0	0
ID1255	0	0	0	0	0	0	0	0	1	0	0	0
ID1256	1	1	1	1	1	0	0	0	0	1	0	0
ID1257	1	0	1	1	1	0	0	0	0	1	0	0
ID1258	0	1	1	1	1	1	0	1	1	0	0	1
ID1259	1	1	1	1	1	0	0	0	1	1	0	0
ID1260	0	0	1	1	1	0	1	0	0	1	0	0
ID1261	0	0	1	1	1	1	0	0	0	1	0	0
ID1262	0	1	1	1	1	0	0	0	1	1	0	1
ID1263	1	0	1	1	0	0	0	0	1	0	0	0
ID1264	0	1	1	0	1	1	1	0	1	0	0	0
ID1265	0	1	1	1	1	0	1	0	1	1	0	1
ID1266	0	1	1	1	1	1	1	0	1	1	0	1
ID1267	0	0	1	0	1	1	1	0	0	0	0	0
ID1268	1	1	1	1	1	1	1	0	1	1	0	1
ID1269	0	0	1	1	1	0	0	0	0	0	0	0
ID1270	0	0	1	1	1	0	1	1	0	0	0	0
ID1271	1	0	1	1	1	1	1	0	1	1	0	1
ID1272	0	0	1	1	1	0	0	0	0	0	0	1
ID1273	1	0	1	1	1	1	0	0	0	0	0	1
ID1274	0	0	1	0	1	0	1	0	0	0	0	0
ID1275	0	1	1	1	1	1	1	0	1	1	0	1
ID1276	0	0	1	1	0	1	0	0	1	1	0	1
ID1277	1	1	1	1	1	0	0	0	0	1	0	0
ID1278	0	1	1	1	1	0	1	0	0	1	0	1
ID1279	1	1	1	1	1	1	1	0	1	1	0	1
ID1280	0	1	1	1	1	1	1	1	1	1	0	1
ID1281	0	0	1	1	1	0	0	0	1	0	0	1
ID1282	0	0	0	1	1	1	0	0	1	1	0	1
ID1283	0	1	1	1	1	0	1	0	0	1	0	1
ID1284	1	0	1	0	1	0	1	0	0	1	0	1
ID1285	0	0	1	1	1	1	0	0	0	1	0	0
ID1286	1	1	1	1	1	0	0	0	1	0	0	0
ID1287	1	0	1	1	1	1	0	0	1	1	0	0
ID1288	0	0	1	1	1	1	1	0	1	1	0	1
ID1289	0	0	1	0	0	0	1	0	0	0	0	0
ID1290	0	0	1	0	1	1	0	0	1	1	0	1
ID1291	1	1	1	1	1	1	1	1	1	1	0	1
ID1292	0	0	1	0	1	0	0	0	0	0	0	0
ID1293	0	1	1	1	1	1	1	0	1	1	0	1
ID1294	0	0	0	1	1	1	0	0	1	0	0	0
ID1295	0	0	1	1	1	1	0	0	1	1	0	0
ID1296	0	0	1	1	1	1	1	0	1	1	0	1
ID1297	0	0	0	1	1	0	0	0	1	1	0	0
ID1298	0	0	1	1	1	1	1	0	1	1	0	1
ID1299	1	0	1	0	0	0	1	0	0	0	0	0
ID1300	1	1	1	0	1	1	0	1	1	1	0	1
ID1301	0	0	1	0	1	1	0	0	1	1	0	0
ID1302	0	0	1	1	1	1	0	1	1	1	0	1
ID1303	1	0	1	1	0	1	1	1	1	1	0	1
ID1304	1	1	1	1	1	1	1	0	1	1	1	1
ID1305	0	0	1	1	1	1	1	1	1	1	0	1
ID1306	1	1	1	1	0	0	0	0	1	0	0	0
ID1307	1	1	0	1	1	1	0	0	1	0	0	0
ID1308	0	1	1	1	1	1	1	0	1	0	0	1
ID1309	1	1	1	1	1	1	1	1	0	1	0	1
ID1310	0	0	1	0	0	1	1	0	0	0	0	0
ID1311	1	0	1	0	1	0	1	0	0	0	0	0
ID1312	0	0	1	0	0	1	0	0	0	0	0	0
ID1313	1	0	1	1	1	1	1	0	0	1	0	0
ID1314	0	0	1	1	0	1	0	0	0	1	0	1
ID1315	0	0	1	1	0	0	0	0	1	0	0	0
ID1316	0	1	1	1	1	1	0	1	1	1	0	0
ID1317	1	0	1	1	1	0	0	0	1	0	0	0
ID1318	1	0	1	1	1	0	0	0	0	0	0	0
ID1319	1	0	1	1	1	0	0	1	0	0	0	1
ID1320	0	0	1	1	1	1	1	0	1	1	0	0
ID1321	1	0	1	0	0	1	1	0	0	0	0	0
ID1322	0	0	1	1	1	1	0	0	1	0	0	0
ID1323	0	0	1	1	0	0	0	0	0	0	0	0
ID1324	1	0	1	0	0	0	0	0	0	0	0	0
ID1325	1	1	1	1	1	1	1	0	1	1	0	0
ID1326	0	0	1	1	1	0	1	0	0	1	0	1
ID1327	0	0	1	0	1	0	1	0	1	0	0	0
ID1328	1	0	0	1	1	0	0	0	0	0	0	0
ID1329	0	0	1	1	0	0	0	0	1	0	0	0
ID1330	0	0	1	1	1	0	0	0	1	1	0	0
ID1331	1	1	1	1	1	0	0	1	1	1	0	0
ID1332	0	0	1	1	1	0	0	0	1	1	0	0
ID1333	1	1	1	1	1	0	1	0	0	1	0	1
ID1334	1	1	0	1	1	0	0	0	1	1	0	1
ID1335	0	0	1	1	1	0	0	0	0	0	0	0
ID1336	0	0	1	1	1	0	0	0	0	1	0	1
ID1337	1	0	1	1	0	1	1	0	1	0	0	0
ID1338	0	0	1	1	1	0	0	0	1	0	0	0
ID1339	0	0	1	0	0	1	0	0	1	0	0	1
ID1340	0	0	1	1	1	0	1	0	0	0	0	0
ID1341	1	0	1	0	1	1	1	0	1	1	0	1
ID1342	0	1	1	1	0	1	0	0	0	1	0	0
ID1343	1	0	1	1	0	0	0	0	0	0	0	0
ID1344	0	1	1	0	1	0	0	0	1	0	0	0
ID1345	0	0	1	0	0	0	0	0	1	0	0	0
ID1346	0	0	1	1	0	0	1	0	1	0	0	1
ID1347	1	1	0	1	1	1	1	0	1	1	0	1
ID1348	0	1	1	1	1	1	1	0	1	0	0	1
ID1349	1	0	1	1	1	1	0	0	1	1	0	1
ID1350	1	0	1	0	0	1	0	0	1	1	0	1
ID1351	0	0	1	1	1	1	0	0	0	1	0	1
ID1352	1	0	1	1	1	0	0	0	0	0	0	0
ID1353	1	1	1	1	1	1	1	1	1	1	0	1
ID1354	1	1	1	1	0	1	1	1	1	1	0	1
ID1355	1	1	1	0	1	1	0	0	1	1	0	1
ID1356	0	0	0	1	1	1	1	0	1	0	0	0
ID1357	1	0	1	1	1	1	1	1	1	1	0	1
ID1358	1	0	1	1	1	1	0	0	1	0	0	1
ID1359	1	0	1	1	1	0	0	0	1	1	0	1
ID1360	1	1	1	1	1	1	0	0	1	1	0	0
ID1361	0	0	1	1	1	0	1	0	1	0	0	0
ID1362	1	1	1	1	1	1	1	1	1	1	0	1
ID1363	0	0	1	0	1	0	0	0	1	0	0	0
ID1364	0	0	1	1	1	0	0	0	0	0	0	1
ID1365	0	0	1	1	1	0	0	0	1	0	0	1
ID1366	1	0	1	1	1	1	0	0	0	1	0	1
ID1367	1	1	1	1	1	1	1	1	1	0	1	0
ID1368	0	0	1	1	1	0	0	0	0	0	0	0
ID1369	0	0	1	1	1	0	0	0	0	0	0	0
ID1370	1	0	1	1	1	1	0	0	1	1	0	1
ID1371	1	1	1	1	1	1	0	0	1	0	0	1
ID1372	0	0	1	0	0	0	1	0	0	0	0	0
ID1373	0	0	0	1	0	0	0	0	0	0	0	0
ID1374	0	0	1	1	0	1	1	0	1	1	0	1
ID1375	1	0	0	0	0	0	1	0	1	1	0	0
ID1376	0	0	1	1	1	0	1	0	0	1	0	1
ID1377	0	0	1	1	1	0	0	0	0	0	0	0
ID1378	0	0	1	0	1	0	1	0	0	0	0	1
ID1379	0	0	0	0	0	1	1	0	0	0	0	0
ID1380	1	1	1	1	1	1	1	1	1	1	0	1
ID1381	0	0	1	1	0	0	0	0	1	0	0	0
ID1382	0	0	1	0	0	0	0	0	0	0	0	0
ID1383	0	0	1	1	0	1	1	0	0	0	0	1
ID1384	1	1	1	1	1	1	1	0	1	1	0	1
ID1385	1	1	1	1	1	0	0	0	1	0	0	1
ID1386	0	0	0	0	0	0	1	0	1	0	0	0
ID1387	1	0	1	1	1	1	1	1	0	1	0	0
ID1388	0	0	1	1	1	0	1	0	1	0	0	0
ID1389	0	0	1	1	1	1	1	0	1	1	0	0
ID1390	1	1	1	0	1	1	0	1	1	1	0	1
ID1391	1	0	1	0	0	1	0	0	0	1	0	0
ID1392	0	0	1	1	1	0	0	0	0	0	0	1
ID1393	1	1	1	1	1	1	1	1	1	1	0	1
ID1394	0	0	1	1	1	0	1	0	0	1	0	1
ID1395	0	0	1	1	0	0	0	0	0	0	0	0
ID1396	0	1	1	1	1	1	1	0	1	0	0	1
ID1397	0	0	1	1	0	0	0	0	0	0	0	0
ID1398	0	0	1	1	1	0	0	0	0	0	0	0
ID1399	1	0	1	1	1	0	0	0	1	1	0	0
ID1400	1	0	0	1	0	0	0	0	0	1	0	0
ID1401	1	0	1	1	1	1	1	0	1	0	0	1
ID1402	0	0	1	0	1	0	1	0	0	0	0	0
ID1403	0	1	1	1	1	1	1	0	0	0	0	0
ID1404	0	0	1	1	0	1	0	0	0	0	0	0
ID1405	1	0	1	1	0	0	1	0	0	0	0	0
ID1406	1	1	1	1	0	1	1	0	1	1	0	1
ID1407	1	0	1	0	1	0	0	0	0	0	0	1
ID1408	1	0	1	1	0	1	0	0	0	0	0	0
ID1409	0	1	1	1	0	0	0	0	0	0	0	0
ID1410	1	0	0	0	1	1	1	0	1	1	0	1
ID1411	0	0	1	1	1	1	0	0	0	0	0	0
ID1412	0	0	1	1	1	0	0	0	1	0	0	0
ID1413	1	1	0	1	1	1	1	0	1	1	0	1
ID1414	0	0	1	1	1	0	1	0	1	0	0	0
ID1415	1	1	1	1	1	1	1	1	1	1	0	1
ID1416	0	0	1	1	1	1	0	0	0	0	0	0
ID1417	1	1	1	1	1	1	1	1	1	1	0	1
ID1418	0	0	1	1	1	0	0	0	0	0	0	1
ID1419	1	1	1	1	1	1	1	1	1	1	0	1
ID1420	1	1	1	1	1	1	1	0	1	0	0	1
ID1421	0	0	1	1	0	0	0	0	1	0	0	0
ID1422	1	1	1	0	1	1	1	0	1	1	0	1
ID1423	1	1	1	1	1	1	1	1	1	1	1	1
ID1424	1	1	1	0	0	1	1	0	1	1	0	0
ID1425	1	1	1	1	1	1	1	0	1	1	0	1
ID1426	0	0	1	1	1	0	0	0	1	1	0	1
ID1427	1	1	1	1	1	1	1	0	1	1	0	1
ID1428	0	0	1	1	1	0	1	0	0	1	0	1
ID1429	0	1	1	1	1	0	0	0	0	1	0	0
ID1430	1	0	1	1	1	1	1	0	1	0	0	0
ID1431	1	1	1	0	1	0	1	0	0	1	0	1
ID1432	0	0	1	1	1	0	0	0	0	0	0	0
ID1433	1	0	1	0	1	1	0	0	1	0	0	1
ID1434	1	1	1	1	1	1	0	0	1	1	0	1
ID1435	0	0	1	1	1	0	0	0	0	0	0	0
ID1436	0	0	1	1	1	0	0	0	0	1	0	0
ID1437	0	1	1	1	1	1	0	0	0	0	0	0
ID1438	0	0	1	0	1	1	0	0	1	1	0	1
ID1439	0	0	1	0	1	0	0	0	1	1	0	1
ID1440	0	0	1	0	0	0	0	0	0	0	0	0
ID1441	0	0	1	1	1	0	0	0	0	1	0	1
ID1442	1	1	1	1	1	0	0	0	0	0	0	1
ID1443	0	0	1	0	0	0	1	0	0	0	0	0
ID1444	1	1	1	1	1	1	1	0	1	1	0	1
ID1445	1	0	1	1	1	0	1	0	0	1	0	0
ID1446	0	0	1	1	1	1	1	0	1	0	0	0
ID1447	0	0	1	0	1	0	0	0	1	0	0	1
ID1448	1	1	1	1	1	1	1	1	1	1	0	1
ID1449	0	0	1	1	1	0	0	0	0	0	0	0
ID1450	1	1	1	1	1	0	1	0	1	1	0	1
ID1451	0	1	1	1	1	1	0	0	1	1	0	1
ID1452	0	0	0	1	1	0	0	0	0	1	0	0
ID1453	1	1	1	1	1	1	1	1	1	0	0	1
ID1454	0	0	1	1	1	0	0	0	1	0	0	1
ID1455	1	0	1	1	1	0	0	0	1	1	0	1
ID1456	0	0	1	1	1	0	1	0	0	0	0	0
ID1457	0	0	1	0	0	1	0	0	0	1	0	0
ID1458	1	1	1	1	1	1	0	0	1	1	0	0
ID1459	0	1	1	1	1	1	1	1	1	1	1	1
ID1460	0	0	1	0	1	0	1	0	0	0	0	0
ID1461	0	0	1	1	1	0	1	1	0	1	0	1
ID1462	1	1	1	1	1	0	0	0	1	0	0	1
ID1463	1	0	1	1	1	0	1	0	1	1	0	1
ID1464	0	0	1	1	0	0	0	0	0	0	0	0
ID1465	0	0	0	0	0	0	0	0	0	0	0	0
ID1466	0	0	1	0	1	0	0	0	0	0	0	0
ID1467	0	0	1	1	1	0	0	0	1	0	0	0
ID1468	0	0	1	0	1	1	1	0	1	0	0	0
ID1469	0	0	1	1	0	0	0	0	1	0	0	0
ID1470	0	0	1	1	1	1	0	0	1	0	0	1
ID1471	0	1	1	0	0	1	1	0	1	0	0	1
ID1472	0	0	1	1	1	0	1	0	1	0	0	0
ID1473	0	0	1	1	1	0	1	0	0	0	0	1
ID1474	0	0	1	1	0	1	0	0	1	0	0	1
ID1475	0	0	0	0	1	0	0	0	0	0	0	0
ID1476	0	0	0	0	0	1	1	0	0	0	0	0
ID1477	1	0	1	1	1	0	1	0	1	1	0	0
ID1478	0	0	0	1	0	1	0	0	0	0	0	0
ID1479	0	0	1	0	0	0	0	0	1	0	0	0
ID1480	0	1	1	0	1	1	1	0	1	1	0	1
ID1481	0	1	1	1	1	0	0	0	1	0	0	1
ID1482	0	0	1	1	1	0	0	0	0	0	0	0
ID1483	0	0	1	1	0	0	0	0	0	0	0	0
ID1484	1	0	1	1	1	1	0	0	0	0	0	0
ID1485	1	0	1	0	0	0	1	0	0	0	0	0
ID1486	0	0	1	1	1	0	0	0	0	1	0	1
ID1487	0	0	1	1	1	0	0	0	0	0	0	1
ID1488	0	0	1	1	1	1	1	0	1	0	0	0
ID1489	1	0	1	0	1	1	0	0	1	0	0	0
ID1490	1	1	1	1	1	1	1	0	1	1	0	1
ID1491	0	0	1	1	0	0	0	0	1	1	0	0
ID1492	0	1	1	1	1	0	0	0	0	1	0	0
ID1493	0	0	1	1	0	0	0	0	0	0	0	0
ID1494	0	0	1	0	0	1	0	0	0	0	0	0
ID1495	0	0	1	1	1	0	1	0	0	0	0	0
ID1496	0	1	1	1	1	1	1	1	1	1	1	1
ID1497	1	0	1	1	1	0	0	0	0	0	0	0
ID1498	0	0	1	1	1	0	0	0	1	0	0	1
ID1499	0	0	1	1	1	1	0	0	1	0	0	0
ID1500	0	0	1	1	1	0	0	0	0	0	0	0
ID1501	0	0	1	1	1	0	1	0	1	0	0	0
ID1502	1	0	1	1	1	0	0	0	0	0	0	0
ID1503	0	0	1	1	1	0	0	0	0	0	0	1
ID1504	1	0	1	1	1	0	1	0	1	1	0	1
ID1505	1	1	1	1	1	1	0	1	1	1	0	0
ID1506	0	0	1	1	1	0	0	0	1	1	0	0
ID1507	0	1	1	0	0	1	1	0	1	0	0	1
ID1508	0	1	1	1	1	0	0	0	0	1	0	1
ID1509	0	0	1	1	1	0	0	0	0	0	0	0
ID1510	1	0	1	1	1	1	1	0	1	0	0	1
ID1511	0	0	1	0	1	1	1	0	0	0	0	0
ID1512	0	0	1	1	0	0	0	0	1	0	0	1
ID1513	1	1	1	0	1	1	1	0	1	1	0	1
ID1514	0	1	1	1	1	1	1	1	1	1	0	0
ID1515	0	1	1	1	1	0	1	0	1	0	0	1
ID1516	1	0	1	1	1	1	0	0	0	1	0	0
ID1517	1	0	1	0	1	1	1	0	1	1	0	1
ID1518	0	1	1	1	1	1	1	0	0	1	0	0
ID1519	1	1	1	1	1	0	1	1	1	1	0	1
ID1520	0	1	1	1	1	1	1	0	1	1	0	1
ID1521	1	0	1	1	1	1	1	0	1	1	0	0
ID1522	0	1	1	1	1	1	1	0	1	1	0	0
ID1523	0	0	0	1	1	0	1	0	0	1	0	1
ID1524	0	0	1	1	0	0	1	0	0	0	0	0
ID1525	0	0	1	1	0	0	0	0	0	0	0	0
ID1526	1	0	1	0	1	1	0	0	0	0	0	1
ID1527	0	0	1	1	1	1	0	0	1	1	0	1
ID1528	0	0	1	1	1	1	0	1	0	1	0	1
ID1529	1	0	1	0	0	0	0	0	0	0	0	0
ID1530	0	0	1	0	1	0	0	0	0	0	0	0
ID1531	0	0	1	1	1	1	0	0	0	0	0	0
ID1532	0	0	1	0	0	0	0	0	0	0	0	0
ID1533	1	0	1	1	1	0	1	0	0	0	0	0
ID1534	0	0	1	1	1	1	0	1	1	0	0	1
ID1535	0	1	1	1	1	0	0	1	1	1	0	1
ID1536	0	0	1	1	1	0	1	0	1	0	0	0
ID1537	0	0	1	0	1	1	0	0	0	0	0	0
ID1538	0	0	1	0	0	1	0	0	0	1	0	0
ID1539	0	0	1	1	1	0	1	0	0	0	0	0
ID1540	0	0	1	0	0	1	1	0	1	0	0	0
ID1541	1	0	1	1	1	0	0	0	0	0	0	0
ID1542	0	0	1	1	1	0	1	0	0	0	0	0
ID1543	0	0	1	0	1	0	0	0	0	0	0	0
ID1544	1	1	1	1	1	1	1	0	1	1	0	1
ID1545	1	1	1	1	1	1	0	0	1	1	0	1
ID1546	1	0	1	1	1	0	0	1	1	0	0	1
ID1547	0	1	1	1	0	1	1	0	0	1	0	0
ID1548	1	1	1	1	1	1	0	0	1	1	0	1
ID1549	1	1	1	1	1	1	1	1	1	1	0	0
ID1550	0	0	1	1	1	0	1	0	1	0	0	0
ID1551	1	0	1	1	1	1	0	1	1	0	0	1
ID1552	0	0	1	1	1	1	0	0	1	1	0	0
ID1553	1	0	1	1	1	1	0	0	0	0	0	0
ID1554	0	0	1	1	1	0	0	0	0	0	0	1
ID1555	1	1	1	1	1	1	0	0	1	1	0	1
ID1556	0	1	1	1	1	1	0	0	1	1	0	1
ID1557	0	1	1	1	1	1	0	0	0	0	0	1
ID1558	0	0	1	1	0	1	1	0	0	1	0	0
ID1559	0	0	1	1	0	1	0	0	0	0	0	0
ID1560	1	0	1	1	1	0	0	0	1	0	0	0
ID1561	0	0	1	1	1	0	1	0	0	1	0	1
ID1562	0	0	0	1	0	0	0	0	0	0	0	0
ID1563	1	0	1	1	1	0	1	0	1	0	0	1
ID1564	0	0	1	1	1	0	0	0	0	0	0	0
ID1565	1	0	1	1	1	1	1	0	0	0	0	0
ID1566	0	0	0	1	0	1	0	0	1	1	0	0
ID1567	0	0	0	0	1	1	1	0	1	0	0	0
ID1568	1	0	1	1	0	1	1	0	1	1	0	1
ID1569	0	1	1	1	1	1	1	0	0	1	0	1
ID1570	1	0	1	1	1	1	0	0	1	1	0	1
ID1571	0	0	1	1	0	0	1	0	1	0	0	0
ID1572	1	1	1	1	1	1	0	0	0	0	0	1
ID1573	1	0	1	1	1	0	1	0	1	1	0	1
ID1574	1	1	1	1	0	1	1	0	0	1	0	0
ID1575	1	1	1	1	1	1	1	0	1	1	0	1
ID1576	1	1	1	1	1	1	1	0	1	1	0	1
ID1577	0	0	1	0	1	0	1	0	0	1	0	0
ID1578	1	1	1	1	0	1	1	0	1	1	0	1
ID1579	1	1	1	1	1	1	1	1	1	1	0	1
ID1580	1	0	1	1	1	1	0	0	0	0	0	1
ID1581	1	1	1	1	1	1	1	0	1	1	0	1
ID1582	1	1	1	1	1	1	1	1	1	1	0	1
ID1583	0	0	1	1	1	1	0	0	1	0	0	0
ID1584	0	0	1	0	0	0	0	0	0	0	0	1
ID1585	1	1	1	1	1	1	0	0	1	1	0	0
ID1586	0	1	1	1	1	1	1	0	1	1	0	1
ID1587	0	0	1	1	1	1	0	0	0	0	0	0
ID1588	1	0	1	0	1	1	0	0	1	1	0	0
ID1589	1	0	1	1	1	1	0	0	0	0	0	1
ID1590	0	0	1	1	1	0	1	0	1	0	0	0
ID1591	1	0	1	1	0	1	1	0	1	0	0	0
ID1592	0	0	1	1	1	1	0	0	1	0	0	0
ID1593	1	0	1	1	1	1	1	0	1	0	0	0
ID1594	1	0	1	1	1	0	0	0	0	0	0	0
ID1595	1	1	1	1	1	1	0	0	1	1	0	1
ID1596	0	0	1	1	1	0	0	0	1	1	0	0
ID1597	1	1	1	1	1	1	1	1	1	0	0	0
ID1598	0	0	0	0	1	0	0	0	0	0	0	0
ID1599	1	0	1	1	1	1	0	0	1	1	0	1
ID1600	0	0	1	1	1	1	1	0	0	1	0	0
ID1601	0	0	1	0	1	0	0	0	0	0	0	0
ID1602	0	0	1	1	0	0	0	0	0	0	0	0
ID1603	1	1	1	1	1	1	1	1	1	1	1	1
ID1604	0	1	1	1	1	0	1	1	1	0	0	0
ID1605	1	1	1	0	1	1	1	0	1	1	0	1
ID1606	0	1	1	1	1	1	1	0	1	1	0	1
ID1607	1	1	1	1	1	1	1	0	1	1	0	0
ID1608	1	1	1	1	1	1	0	0	1	1	0	1
ID1609	1	0	1	1	1	1	0	0	1	1	0	0
ID1610	1	1	1	1	1	1	1	0	1	1	1	1
ID1611	0	1	1	1	1	1	1	0	0	1	0	1
ID1612	1	1	1	1	1	1	1	0	1	1	0	0
ID1613	1	1	1	1	1	1	0	0	1	1	0	1
ID1614	0	1	1	1	1	1	0	0	1	1	0	1
ID1615	1	1	1	1	1	1	1	1	1	1	1	1
ID1616	1	0	1	1	1	0	1	0	1	0	0	0
ID1617	1	0	1	0	1	0	0	0	0	0	0	0
ID1618	0	1	1	1	1	1	1	0	0	1	0	1
ID1619	1	1	1	1	1	1	1	1	1	1	0	0
ID1620	0	1	1	1	1	1	0	0	1	1	0	0
ID1621	1	1	1	1	1	1	1	1	1	1	0	1
ID1622	0	1	1	1	1	1	1	0	1	1	0	0
ID1623	1	1	1	1	1	1	1	0	1	1	1	1
ID1624	0	1	1	1	1	1	1	0	0	1	0	0
ID1625	1	0	1	1	0	1	0	1	0	1	0	1
ID1626	0	0	1	1	1	1	1	0	0	0	0	1
ID1627	0	0	0	0	1	0	1	0	1	1	0	0
ID1628	0	0	0	0	1	0	1	0	0	0	0	0
ID1629	0	0	1	0	1	0	0	0	0	0	0	0
ID1630	0	0	1	1	1	0	0	0	0	0	0	0
