# Supplementary material for: International Comparative Study on PISA Mathematics Achievement Test Based on Cognitive Diagnostic Models
Source: Front Psychol. 2020 Sep 9;11:2230. doi: 10.3389/fpsyg.2020.02230 (PMC7509072; doi:10.3389/fpsyg.2020.02230)
Supplement: Supplementary file 11 [file Data_Sheet_11.CSV]

	A1	A2	A3	A4	A5	A6	A7	A8	A9	A10	A11
Item1	0	0	1	0	0	0	1	1	0	0	0
Item2	1	0	0	0	0	1	0	0	1	0	0
Item3	0	0	0	1	0	0	1	0	0	1	0
Item4	0	0	0	1	0	0	1	0	0	1	0
Item5	0	0	0	1	0	1	0	0	0	1	0
Item6	0	0	1	0	0	1	0	0	0	0	1
Item7	0	1	0	0	0	1	0	0	0	0	1
Item8	1	0	0	0	1	0	0	0	0	0	1
Item9	0	0	1	0	1	0	0	1	0	0	0
Item10	0	1	0	0	0	1	0	0	0	0	1
Item11	0	1	0	0	1	0	0	0	0	0	1
Item12	0	0	1	0	1	0	0	0	0	0	1
